# Supplementary material for: A suture in time: The ontogeny of cranial suture morphology in mammals
Source: J Anat. 2025 Aug 25;248(3):501–16. doi: 10.1111/joa.70035 (PMC12881876; doi:10.1111/joa.70035)
Supplement: Supplementary file 1 — Appendix S1. [file JOA-248-501-s002.xlsx]

## Sheet: A) Specimen info
Species	Specimen Number	Scan operator	Collection Type	CT Scanner	Voxel Size
Bettongia penicillata	SAM 24233	Vera Weisbecker (Ramírez-Chaves et al. 2016)	NA	Helmholtz Zentrum facility (scanner details not available)	0.009646
Bettongia penicillata	SAM 24239	Vera Weisbecker (Ramírez-Chaves et al. 2016)	NA	Helmholtz Zentrum facility (scanner details not available)	0.009979
Bettongia penicillata	SAM 24244	Vera Weisbecker (Ramírez-Chaves et al. 2016)	NA	Helmholtz Zentrum facility (scanner details not available)	0.011642
Bettongia penicillata	SAM 24238	Vera Weisbecker (Ramírez-Chaves et al. 2016)	NA	Helmholtz Zentrum facility (scanner details not available)	0.014969
Bettongia penicillata	SAM 24230	Vera Weisbecker (Ramírez-Chaves et al. 2016)	NA	Helmholtz Zentrum facility (scanner details not available)	0.014969
Bettongia penicillata	SAM 24240	Vera Weisbecker (Ramírez-Chaves et al. 2016)	NA	Helmholtz Zentrum facility (scanner details not available)	0.016632
Bettongia penicillata	SAM 24246	Vera Weisbecker (Ramírez-Chaves et al. 2016)	NA	Helmholtz Zentrum facility (scanner details not available)	0.019127
Bettongia penicillata	SAM 24228	Vera Weisbecker (Ramírez-Chaves et al. 2016)	NA	Helmholtz Zentrum facility (scanner details not available)	0.023285
Bettongia penicillata	SAM 24243	Vera Weisbecker (Ramírez-Chaves et al. 2016)	NA	Helmholtz Zentrum facility (scanner details not available)	0.023285
Bettongia penicillata	SAM 24247	Vera Weisbecker (Ramírez-Chaves et al. 2016)	NA	Helmholtz Zentrum facility (scanner details not available)	0.035758
Bradypus tridactylus	ZMB 9195	Lionel Hautier (Hautier et al. 2011)	Spirit	Helmholtz Zentrum facility (scanner details not available)	0.041429
Bradypus tridactylus	NHMUK 1994.6	Heather White	Spirit	X-Tek HMX ST 225 (Nikon, Tokyo) (scanned at: NHMUK)	0.0340996
Bradypus tridactylus	ZMB 18834	Lionel Hautier (Hautier et al. 2011)		Helmholtz Zentrum facility (scanner details not available)	0.042
Bradypus tridactylus	NHMUK 1989.226	Heather White	Spirit	X-Tek HMX ST 225 (Nikon, Tokyo) (scanned at: NHMUK)	0.0528368
Bradypus tridactylus	NHMUK 52.1173	Heather White	Spirit	XT H 225 ST (Nikon, Belgium) (scanned at: NHM)	0.023393
Bradypus tridactylus	NHMUK no number	Heather White	Spirit	X-Tek HMX ST 225 (Nikon, Tokyo) (scanned at: NHMUK)	0.0591151
Bradypus tridactylus	NHMUK 1867.4.12.579	Heather White	Skull	X-Tek HMX ST 225 (Nikon, Tokyo) (scanned at: NHMUK)	0.0522641
Cyclopes didactylus	ZMB 6XII1906a	Lionel Hautier (Hautier et al. 2011)	Spirit	Helmholtz Zentrum facility (scanner details not available)	0.032857
Cyclopes didactylus	NHMUK 2010.105	Lionel Hautier (Hautier et al. 2011)	Spirit	X-Tek HMX ST 225 (Nikon, Tokyo) (scanned at: NHMUK)	0.0499
Cyclopes didactylus	NHMUK 55.12.36.345	Lionel Hautier (Hautier et al. 2011)	Spirit	X-Tek HMX ST 225 (Nikon, Tokyo) (scanned at: NHMUK)	0.0619
Cyclopes didactylus	NHMUK 26.12.4.68	Heather White	Skull	XT H 225 ST (Nikon, Belgium) (scanned at: NHMUK)	0.0248667
Dasyprocta leporina	NHMUK 67.4.12.585_no1	Heather White	Spirit	Xradia 520 Versa (ZEISS, Germany) (scanned at: NHMUK)	0.020999
Dasyprocta leporina	NHMUK 67.4.12.585_no2	Heather White	Spirit	Xradia 520 Versa (ZEISS, Germany) (scanned at: NHMUK)	0.022998
Dasyprocta leporina	NHMUK ZD.2021.1	Heather White	Spirit	XT H 225 ST (Nikon, Belgium) (scanned at: NHMUK)	0.0236368
Dasyprocta leporina	NHMUK 67.4.12.472	Heather White	Spirit	XT H 225 ST (Nikon, Belgium) (scanned at: NHMUK)	0.0238189
Dasyprocta leporina	NHMUK 67.4.12.497	Heather White	Spirit	XT H 225 ST (Nikon, Belgium) (scanned at: NHMUK)	0.0236368
Dasyprocta leporina	NHMUK 97.8.13.2	Heather White	Skull	XT H 225 ST (Nikon, Belgium) (scanned at: NHMUK)	0.0356206
Dasyprocta leporina	NHMUK 12.5.11.8	Heather White	Skull	XT H 225 ST (Nikon, Belgium) (scanned at: NHMUK)	0.0418011
Dasyprocta leporina	NHMUK 52.1156	Heather White	Skull	XT H 225 ST (Nikon, Belgium) (scanned at: NHMUK)	0.0522179
Dasypus novemcinctus	ZMB 40641	Lionel Hautier (Hautier et al. 2011)	Spirit	Helmholtz Zentrum facility (scanner details not available)	0.041111
Dasypus novemcinctus	MNHN 1901-331	Lionel Hautier (Hautier et al. 2011)	Spirit	Institut des Sciences de l’Evolution (ISEM) (scanner details not available)	0.035812
Dasypus novemcinctus	ZMB 40651	Lionel Hautier (Hautier et al. 2011)	Spirit	Helmholtz Zentrum facility (scanner details not available)	0.043333
Dasypus novemcinctus	MNHN 1910-410	Lionel Hautier (Hautier et al. 2011)	Spirit	Institut des Sciences de l’Evolution (ISEM) (scanner details not available)	0.035812
Dasypus novemcinctus	MNHN 1910-409b	Lionel Hautier (Hautier et al. 2011)	Spirit	Institut des Sciences de l’Evolution (ISEM) (scanner details not available)	0.035812
Dasypus novemcinctus	z.134	Anjali Goswami	Skull	Surface scanned using the Go!Scan 20 (Creaform)	NA
Epomops franqueti	NHMUK 69.198	Heather White	Spirit	Xradia 520 Versa (ZEISS, Germany) (scanned at: NHMUK)	0.0185
Epomops franqueti	NHMUK 46.283	Heather White	Spirit	X-Tek HMX ST 225 (Nikon, Tokyo) (scanned at: NHMUK)	0.0240287
Epomops franqueti	NHMUK 68.353	Heather White	Spirit	X-Tek HMX ST 225 (Nikon, Tokyo) (scanned at: NHMUK)	0.0451368
Epomops franqueti	NHMUK 80.7.21.4	Heather White	Spirit	X-Tek HMX ST 225 (Nikon, Tokyo) (scanned at: NHMUK)	0.033846
Epomops franqueti	NHMUK 66.3499	Heather White	Spirit	X-Tek HMX ST 225 (Nikon, Tokyo) (scanned at: NHMUK)	0.0451368
Felis catus	NHMUK 1999.132	Heather White	Spirit	XT H 225 ST (Nikon, Belgium) (scanned at: NHMUK)	0.0230142
Felis catus	NHMUK 1992.184	Heather White	Spirit	XT H 225 ST (Nikon, Belgium) (scanned at: NHMUK)	0.0145483
Felis catus	NHMUK 1992.178	Heather White	Spirit	XT H 225 ST (Nikon, Belgium) (scanned at: NHMUK)	0.0140769
Felis catus	NHMUK 69.508	Heather White	Spirit	XT H 225 ST (Nikon, Belgium) (scanned at: NHMUK)	0.0184898
Felis catus	NHMUK 19.7.7.3514	Heather White	Skull	XT H 225 ST (Nikon, Belgium) (scanned at: NHMUK)	0.0248608
Felis catus	NHMUK 1952.10.20.2	Heather White	Skull	XT H 225 ST (Nikon, Belgium) (scanned at: NHMUK)	0.0328336
Felis catus	NHMUK 1952.10.20.1	Heather White	Skull	XT H 225 ST (Nikon, Belgium) (scanned at: NHMUK)	0.0447307
Macroscelides proboscideus	UMZC 48	Robert Asher (Asher and Olbricht, 2009)	Spirit *	SkyScan 1172 CT scanner (Scanco Medical) (scanned at: University of Cambridge)	0.0239624
Macroscelides proboscideus	NHMUK 2.9.1.17	Heather White	Skull	XT H 225 ST (Nikon, Belgium) (scanned at: NHMUK)	0.0120855
Macroscelides proboscideus	UMZC w3	Robert Asher (Asher and Olbricht, 2009)	Skull *	X-Tek HMX ST 225 (Nikon, Tokyo) (scanned at: University of Cambridge)	0.0163798
Macroscelides proboscideus	NHMUK 2.9.1.18	Heather White	Skull	XT H 225 ST (Nikon, Belgium) (scanned at: NHMUK)	0.0144993
Macroscelides proboscideus	UMZC w39	Robert Asher (Asher and Olbricht, 2009)	Spirit *	X-Tek HMX ST 225 (Nikon, Tokyo) (scanned at: University of Cambridge)	0.0174388
Macroscelides proboscideus	NHMUK 3.1.4.10	Heather White	Skull	XT H 225 ST (Nikon, Belgium) (scanned at: NHMUK)	0.0163576
Microcebus murinus	162H	Anthony Herrel (Thomas et al. 2016)	Colony *	XT H 225 ST (Nikon, Belgium) (scanned at: University of Bristol)	0.0142953
Microcebus murinus	948GP	Anthony Herrel (Thomas et al. 2016)	Colony *	XT H 225 ST (Nikon, Belgium) (scanned at: University of Bristol)	0.0268054
Microcebus murinus	143CAD	Anthony Herrel (Thomas et al. 2016)	Colony *	XT H 225 ST (Nikon, Belgium) (scanned at: University of Bristol)	0.0315925
Microcebus murinus	DLC 7030f	Morphosource (Open access)	Colony	XT H 225 ST (Nikon, Belgium) (scanned at: Duke University)	0.0246918
Monodelphis domestica	6 days	Karen Sears (Urban et al. 2017)	Colony*	Xradia Bio MicroCT (MicroXCT-400) (scanned at: University of Illinois IACUC)	0.005004
Monodelphis domestica	10 days	Karen Sears (Urban et al. 2017)	Colony*	Xradia Bio MicroCT (MicroXCT-400) (scanned at: University of Illinois IACUC)	0.0052349
Monodelphis domestica	UMUT 15 days	Karen Sears (Urban et al. 2017)	Colony*	Xradia Bio MicroCT (MicroXCT-400) (scanned at: University of Illinois IACUC)	0.016639
Monodelphis domestica	20 days	Karen Sears (Urban et al. 2017)	Colony*	Xradia Bio MicroCT (MicroXCT-400) (scanned at: University of Illinois IACUC)	0.0089819
Monodelphis domestica	22 days	Karen Sears (Urban et al. 2017)	Colony*	Xradia Bio MicroCT (MicroXCT-400) (scanned at: University of Illinois IACUC)	0.0105283
Monodelphis domestica	25 days	Karen Sears (Urban et al. 2017)	Colony*	Xradia Bio MicroCT (MicroXCT-400) (scanned at: University of Illinois IACUC)	0.0144504
Monodelphis domestica	30 days	Karen Sears (Urban et al. 2017)	Colony*	Xradia Bio MicroCT (MicroXCT-400) (scanned at: University of Illinois IACUC)	0.0165148
Monodelphis domestica	35 days	Karen Sears (Urban et al. 2017)	Colony*	Xradia Bio MicroCT (MicroXCT-400) (scanned at: University of Illinois IACUC)	0.0184618
Monodelphis domestica	TMM M-8269	Vera Weisbecker (Ramírez-Chaves et al. 2016)	Spirit	Inveon PET-CT scanner (Siemens, USA) (scanned at: University of Queensland)	0.0166 x 0.0166 x 0.03549
Monodelphis domestica	TMM M-7539	Vera Weisbecker (Ramírez-Chaves et al. 2016)	Spirit	Inveon PET-CT scanner (Siemens, USA) (scanned at: University of Queensland)	0.0291 x 0.0291 x 0.0676
Monodelphis domestica	TMM M-7542	Vera Weisbecker (Ramírez-Chaves et al. 2016)	Spirit	Inveon PET-CT scanner (Siemens, USA) (scanned at: University of Queensland)	0.035 x 0.035 x 0.0608
Monodelphis domestica	TMM M-8268	Vera Weisbecker (Ramírez-Chaves et al. 2016)	Spirit	Inveon PET-CT scanner (Siemens, USA) (scanned at: University of Queensland)	0.02148 x 0.02148 x 0.04802
Monodelphis domestica	TMM M-9038	Vera Weisbecker (Ramírez-Chaves et al. 2016)	Spirit	Inveon PET-CT scanner (Siemens, USA) (scanned at: University of Queensland)	0.02734 x 0.02734 x 0.06255
Mus musculus	KCL cfos_WT_1051	Heather White	Colony *	?CT 50 scanner (Scanco Medical AG, Bassersdorf, Switzerland) (scanned at: King’s College London)	0.02
Mus musculus	KCL cfos_WT_1044	Heather White	Colony *	?CT 50 scanner (Scanco Medical AG, Bassersdorf, Switzerland) (scanned at: King’s College London)	0.02
Mus musculus	KCL CD1_harddiet1	Heather White	Colony *	?CT 50 scanner (Scanco Medical AG, Bassersdorf, Switzerland) (scanned at: King’s College London)	0.029
Mus musculus	KCL cfos_het_1038	Heather White	Colony *	?CT 50 scanner (Scanco Medical AG, Bassersdorf, Switzerland) (scanned at: King’s College London)	0.02
Mus musculus	KCL CD1_harddiet2	Heather White	Colony *	?CT 50 scanner (Scanco Medical AG, Bassersdorf, Switzerland) (scanned at: King’s College London)	0.029
Mus musculus	KCL cfos_WT_1485	Heather White	Colony *	?CT 50 scanner (Scanco Medical AG, Bassersdorf, Switzerland) (scanned at: King’s College London)	0.02
Ornithorhynchus anatinus	NHMUK 59.5.30.13	Heather White	Skull	X-Tek HMX ST 225 (Nikon, Tokyo) (scanned at: NHMUK)	0.0415586
Ornithorhynchus anatinus	NHMUK 90.12.4.6	Heather White	Skull	X-Tek HMX ST 225 (Nikon, Tokyo) (scanned at: NHMUK)	0.0522641
Ornithorhynchus anatinus	NHMUK NA	Heather White	Spirit	X-Tek HMX ST 225 (Nikon, Tokyo) (scanned at: NHM)	0.0507174
Ornithorhynchus anatinus	NHMUK 90.12.4.5	Heather White	Skull	XT H 225 ST (Nikon, Belgium) (scanned at: NHMUK)	0.0403483
Phacochoerus aethiopicus	NHMUK 66.807 01AUG1962	Heather White	Spirit	X-Tek HMX ST 225 (Nikon, Tokyo) (scanned at: NHMUK)	0.0829138
Phacochoerus aethiopicus	NHMUK 66.808/A	Heather White	Spirit	X-Tek HMX ST 225 (Nikon, Tokyo) (scanned at: NHMUK)	0.0783939
Phacochoerus aethiopicus	NHMUK 66.807 28AUG1962	Heather White	Spirit	X-Tek HMX ST 225 (Nikon, Tokyo) (scanned at: NHMUK)	0.0873342
Phacochoerus aethiopicus	NHMUK 66.811	Heather White	Skull	X-Tek HMX ST 225 (Nikon, Tokyo) (scanned at: NHMUK)	0.0635098
Phacochoerus aethiopicus	NHMUK 71.7.3.4	Heather White	Skull	XT H 225 ST (Nikon, Belgium) (scanned at: NHMUK)	0.0750196
Phacochoerus aethiopicus	NHMUK 66.517	Heather White	Skull	X-Tek HMX ST 225 (Nikon, Tokyo) (scanned at: NHMUK)	0.118581
Phacochoerus aethiopicus	NHMUK 66.523	Heather White	Skull	X-Tek HMX ST 225 (Nikon, Tokyo) (scanned at: NHMUK)	0.126776
Phacochoerus aethiopicus	NHMUK 66.428	Heather White	Skull	X-Tek HMX ST 225 (Nikon, Tokyo) (scanned at: NHMUK)	0.118581
Phacochoerus aethiopicus	NHMUK 1971.2124	Heather White	Skull	X-Tek HMX ST 225 (Nikon, Tokyo) (scanned at: NHMUK)	0.118581
Phacochoerus aethiopicus	NHMUK 1971.2125	Heather White	Skull	X-Tek HMX ST 225 (Nikon, Tokyo) (scanned at: NHMUK)	0.108103
Phacochoerus aethiopicus	NHMUK 66.425	Heather White	Skull	X-Tek HMX ST 225 (Nikon, Tokyo) (scanned at: NHMUK)	0.126776
Phascolarctos cinereus	Pcin3-9	Vera Weisbecker (Ramírez-Chaves et al. 2016)	Field*	Skyscan 1072 CT scanner (Bruker, USA) (scanned at: University College London)	0.01417
Phascolarctos cinereus	Pcin3-7	Vera Weisbecker (Ramírez-Chaves et al. 2016)	Field*	Skyscan 1072 CT scanner (Bruker, USA) (scanned at: University College London)	0.01417
Phascolarctos cinereus	Pcin3-6	Vera Weisbecker (Ramírez-Chaves et al. 2016)	Field*	Skyscan 1072 CT scanner (Bruker, USA) (scanned at: University College London)	0.01417
Phascolarctos cinereus	Pcin3-8	Vera Weisbecker (Ramírez-Chaves et al. 2016)	Field*	Skyscan 1072 CT scanner (Bruker, USA) (scanned at: University College London)	0.01686
Phascolarctos cinereus	Pcin3-5	Vera Weisbecker (Ramírez-Chaves et al. 2016)	Field*	Skyscan 1072 CT scanner (Bruker, USA) (scanned at: University College London)	0.01686
Phascolarctos cinereus	Pcin3-13	Vera Weisbecker (Ramírez-Chaves et al. 2016)	Field*	Skyscan 1072 CT scanner (Bruker, USA) (scanned at: University College London)	0.01686
Phascolarctos cinereus	Pcin3-1	Vera Weisbecker (Ramírez-Chaves et al. 2016)	Field*	Skyscan 1072 CT scanner (Bruker, USA) (scanned at: University College London)	0.02503
Phascolarctos cinereus	KoalasBottomMiddle_spec2	Vera Weisbecker (Ramírez-Chaves et al. 2016)	Field*	X-Tek HMX ST 225 (Nikon, Tokyo) (scanned at: Engineering Department of University of Cambridge)	0.13
Phascolarctos cinereus	PcinLge05	Vera Weisbecker (Ramírez-Chaves et al. 2016)	Field*	X-Tek HMX ST 225 (Nikon, Tokyo) (scanned at: Engineering Department of University of Cambridge)	0.13
Phascolarctos cinereus	PcinLge03	Vera Weisbecker (Ramírez-Chaves et al. 2016)	Field*	X-Tek HMX ST 225 (Nikon, Tokyo) (scanned at: Engineering Department of University of Cambridge)	0.13
Phascolarctos cinereus	PcinLge02	Vera Weisbecker (Ramírez-Chaves et al. 2016)	Field*	X-Tek HMX ST 225 (Nikon, Tokyo) (scanned at: Engineering Department of University of Cambridge)	0.13
Phataginus tricuspis	NHMUK 1999.102	Heather White	Spirit	X-Tek HMX ST 225 (Nikon, Tokyo) (scanned at: NHMUK)	0.0300847
Phataginus tricuspis	NHMUK 95.7.17.1	Heather White	Spirit	X-Tek HMX ST 225 (Nikon, Tokyo) (scanned at: NHMUK)	0.0316921
Phataginus tricuspis	NHMUK 9.1.4.66	Heather White	Spirit	XT H 225 ST (Nikon, Belgium) (scanned at: NHMUK)	0.0224468
Phataginus tricuspis	NHMUK 1999.93	Heather White	Spirit	X-Tek HMX ST 225 (Nikon, Tokyo) (scanned at: NHMUK)	0.0499919
Phataginus tricuspis	NHMUK 91.363	Heather White	Spirit	X-Tek HMX ST 225 (Nikon, Tokyo) (scanned at: NHMUK)	0.043578
Phataginus tricuspis	NHMUK 66.3562	Heather White	Spirit	X-Tek HMX ST 225 (Nikon, Tokyo) (scanned at: NHMUK)	0.0604277
Phataginus tricuspis	NHMUK 1.8.9.108	Heather White	Spirit	X-Tek HMX ST 225 (Nikon, Tokyo) (scanned at: NHMUK)	0.077059
Rattus rattus	NHMUK 79.1343	Heather White	Spirit	X-Tek HMX ST 225 (Nikon, Tokyo) (scanned at: NHMUK)	0.0262976
Rattus rattus	NHMUK 70.103	Heather White	Spirit	X-Tek HMX ST 225 (Nikon, Tokyo) (scanned at: NHMUK)	0.0202827
Rattus rattus	NHMUK 1997.69	Heather White	Spirit	X-Tek HMX ST 225 (Nikon, Tokyo) (scanned at: NHMUK)	0.0257323
Rattus rattus	NHMUK 52.1111	Heather White	Spirit	X-Tek HMX ST 225 (Nikon, Tokyo) (scanned at: NHMUK)	0.0228304
Rattus rattus	NHMUK 1999.14	Heather White	Spirit	X-Tek HMX ST 225 (Nikon, Tokyo) (scanned at: NHMUK)	0.0304295
Sapajus apella	NHMUK 67.4.12.394	Heather White	Spirit	XT H 225 ST (Nikon, Belgium) (scanned at: NHMUK)	0.025249
Sapajus apella	NHMUK 71.3174	Heather White	Spirit	XT H 225 ST (Nikon, Belgium) (scanned at: NHMUK)	0.0328336
Sapajus apella	NHMUK 28.2.9.3	Heather White	Skull	XT H 225 ST (Nikon, Belgium) (scanned at: NHMUK)	0.037414
Sapajus apella	NHMUK 71.3177	Heather White	Spirit	XT H 225 ST (Nikon, Belgium) (scanned at: NHMUK)	0.0330085
Sapajus apella	NHMUK 3.7.25.1	Heather White	Skull	XT H 225 ST (Nikon, Belgium) (scanned at: NHMUK)	0.037414
Sapajus apella	NHMUK 12.6.5.8	Heather White	Skull	XT H 225 ST (Nikon, Belgium) (scanned at: NHMUK)	0.0473584
Setifer setosus	NHMUK 74.545	Heather White	Spirit	X-Tek HMX ST 225 (Nikon, Tokyo) (scanned at: NHMUK)	0.0279709
Setifer setosus	NHMUK 74.554	Heather White	Spirit	X-Tek HMX ST 225 (Nikon, Tokyo) (scanned at: NHMUK)	0.0261776
Setifer setosus	NHMUK 70.360	Heather White	Spirit	X-Tek HMX ST 225 (Nikon, Tokyo) (scanned at: NHMUK)	0.0227106
Setifer setosus	NHMUK 55.12.26.304	Heather White	Spirit	X-Tek HMX ST 225 (Nikon, Tokyo) (scanned at: NHMUK)	0.0327363
Setifer setosus	NHMUK 79.545	Heather White	Spirit	X-Tek HMX ST 225 (Nikon, Tokyo) (scanned at: NHMUK)	0.0277666
Setifer setosus	NHMUK 76.273	Heather White	Spirit	X-Tek HMX ST 225 (Nikon, Tokyo) (scanned at: NHMUK)	0.0528368
Setifer setosus	NHMUK 76.274	Heather White	Spirit	X-Tek HMX ST 225 (Nikon, Tokyo) (scanned at: NHMUK)	0.0336312
Setifer setosus	NHMUK 1974.484	Heather White	Spirit	X-Tek HMX ST 225 (Nikon, Tokyo) (scanned at: NHMUK)	0.035231
Setonix brachyurus	NHMUK 1989.580	Heather White	Spirit	X-Tek HMX ST 225 (Nikon, Tokyo) (scanned at: NHMUK)	0.0279708
Setonix brachyurus	NHMUK 1989.581	Heather White	Spirit	X-Tek HMX ST 225 (Nikon, Tokyo) (scanned at: NHMUK)	0.0279708
Setonix brachyurus	NHMUK 1989.582	Heather White	Spirit	X-Tek HMX ST 225 (Nikon, Tokyo) (scanned at: NHMUK)	0.0294931
Setonix brachyurus	NHMUK 1989.583	Heather White	Spirit	X-Tek HMX ST 225 (Nikon, Tokyo) (scanned at: NHMUK)	0.0309482
Setonix brachyurus	NHMUK 1989.584	Heather White	Spirit	XT H 225 ST (Nikon, Belgium) (scanned at: NHMUK)	0.0169685
Setonix brachyurus	NHMUK 1989.585	Heather White	Spirit	X-Tek HMX ST 225 (Nikon, Tokyo) (scanned at: NHMUK)	0.0323641
Setonix brachyurus	NHMUK 1989.586	Heather White	Spirit	X-Tek HMX ST 225 (Nikon, Tokyo) (scanned at: NHMUK)	0.037495
Setonix brachyurus	NHMUK 1989.587	Heather White	Spirit	X-Tek HMX ST 225 (Nikon, Tokyo) (scanned at: NHMUK)	0.0236082
Setonix brachyurus	NHMUK 1989.588	Heather White	Spirit	X-Tek HMX ST 225 (Nikon, Tokyo) (scanned at: NHMUK)	0.0503569
Setonix brachyurus	NHMUK 1989.589	Heather White	Spirit	X-Tek HMX ST 225 (Nikon, Tokyo) (scanned at: NHMUK)	0.0236082
Setonix brachyurus	NHMUK 1989.591	Heather White	Spirit	X-Tek HMX ST 225 (Nikon, Tokyo) (scanned at: NHMUK)	0.0394608
Setonix brachyurus	NHMUK 1989.590	Heather White	Spirit	X-Tek HMX ST 225 (Nikon, Tokyo) (scanned at: NHMUK)	0.0542887
Setonix brachyurus	NHMUK 6.8.1.245	Heather White	Skull	XT H 225 ST (Nikon, Belgium) (scanned at: NHMUK)	0.0403484
Sminthopsis macroura	Smacd19	Vera Weisbecker (Ramírez-Chaves et al. 2016)	Colony*	Skyscan 1072 CT scanner (Bruker, USA) (scanned at: University College London)	0.0039632
Sminthopsis macroura	Smacd22	Vera Weisbecker (Ramírez-Chaves et al. 2016)	Colony*	Skyscan 1072 CT scanner (Bruker, USA) (scanned at: University College London)	0.0039632
Sminthopsis macroura	Smacd31	Vera Weisbecker (Ramírez-Chaves et al. 2016)	Colony*	Skyscan 1072 CT scanner (Bruker, USA) (scanned at: University College London)	0.0141661
Sminthopsis macroura	Smac54dPYA_No44_08	Vera Weisbecker (Ramírez-Chaves et al. 2016)	Colony*	Skyscan 1072 CT scanner (Bruker, USA) (scanned at: University College London)	0.016866
Sminthopsis macroura	Smacd64d_9_09	Vera Weisbecker (Ramírez-Chaves et al. 2016)	Colony*	Skyscan 1072 CT scanner (Bruker, USA) (scanned at: University College London)	0.0141661
Sminthopsis macroura	SmacPYE74d_No14_08	Vera Weisbecker (Ramírez-Chaves et al. 2016)	Colony*	Skyscan 1072 CT scanner (Bruker, USA) (scanned at: University College London)	0.016866
Sminthopsis macroura	SmacAdult33_08	Vera Weisbecker (Ramírez-Chaves et al. 2016)	Colony*	Skyscan 1072 CT scanner (Bruker, USA) (scanned at: University College London)	0.0141661
Talpa europaea	NHMUK 57.371	Heather White	Spirit	X-Tek HMX ST 225 (Nikon, Tokyo) (scanned at: NHMUK)	0.0278241
Talpa europaea	NHMUK 57.368	Heather White	Spirit	X-Tek HMX ST 225 (Nikon, Tokyo) (scanned at: NHMUK)	0.0269893
Talpa europaea	NHMUK 57.374	Heather White	Spirit	X-Tek HMX ST 225 (Nikon, Tokyo) (scanned at: NHMUK)	0.034875
Talpa europaea	NHMUK 57.366	Heather White	Spirit	X-Tek HMX ST 225 (Nikon, Tokyo) (scanned at: NHMUK)	0.0266189
Talpa europaea	NHMUK 57.367	Heather White	Spirit	X-Tek HMX ST 225 (Nikon, Tokyo) (scanned at: NHMUK)	0.0324534
Talpa europaea	NHMUK 57.370	Heather White	Spirit	X-Tek HMX ST 225 (Nikon, Tokyo) (scanned at: NHMUK)	0.0314063
Talpa europaea	NHMUK 19.4.57	Heather White	Spirit	X-Tek HMX ST 225 (Nikon, Tokyo) (scanned at: NHMUK)	0.0358665
Talpa europaea	NHMUK 1989.565	Heather White	Spirit	X-Tek HMX ST 225 (Nikon, Tokyo) (scanned at: NHMUK)	0.0457336
Trichosurus vulpecula	TVAC	Vera Weisbecker (Ramírez-Chaves et al. 2016)	Colony*	Details not available	0.01417
Trichosurus vulpecula	TVPYE	Vera Weisbecker (Ramírez-Chaves et al. 2016)	Colony*	Details not available	0.01417
Trichosurus vulpecula	TVPYK	Vera Weisbecker (Ramírez-Chaves et al. 2016)	Colony*	Details not available	0.01417
Trichosurus vulpecula	TV7	Vera Weisbecker (Ramírez-Chaves et al. 2016)	Colony*	Details not available	0.01417
Trichosurus vulpecula	TV6	Vera Weisbecker (Ramírez-Chaves et al. 2016)	Colony*	Details not available	0.01686
Trichosurus vulpecula	TV8	Vera Weisbecker (Ramírez-Chaves et al. 2016)	Colony*	Details not available	0.01551
Trichosurus vulpecula	TV3	Vera Weisbecker (Ramírez-Chaves et al. 2016)	Colony*	Details not available	0.03373
Trichosurus vulpecula	TV2	Vera Weisbecker (Ramírez-Chaves et al. 2016)	Colony*	Details not available	0.0538
Trichosurus vulpecula	TV1	Vera Weisbecker (Ramírez-Chaves et al. 2016)	Colony*	Details not available	0.0475
*Details for the field and colony collected animals are as follows: Monodelphis domestica; collected from a colony following fully approved IACUC procedures (University of Illinois at Urbana-Champaign (UIUC)) details in Urban et al. (2017). Phascolarctos cincereus; Adelaide University, field collected (DENWR (SA) License Nos. K23749 /1 to 25), details in (Ramírez-Chaves et al. 2016). Sminthopsis …

## Sheet: B) Mirrored specimens
Species	Specimen Number
Phascolarctos cinereus	Pcin3-9_15days
Trichosurus vulpecula	TV7_35days
Trichosaurus vulpecula	TVPYK_21days
Monodelphis domestica	30days
Monodelphis domestica	TMM-M-9038_adult
Sapajus apella	NHMUK 71.3174
Microcebus murinus	162H
Microcebus murinus	143CAD
Macroscelides proboscideus	NHMUK 3.1.4.10
Cyclopes didactylus	NHMUK 26.12.4.68
Dasypus novemcinctus	MNHN 1910-409b
Bradypus tridactylus	NHMUK 1994.6
Bradypus tridactylus	NHMUK 1867.4.12.579
Rattus rattus	NHMUK 1997.69
Rattus rattus	NHMUK 79.1343
Phacochoerus aethiopicus	NHMUK 71.7125
Phacochoerus aethiopicus	NHMUK 71.7.3.4
Phacochoerus aethiopicus	NHMUK 66.523
Felis catus	NHMUK 69.508
Felis catus	NHMUK 19.7.7.3514
Dasyprocta leporina	NHMUK 97.8.13.2
Dasyprocta leporina	NHMUK 67.4.12.585_spec1
Setonix brachyurus	NHMUK 6.8.1.245

## Sheet: C) Ages
Specimen	Discrete age	Continuous age
Bettongia penicillata SAM-24228_80days	I	62.569
Bettongia penicillata SAM-24230_46days	I	40.838
Bettongia penicillata SAM-24233_13-15days	F	18.187
Bettongia penicillata SAM-24238_35days	I	34.521
Bettongia penicillata SAM-24239_20days	F	23.388
Bettongia penicillata SAM-24240_56days	I	48.157
Bettongia penicillata SAM-24243_85+days	SA	67.901
Bettongia penicillata SAM-24244_28days	I	32.571
Bettongia penicillata SAM-24246_60-69days	I	53.498
Bettongia penicillata SAM-24247_adult	A	100
Bradypus tridactylus NHMUK_1867.4.12.579	A	100
Bradypus tridactylus NHMUK_1989.226	I	57.244
Bradypus tridactylus NHMUK_52.1173	I	57.357
Bradypus tridactylus NHMUK_no_number	SA	68.579
Bradypus tridactylus ZMB_18834	F	48.12
Bradypus tridactylus ZMB_9195	F	40.354
Bradypus tridactylusNHMUK_1994.6	F	44.806
Cyclopes didactylus NHMUK_2010.105	I	57.262
Cyclopes didactylus NHMUK_26.12.4.68	A	100
Cyclopes didactylus NHMUK_55.12.36.345	SA	66.253
Cyclopes didactylus ZMB_6XII1906a	F	54.274
Dasyprocta leporina NHMUK_12.5.11.8	SA	80.401
Dasyprocta leporina NHMUK_52.1156	A	100
Dasyprocta leporina NHMUK_67.4.12.472	I	51.264
Dasyprocta leporina NHMUK_67.4.12.497	I	53.055
Dasyprocta leporina NHMUK_67.4.12.585_spec1	F	19.23
Dasyprocta leporina NHMUK_67.4.12.585_spec2	F	20.485
Dasyprocta leporina NHMUK_97.8.13.2	I	71.893
Dasyprocta leporina NHMUK_ZD.2021.1	I	47.699
Dasypus novemcinctus MNHN_1901-331	I	40.817
Dasypus novemcinctus MNHN_1910-409b	I	46.797
Dasypus novemcinctus MNHN_1910-410	I	45.164
Dasypus novemcinctus z.134	A	100
Dasypus novemcinctus ZMB_40641	F	33.519
Dasypus novemcinctus ZMB_40651	I	42.608
Epomops franqueti NHMUK_48.283	F	44.846
Epomops franqueti NHMUK_66.3499	A	100
Epomops franqueti NHMUK_68.353	F	49.066
Epomops franqueti NHMUK_69.198	F	29.886
Epomops franqueti NHMUK_80.7.21.4	I	68.085
Felis catus NHMUK_19.7.7.3514	I	54.287
Felis catus NHMUK_1952.10.20.1	A	100
Felis catus NHMUK_1952.10.20.2	SA	78.8
Felis catus NHMUK_1992.178	I	37.953
Felis catus NHMUK_1992.184	I	36.522
Felis catus NHMUK_1999.132	F	29.848
Felis catus NHMUK_69.508	I	43.631
Macroscelides proboscideus NHMUK_2.9.1.17	I	77.066
Macroscelides proboscideus NHMUK_2.9.1.18	I	88.458
Macroscelides proboscideus NHMUK_3.1.4.10	A	100
Macroscelides proboscideus UMZC_48	F	57.892
Macroscelides proboscideus UMZC_w3	I	88.547
Macroscelides proboscideus UMZC_w39	SA	95.605
Microcebus murinus 143CAD	SA	100
Microcebus murinus 162H	I	62.478
Microcebus murinus 948GP	I	86.1
Microcebus murinus DLC_7030f	A	98.384
Monodelphis domestica 10days	F	12.139
Monodelphis domestica 20days	F	31.16
Monodelphis domestica 22days	I	31.255
Monodelphis domestica 25days	I	36.442
Monodelphis domestica 30days	I	40.857
Monodelphis domestica 35days	I	45.332
Monodelphis domestica 6days	E	9.868
Monodelphis domestica TMM-M-7539_57days	I	59.139
Monodelphis domestica TMM-M-7542_75days	I	66.219
Monodelphis domestica TMM-M-8268_90days	SA	79.684
Monodelphis domestica TMM-M-8269_48days	I	56.076
Monodelphis domestica TMM-M-9038_adult	A	100
Monodelphis domestica UMUT-DK150007_15days	F	25.142
Mus musculus KCL_14days_cfos_WT_1051	I	77.476
Mus musculus KCL_18days_cfos_WT_1044	I	86.263
Mus musculus KCL_25days_CD1_harddiet1	I	89.401
Mus musculus KCL_4.5moths_cfos_WT_1485	A	100
Mus musculus KCL_5wks_cfos_het_1038	I	94.54
Mus musculus KCL_9wk_CD1_harddiet1	SA	97.972
Ornithorhynchus anatinus NHMUK_1859.5.30.13	I	72.769
Ornithorhynchus anatinus NHMUK_90.12.4.5	A	100
Ornithorhynchus anatinus NHMUK_90.12.4.6	I	91.614
Ornithorhynchus anatinus NHMUK_no_number	SA	92.31
Phacochoerus aethiopicus NHMUK_66.425	A	100
Phacochoerus aethiopicus NHMUK_66.428	I	70.67
Phacochoerus aethiopicus NHMUK_66.517	I	54.831
Phacochoerus aethiopicus NHMUK_66.523	I	64.417
Phacochoerus aethiopicus NHMUK_66.807_01AUG1962_spec2	F	23.022
Phacochoerus aethiopicus NHMUK_66.807_28AUG1962	F	24.52
Phacochoerus aethiopicus NHMUK_66.808_A	F	24.118
Phacochoerus aethiopicus NHMUK_66.811	I	28.103
Phacochoerus aethiopicus NHMUK_71.2124	I	74.441
Phacochoerus aethiopicus NHMUK_71.2125	SA	78.458
Phacochoerus aethiopicus NHMUK_71.7.3.4	I	40.527
Phascolarctos cinereus KoalasBottomMiddle_spec2	I	52.546
Phascolarctos cinereus Pcin3-1_57days	I	18.225
Phascolarctos cinereus Pcin3-13_51days	I	15.06
Phascolarctos cinereus Pcin3-5_46days	I	14.758
Phascolarctos cinereus Pcin3-6_25days	I	9.943
Phascolarctos cinereus Pcin3-7_21days	I	8.767
Phascolarctos cinereus Pcin3-8_30days	I	12.278
Phascolarctos cinereus Pcin3-9_15days	F	7.458
Phascolarctos cinereus PcinLge02_100+days	A	100
Phascolarctos cinereus PcinLge03_100+days	SA	94.477
Phascolarctos cinereus PcinLge05_60+days	I	86.457
Phataginus tricuspis NHMUK_1.8.9.108	A	100
Phataginus tricuspis NHMUK_1999.102	F	60.341
Phataginus tricuspis NHMUK_1999.93	I	72.853
Phataginus tricuspis NHMUK_66.3562	SA	90.253
Phataginus tricuspis NHMUK_9.1.4.66	I	74.977
Phataginus tricuspis NHMUK_91.363	I	84.389
Phataginus tricuspis NHMUK_95.7.17.1	I	69.631
Rattus rattus NHMUK_1997.69	I	79.812
Rattus rattus NHMUK_1999.14	A	100
Rattus rattus NHMUK_52.1111	SA	81.151
Rattus rattus NHMUK_70.103	I	68.724
Rattus rattus NHMUK_79.1343	I	66.526
Sapajus apella NHMUK_12.6.5.8	A	100
Sapajus apella NHMUK_28.2.9.3	I	76.794
Sapajus apella NHMUK_3.7.25.1	SA	78.359
Sapajus apella NHMUK_67.4.12.394	F	44.323
Sapajus apella NHMUK_71.3174	I	61.959
Sapajus apella NHMUK_71.3177	I	74.628
Setifer setosus NHMUK_1974.484	A	100
Setifer setosus NHMUK_55.12.26.304	I	60.909
Setifer setosus NHMUK_70.360	I	61.236
Setifer setosus NHMUK_74.545	I	58.932
Setifer setosus NHMUK_74.554	I	51.068
Setifer setosus NHMUK_76.273	I	90.376
Setifer setosus NHMUK_76.274	SA	93.869
Setifer setosus NHMUK_79.545	I	90.803
Setonix brachyurus NHMUK_1989.580	F	27.281
Setonix brachyurus NHMUK_1989.581	I	29.312
Setonix brachyurus NHMUK_1989.582	I	36.608
Setonix brachyurus NHMUK_1989.583	I	39.113
Setonix brachyurus NHMUK_1989.584	I	42.336
Setonix brachyurus NHMUK_1989.585	I	48.588
Setonix brachyurus NHMUK_1989.586	I	50.627
Setonix brachyurus NHMUK_1989.587	I	53.481
Setonix brachyurus NHMUK_1989.588	I	57.143
Setonix brachyurus NHMUK_1989.589	I	54.262
Setonix brachyurus NHMUK_1989.590	SA	59.827
Setonix brachyurus NHMUK_1989.591	I	58.336
Setonix brachyurus NHMUK_6.8.1.245	A	100
Sminthopsis macroura Smac54dPYA_No44_08_54days	I	76.278
Sminthopsis macroura Smac64_9_09_64days	I	80.61
Sminthopsis macroura SmacAdult33_08_adult	A	100
Sminthopsis macroura Smacd19_19days	F	25.92
Sminthopsis macroura Smacd22_22days	I	29.068
Sminthopsis macroura Smacd31_31days	I	40.828
Sminthopsis macroura SmacPYE74d_No14_08_74days	SA	85.005
Talpa europaea NHMUK_19.4.57	SA	94.254
Talpa europaea NHMUK_1989.565	A	100
Talpa europaea NHMUK_57.366	I	79.558
Talpa europaea NHMUK_57.367	I	91.194
Talpa europaea NHMUK_57.368	I	64.112
Talpa europaea NHMUK_57.370	I	81.395
Talpa europaea NHMUK_57.371	I	64.176
Talpa europaea NHMUK_57.374	I	71.531
Trichosurus vulpecula TV1_adult	SA	91.47
Trichosurus vulpecula TV2_100days	A	100
Trichosurus vulpecula TV3_85days	I	80.916
Trichosurus vulpecula TV6_35-42days	I	42.548
Trichosurus vulpecula TV7_35days	I	36.441
Trichosurus vulpecula TV8_68days	I	68.562
Trichosurus vulpecula TVAC_14days	F	20.913
Trichosurus vulpecula TVPYE_15days	F	27.876
Trichosurus vulpecula TVPYK_21days	I	31.659
LEGEND: F = fetal, I = infant; SA = sub-adult; A = adult; continuous age = % of adult centroid size.

## Sheet: D) Development and diet
Species	Developmental strategy	Developmental strategy reference	Dietary ecology	Dietary ecology categories pooled	Dietary ecology reference
Ornithorhynchus anatinus	Super altricial	Starck and Ricklefs, 1998; Derrickson, 1992	Carnivore	Faunivore	Grant and Temple-Smith, 1998; Nowak, 1999
Monodelphis domestica	Super altricial	Starck and Ricklefs, 1998; Derrickson, 1992	Omnivore	Omnivore	Carvalho et al. 2019; Nowak, 1999
Sminthopsis macroura	Super altricial	Starck and Ricklefs, 1998; Derrickson, 1992	Insectivore	Faunivore	Morten et al. 1983
Phascolarctos cinereus	Super altricial	Starck and Ricklefs, 1998; Derrickson, 1992	Herbivore	Herbivore	Crompton and Skinner, 2010
Trichosurus vulpecula	Super altricial	Starck and Ricklefs, 1998; Derrickson, 1992	Herbivore	Herbivore	Evans, 1992
Setonix brachyurus	Super altricial	Starck and Ricklefs, 1998; Derrickson, 1992	Herbivore	Herbivore	Hayward, 2005
Bettongia penicillata	Super altricial	Starck and Ricklefs, 1998; Derrickson, 1992	Fungivore	Herbivore	Zosky et al. 2017
Bradypus tridactylus	Semi-precocial	Starck and Ricklefs, 1998; Derrickson, 1992; Taube et al. 2001; Mess and Carter, 2006;	Herbivore	Herbivore	Tejada-Lara et al. 2018
Cyclopes didactylus	Semi-precocial	Starck and Ricklefs, 1998; Derrickson, 1992	Insectivore	Faunivore	Nagy and Montgomery, 2012
Dasypus novemcinctus	Precocial	Starck and Ricklefs, 1998; Animal Diversity Web (2021)	Insectivore	Faunivore	Pineda-Munoz and Alroy, 2014; Whitaker, 1963
Macroscelides proboscideus	Precocial	Starck and Ricklefs, 1998; Derrickson, 1992	Insectivore	Faunivore	Pineda-Munoz and Alroy, 2014; Kerley, 1992
Setifer setosus	Altricial	Gould and Eisenberg, 1966; Mess and Carter, 2006; Animal Diversity Web (2021)	Omnivore	Omnivore	Nowak, 1999; Eisenberg and Gould, 1970
Talpa europaea	Altricial	Goswami & Prochel, 2007; Mess and Carter, 2006	Insectivore	Faunivore	Pineda-Munoz and Alroy, 2014; Funmilayo, 1979
Epomops franqueti	Altricial	Starck and Ricklefs, 1998; Derrickson, 1992	Frugivore	Herbivore	Jones 1972
Phacochoerus aethiopicus	Precocial	Starck and Ricklefs, 1998; Derrickson, 1992; Animal Diversity Web (2021)	Herbivore	Herbivore	Nowak, 1999
Felis catus	Semi-altricial	Peters, 1983; Mess and Carter, 2006	Carnivore	Faunivore	Bradshaw et al. 1996
Phataginus tricuspis	Semi-precocial	Mess and Carter, 2006	Insectivore	Faunivore	Ofusori and Caxton-Martins, 2008
Rattus rattus	Altricial	Starck and Ricklefs, 1998; Derrickson, 1992	Omnivore	Omnivore	Pineda-Munoz and Alroy, 2014; Langham, 1983; Nowak, 1999
Mus musculus	Altricial	Starck & Rickleffs, 1998; Derrickson, 1992; Scheiber et al. 2017; Mess and Carter, 2006	Omnivore	Omnivore	Nowak, 1999
Dasyprocta leporina	Precocial	Animal Diversity Web (2021)	Frugivore	Herbivore	Nowak, 1999
Mircocebus murinus	Semi-altricial	Eberle and Kappeler, 2006	Frugivore	Herbivore	Fabre et al. 2021; Dammhahn and Kappeler, 2008
Sapajus apella	Semi-altricial	De Marco et al. 2007; Starck and Rickleffs, 1998; Animal Diversity Web (2021)	Frugivore	Herbivore	Pineda-Munoz and Alroy, 2014; Guillotin et al. 1994

## Sheet: E) Mirroring landmarks
Species	Specimen Number	Midline Landmarks
Ornithorhynchus anatinus	NHMUK 59.5.30.13	20, 43, 65
Ornithorhynchus anatinus	NHMUK 90.12.4.6	25, 51, 65
Ornithorhynchus anatinus	NHMUK NA	26, 51, 65
Ornithorhynchus anatinus	NHMUK 90.12.4.5	25, 51, 65
Monodelphis domestica	6 days	41, 51, 52
Monodelphis domestica	10 days	41, 51, 52
Monodelphis domestica	15 days	41, 51, 52
Monodelphis domestica	20 days	4, 51, 68
Monodelphis domestica	22 days	4, 51, 67
Monodelphis domestica	25 days	4, 57, 67
Monodelphis domestica	30 days	4, 51, 65
Monodelphis domestica	35 days	4, 51, 59
Monodelphis domestica	TMM M-8269	41, 51, 52
Monodelphis domestica	TMM M-7539	4, 51, 67
Monodelphis domestica	TMM M-7542	41, 51, 52
Monodelphis domestica	TMM M-8268	41, 51, 52
Monodelphis domestica	TMM M-9038	41, 51, 52
Sminthopsis macroura	Smacd19	42, 51, 67
Sminthopsis macroura	Smacd22	41, 51, 54
Sminthopsis macroura	Smacd31	41, 51, 54
Sminthopsis macroura	Smac54dPYA_No44_08	41, 51, 54
Sminthopsis macroura	Smacd64d_9_09	42, 51, 59
Sminthopsis macroura	SmacPYE74d_No14_08	4, 51, 68
Sminthopsis macroura	SmacAdult33_08	19, 51, 67
Phascolarctos cinereus	Pcin3-9	41, 51, 52
Phascolarctos cinereus	Pcin3-7	41, 51, 52
Phascolarctos cinereus	Pcin3-6	41, 51, 52
Phascolarctos cinereus	Pcin3-8	41, 51, 52
Phascolarctos cinereus	Pcin3-5	41, 51, 52
Phascolarctos cinereus	Pcin3-13	38, 51, 54
Phascolarctos cinereus	Pcin3-1	38, 51, 54
Phascolarctos cinereus	KoalasBottomMiddle_spec2	41, 51, 52
Phascolarctos cinereus	PcinLge05	38, 51, 58
Phascolarctos cinereus	PcinLge03	20, 51, 67
Phascolarctos cinereus	PcinLge02	4, 42, 54
Trichosurus vulpecula	TVAC	41, 51, 52
Trichosurus vulpecula	TVPYE	38, 51, 54
Trichosurus vulpecula	TVPYK	38, 51, 54
Trichosurus vulpecula	TV7	41, 51, 52
Trichosurus vulpecula	TV6	41, 51, 52
Trichosurus vulpecula	TV8	38, 51, 65
Trichosurus vulpecula	TV3	1, 38, 57
Trichosurus vulpecula	TV2	26, 51, 67
Trichosurus vulpecula	TV1	4, 51, 67
Setonix brachyurus	NHMUK 1989.580	41, 51, 54
Setonix brachyurus	NHMUK 1989.581	41, 51, 54
Setonix brachyurus	NHMUK 1989.582	41, 51, 54
Setonix brachyurus	NHMUK 1989.583	41, 51, 54
Setonix brachyurus	NHMUK 1989.584	41, 51, 54
Setonix brachyurus	NHMUK 1989.585	38, 52, 67
Setonix brachyurus	NHMUK 1989.586	41, 51, 54
Setonix brachyurus	NHMUK 1989.587	19, 51, 68
Setonix brachyurus	NHMUK 1989.588	41, 51, 54
Setonix brachyurus	NHMUK 1989.589	41, 51, 54
Setonix brachyurus	NHMUK 1989.591	41, 51, 54
Setonix brachyurus	NHMUK 1989.590	4, 38, 67
Setonix brachyurus	NHMUK 6.8.1.245	19, 41, 51
Bettongia penicillata	SAM 24233	41, 51, 54
Bettongia penicillata	SAM 24239	41, 51, 54
Bettongia penicillata	SAM 24244	41, 51, 54
Bettongia penicillata	SAM 24238	41, 51, 54
Bettongia penicillata	SAM 24230	41, 51, 54
Bettongia penicillata	SAM 24240	41, 51, 54
Bettongia penicillata	SAM 24246	41, 51, 54
Bettongia penicillata	SAM 24228	41, 51, 54
Bettongia penicillata	SAM 24243	41, 51, 54
Bettongia penicillata	SAM 24247	20, 51, 68
Dasypus novemcinctus	ZMB 40641	41, 51, 54
Dasypus novemcinctus	MNHN 1901-331	42, 51, 68
Dasypus novemcinctus	ZMB 40651	4, 42, 51
Dasypus novemcinctus	MNHN 1910-410	25, 51, 68
Dasypus novemcinctus	MNHN 1910-409b	25, 51, 65
Dasypus novemcinctus	z.134	20, 58, 64
Bradypus tridactylus	ZMB 9195	42, 51, 68
Bradypus tridactylus	NHMUK 1994.6	41, 51, 54
Bradypus tridactylus	ZMB 18834	41, 51, 54
Bradypus tridactylus	NHMUK 1989.226	5, 41, 52
Bradypus tridactylus	NHMUK 52.1173	4, 42, 51
Bradypus tridactylus	NHMUK no number	5, 42, 57
Bradypus tridactylus	NHMUK 1867.4.12.579	20, 43, 59
Cyclopes didactylus	ZMB 6XII1906a	25, 51, 64
Cyclopes didactylus	NHMUK 2010.105	5, 20, 51
Cyclopes didactylus	NHMUK 55.12.36.345	42, 51, 65
Cyclopes didactylus	NHMUK 26.12.4.68	19, 20, 51
Macroscelides proboscideus	UMZC 48	38, 51, 59
Macroscelides proboscideus	NHMUK 2.9.1.17	1, 51, 54
Macroscelides proboscideus	UMZC w3	20, 51, 65
Macroscelides proboscideus	NHMUK 2.9.1.18	20, 51, 59
Macroscelides proboscideus	UMZC w39	4, 38, 54
Macroscelides proboscideus	NHMUK 3.1.4.10	41, 51, 54
Setifer setosus	NHMUK 74.545	4, 51, 67
Setifer setosus	NHMUK 74.554	42, 51, 65
Setifer setosus	NHMUK 70.360	20, 51, 67
Setifer setosus	NHMUK 55.12.26.304	4, 51, 68
Setifer setosus	NHMUK 79.545	4, 41, 54
Setifer setosus	NHMUK 76.273	20, 51, 67
Setifer setosus	NHMUK 76.274	1, 42, 54
Setifer setosus	NHMUK 1974.484	1, 41, 54
Talpa europaea	NHMUK 57.371	4, 41, 68
Talpa europaea	NHMUK 57.368	51, 54, 68
Talpa europaea	NHMUK 57.374	41, 51, 67
Talpa europaea	NHMUK 57.366	41, 51, 67
Talpa europaea	NHMUK 57.367	4, 51, 67
Talpa europaea	NHMUK 57.370	1, 42, 51
Talpa europaea	NHMUK 19.4.57	42, 51, 68
Talpa europaea	NHMUK 1989.565	41, 51, 67
Epomops franqueti	NHMUK 69.198	41, 51, 54
Epomops franqueti	NHMUK 46.283	41, 51, 54
Epomops franqueti	NHMUK 68.353	4, 38, 51
Epomops franqueti	NHMUK 80.7.21.4	1, 20, 57
Epomops franqueti	NHMUK 66.3499	1, 26, 51
Phacochoerus aethiopicus	NHMUK 66.807 01AUG1962	41, 51, 54
Phacochoerus aethiopicus	NHMUK 66.808/A	41, 51, 54
Phacochoerus aethiopicus	NHMUK 66.807 28AUG1962	41, 51, 54
Phacochoerus aethiopicus	NHMUK 66.811	41, 51, 54
Phacochoerus aethiopicus	NHMUK 71.7.3.4	1, 41, 51
Phacochoerus aethiopicus	NHMUK 66.517	41, 51, 54
Phacochoerus aethiopicus	NHMUK 66.523	20, 51, 64
Phacochoerus aethiopicus	NHMUK 66.428	20, 51, 64
Phacochoerus aethiopicus	NHMUK 1971.2124	20, 43, 58
Phacochoerus aethiopicus	NHMUK 1971.2125	20, 51, 59
Phacochoerus aethiopicus	NHMUK 66.425	41, 51, 54
Felis catus	NHMUK 1999.132	41, 51, 54
Felis catus	NHMUK 1992.184	38, 51, 54
Felis catus	NHMUK 1992.178	41, 51, 54
Felis catus	NHMUK 69.508	41, 51, 54
Felis catus	NHMUK 19.7.7.3514	20, 51, 68
Felis catus	NHMUK 1952.10.20.2	1, 20, 51
Felis catus	NHMUK 1952.10.20.1	20, 51, 68
Phataginus tricuspis	NHMUK 1999.102	38, 51, 65
Phataginus tricuspis	NHMUK 95.7.17.1	20, 51, 65
Phataginus tricuspis	NHMUK 9.1.4.66	38, 51, 57
Phataginus tricuspis	NHMUK 1999.93	38, 51, 54
Phataginus tricuspis	NHMUK 91.363	41, 51, 67
Phataginus tricuspis	NHMUK 66.3562	38, 54, 67
Phataginus tricuspis	NHMUK 1.8.9.108	4, 51, 54
Rattus rattus	NHMUK 79.1343	19, 43, 65
Rattus rattus	NHMUK 70.103	51, 64, 68
Rattus rattus	NHMUK 1997.69	1, 38, 51
Rattus rattus	NHMUK 52.1111	19, 42, 54
Rattus rattus	NHMUK 1999.14	4, 42, 54
Mus musculus	KCL cfos_WT_1051	38, 51, 67
Mus musculus	KCL cfos_WT_1044	1, 38, 51
Mus musculus	KCL CD1_harddiet1	38, 51, 68
Mus musculus	KCL cfos_het_1038	19, 51, 67
Mus musculus	KCL CD1_harddiet2	38, 51, 68
Mus musculus	KCL cfos_WT_1485	19, 51, 67
Dasyprocta leporina	NHMUK 67.4.12.585_no1	41, 51, 59
Dasyprocta leporina	NHMUK 67.4.12.585_no2	38, 51, 67
Dasyprocta leporina	NHMUK ZD.2021.1	38, 51, 58
Dasyprocta leporina	NHMUK 67.4.12.472	38, 51, 59
Dasyprocta leporina	NHMUK 67.4.12.497	38, 51, 68
Dasyprocta leporina	NHMUK 97.8.13.2	20, 51, 67
Dasyprocta leporina	NHMUK 12.5.11.8	5, 20, 57
Dasyprocta leporina	NHMUK 52.1156	41, 51, 59
Microcebus murinus	162H	38, 52, 67
Microcebus murinus	948GP	19, 51, 68
Microcebus murinus	143CAD	41, 51, 67
Microcebus murinus	DLC 7030f	20, 51, 65
Sapajus apella	NHMUK 67.4.12.394	42, 51, 54
Sapajus apella	NHMUK 71.3174	4, 42, 52
Sapajus apella	NHMUK 28.2.9.3	1, 20, 51
Sapajus apella	NHMUK 71.3177	1, 20, 43
Sapajus apella	NHMUK 3.7.25.1	41, 51, 54
Sapajus apella	NHMUK 12.6.5.8	4, 20, 42
LEGEND: Specimens using the three common midline landmarks are underlined.
