# Supplementary material for: A suture in time: The ontogeny of cranial suture morphology in mammals
Source: J Anat. 2025 Aug 25;248(3):501–16. doi: 10.1111/joa.70035 (PMC12881876; doi:10.1111/joa.70035)
Supplement: Supplementary file 2 — Appendix S2. [file JOA-248-501-s004.xlsx]

## Sheet: A) Sagittal
	X1.Bettongia_penicillata_SAM.24228_80days	X2.Bettongia_penicillata_SAM.24228_80days	X1.Bettongia_penicillata_SAM.24230_46days	X2.Bettongia_penicillata_SAM.24230_46days	X1.Bettongia_penicillata_SAM.24233_13.15days	X2.Bettongia_penicillata_SAM.24233_13.15days	X1.Bettongia_penicillata_SAM.24238_35days	X2.Bettongia_penicillata_SAM.24238_35days	X1.Bettongia_penicillata_SAM.24239_20days	X2.Bettongia_penicillata_SAM.24239_20days	X1.Bettongia_penicillata_SAM.24240_56days	X2.Bettongia_penicillata_SAM.24240_56days	X1.Bettongia_penicillata_SAM.24243_85.days	X2.Bettongia_penicillata_SAM.24243_85.days	X1.Bettongia_penicillata_SAM.24244_28days	X2.Bettongia_penicillata_SAM.24244_28days	X1.Bettongia_penicillata_SAM.24246_60.69days	X2.Bettongia_penicillata_SAM.24246_60.69days	X1.Bettongia_penicillata_SAM.24247_adult	X2.Bettongia_penicillata_SAM.24247_adult	X1.Bradypus_tridactylus_NHMUK_1867.4.12.579	X2.Bradypus_tridactylus_NHMUK_1867.4.12.579	X1.Bradypus_tridactylus_NHMUK_1989.226	X2.Bradypus_tridactylus_NHMUK_1989.226	X1.Bradypus_tridactylus_NHMUK_1994.6	X2.Bradypus_tridactylus_NHMUK_1994.6	X1.Bradypus_tridactylus_NHMUK_52.1173	X2.Bradypus_tridactylus_NHMUK_52.1173	X1.Bradypus_tridactylus_NHMUK_no_number	X2.Bradypus_tridactylus_NHMUK_no_number	X1.Bradypus_tridactylus_ZMB_18834	X2.Bradypus_tridactylus_ZMB_18834	X1.Bradypus_tridactylus_ZMB_9195	X2.Bradypus_tridactylus_ZMB_9195	X1.Cebus_apella_NHMUK_12.6.5.8	X2.Cebus_apella_NHMUK_12.6.5.8	X1.Cebus_apella_NHMUK_28.2.9.3	X2.Cebus_apella_NHMUK_28.2.9.3	X1.Cebus_apella_NHMUK_3.7.25.1	X2.Cebus_apella_NHMUK_3.7.25.1	X1.Cebus_apella_NHMUK_67.4.12.394	X2.Cebus_apella_NHMUK_67.4.12.394	X1.Cebus_apella_NHMUK_71.3174	X2.Cebus_apella_NHMUK_71.3174	X1.Cebus_apella_NHMUK_71.3177	X2.Cebus_apella_NHMUK_71.3177	X1.Cyclopes_didactylus_NHMUK_2010.105	X2.Cyclopes_didactylus_NHMUK_2010.105	X1.Cyclopes_didactylus_NHMUK_26.12.4.68
1	-0.0232836	-0.00115752	-0.019154	-0.0135068	-0.0041359	-0.0462563	-0.0102077	-0.0139115	-0.00230104	-0.0411684	-0.0297563	-0.00224468	-0.0308691	-0.00212235	-0.0103897	-0.024874	-0.0275146	-0.00112826	-0.0341488	4.71703266747558e-05	-0.0231624	7.15870337475444e-05	-0.0265236	-0.00267608	-0.0174032	-0.00695762	-0.0131736	-0.00297234	-0.0252764	7.50302139999048e-05	-0.0273459	-0.00510683	-0.0100511	-0.0235755	-0.0700236	-0.000152635	-0.104023	-0.00408028	-0.0984094	-0.000958345	-0.0450388	-0.0154152	-0.0675302	-0.0243352	-0.082592	-0.00195789	-0.0380387	-0.00502532	-0.0408978
2	-0.0234806	-0.00109504	-0.0193179	-0.0135465	-0.00479586	-0.0462378	-0.010438	-0.0139051	-0.00276875	-0.0410787	-0.0299304	-0.00219867	-0.0310679	-0.00210716	-0.0106422	-0.0248581	-0.0276912	-0.00119573	-0.0343138	8.17652786891943e-05	-0.0233422	6.06246559126111e-05	-0.0267053	-0.00263195	-0.0175632	-0.00715304	-0.0133051	-0.00280411	-0.0254221	0.000133236	-0.0275446	-0.00500851	-0.0103989	-0.0235947	-0.0701929	2.09709322766261e-05	-0.104175	-0.00402679	-0.0986185	-0.000907347	-0.0453322	-0.0157663	-0.0676949	-0.0246054	-0.0827654	-0.00193189	-0.0381633	-0.00504332	-0.0410017
3	-0.0236785	-0.00103379	-0.0194813	-0.0135844	-0.00545671	-0.0463624	-0.0106634	-0.0138931	-0.00324295	-0.0409811	-0.0301055	-0.00215444	-0.0312513	-0.00205556	-0.0108905	-0.0248386	-0.027854	-0.00126415	-0.0344795	0.000115751	-0.0235245	4.88551048185293e-05	-0.0268866	-0.00258701	-0.0177243	-0.00735011	-0.0134528	-0.0026439	-0.0255683	0.00019113	-0.0277475	-0.00491438	-0.0107509	-0.023598	-0.070374	0.000196565	-0.104325	-0.00397218	-0.0988251	-0.000853892	-0.0454464	-0.0161293	-0.0678765	-0.0248735	-0.082936	-0.00190681	-0.038288	-0.00506158	-0.041103
4	-0.0238764	-0.000968556	-0.0196471	-0.0136199	-0.00610678	-0.0464661	-0.0108862	-0.0138768	-0.00372884	-0.0409216	-0.0302827	-0.00210439	-0.0314568	-0.00201675	-0.011133	-0.024809	-0.0280188	-0.00132848	-0.0346449	0.000153452	-0.0237067	4.15327281632349e-05	-0.0270682	-0.00253703	-0.0178855	-0.0075441	-0.0136031	-0.0024828	-0.0257168	0.000254733	-0.0279487	-0.00482217	-0.0111003	-0.0236048	-0.0705623	0.000377594	-0.104477	-0.00390983	-0.0990366	-0.000793952	-0.0458917	-0.0155884	-0.0680115	-0.0251597	-0.0831151	-0.00187841	-0.0384211	-0.00506248	-0.0412053
5	-0.0240759	-0.000900953	-0.0198093	-0.0136568	-0.00676987	-0.0465324	-0.0111094	-0.013858	-0.00421493	-0.0408573	-0.0304613	-0.00205135	-0.0316536	-0.00197207	-0.0114356	-0.0248306	-0.0281849	-0.00139067	-0.0348115	0.000193745	-0.0238895	3.67303651504503e-05	-0.0272519	-0.00247943	-0.0180613	-0.00773269	-0.0137577	-0.00231831	-0.0259186	0.000314821	-0.0281521	-0.00472559	-0.0114206	-0.0233677	-0.0707371	0.000572902	-0.104639	-0.0038458	-0.0992379	-0.000752854	-0.0459389	-0.0151441	-0.0683285	-0.0252358	-0.0832906	-0.00184772	-0.0385528	-0.00505747	-0.0413062
6	-0.0242649	-0.000825586	-0.0199679	-0.0136886	-0.0073589	-0.0467361	-0.0113246	-0.0138359	-0.00468918	-0.0407684	-0.0306349	-0.00199384	-0.0318465	-0.00192318	-0.0116556	-0.0247525	-0.0283464	-0.00144703	-0.034976	0.000240529	-0.0240725	3.73322113145225e-05	-0.0274474	-0.00244449	-0.0182147	-0.00791946	-0.0139054	-0.00214905	-0.0260877	0.000362782	-0.0283514	-0.00462319	-0.01163	-0.0231396	-0.0707955	0.000739345	-0.104806	-0.00378555	-0.0994219	-0.000699079	-0.0458694	-0.0143452	-0.068504	-0.0248892	-0.0834659	-0.00181719	-0.0386812	-0.00504783	-0.0414092
7	-0.024467	-0.000758435	-0.0201295	-0.0137236	-0.00803044	-0.0468454	-0.0115433	-0.0138119	-0.00510502	-0.0406149	-0.030813	-0.00193938	-0.0320394	-0.00189234	-0.0116957	-0.0247383	-0.0285128	-0.00150811	-0.03514	0.000278802	-0.0242775	3.92298605974839e-05	-0.027636	-0.00240491	-0.018314	-0.00808689	-0.0140316	-0.00196122	-0.0262581	0.000408508	-0.0285581	-0.0045059	-0.0118172	-0.0229383	-0.0708006	0.00109794	-0.104965	-0.00372206	-0.0996084	-0.000614472	-0.0463268	-0.0145198	-0.0688971	-0.0246565	-0.0836405	-0.00178845	-0.0388111	-0.00504636	-0.0415142
8	-0.0246657	-0.000691526	-0.0202914	-0.0137601	-0.00868972	-0.0465239	-0.0117554	-0.013752	-0.00547519	-0.0405135	-0.0309858	-0.0018859	-0.0322018	-0.00197532	-0.0116691	-0.0241224	-0.0286821	-0.00157092	-0.0353044	0.00031621	-0.0244632	3.7754178477678e-05	-0.0278241	-0.00238391	-0.0182917	-0.00796353	-0.0141522	-0.00177207	-0.0264267	0.000457731	-0.0287662	-0.0044167	-0.011799	-0.0226854	-0.0708113	0.00117396	-0.105124	-0.00366036	-0.0997841	-0.000543922	-0.0467262	-0.0146353	-0.0691994	-0.0243968	-0.0838101	-0.00181596	-0.0389388	-0.00504925	-0.0416178
9	-0.0248566	-0.000619543	-0.0204478	-0.0137885	-0.00864185	-0.0459404	-0.0119694	-0.0136769	-0.00516481	-0.0402106	-0.0311537	-0.0018569	-0.0323235	-0.00207253	-0.0116219	-0.0239857	-0.0288353	-0.0016147	-0.0354693	0.000322121	-0.0246464	4.28817660742264e-05	-0.0280093	-0.00235312	-0.0188074	-0.00765744	-0.0142688	-0.00158294	-0.0265935	0.000517317	-0.0289683	-0.00430806	-0.0117804	-0.0224254	-0.0708235	0.00126867	-0.105285	-0.00359768	-0.099968	-0.00047935	-0.0468045	-0.0139614	-0.0694856	-0.0241018	-0.0839458	-0.00185419	-0.0390662	-0.00503836	-0.0417192
10	-0.0250512	-0.000569902	-0.0203176	-0.0136359	-0.00867606	-0.0454246	-0.0121818	-0.0136514	-0.00498513	-0.0400541	-0.0313279	-0.00182797	-0.0324777	-0.00217684	-0.011557	-0.0238525	-0.0289964	-0.00165768	-0.0356316	0.000335069	-0.0248336	5.22888591839299e-05	-0.0281913	-0.00232859	-0.0187622	-0.00750845	-0.0143935	-0.00140031	-0.026765	0.000576121	-0.0291698	-0.00420512	-0.0117526	-0.0221773	-0.0709062	0.0014494	-0.105436	-0.00355723	-0.100148	-0.000416758	-0.04693	-0.013449	-0.0698388	-0.0240043	-0.0841141	-0.00189824	-0.039187	-0.00503985	-0.0418193
11	-0.0252442	-0.00053036	-0.0204357	-0.0133302	-0.00837443	-0.0451902	-0.0122925	-0.0135518	-0.00479045	-0.039816	-0.0314996	-0.00180081	-0.0326861	-0.00218737	-0.0114955	-0.0237203	-0.0291552	-0.0017041	-0.0357927	0.000346051	-0.0250155	5.59130187904322e-05	-0.0283736	-0.00230487	-0.0188496	-0.00733653	-0.0145874	-0.00129691	-0.0269284	0.000571243	-0.0293694	-0.0041136	-0.0117066	-0.0219329	-0.0709859	0.00161659	-0.105584	-0.00351901	-0.100323	-0.000310387	-0.0471524	-0.0131081	-0.0702041	-0.0238967	-0.0842772	-0.0019397	-0.0393061	-0.0050528	-0.0419183
12	-0.0254474	-0.000486321	-0.0204104	-0.0131823	-0.00840641	-0.0450463	-0.0126021	-0.0135351	-0.00463046	-0.0396335	-0.031674	-0.00177482	-0.0328823	-0.00214554	-0.0114441	-0.0235823	-0.0293175	-0.00175507	-0.0359591	0.000357355	-0.0252018	5.68449000682425e-05	-0.0285404	-0.00220046	-0.0188974	-0.00713596	-0.0148076	-0.00121496	-0.0270951	0.000566091	-0.0295773	-0.00402149	-0.0118022	-0.0216789	-0.0710713	0.00177683	-0.105733	-0.00348097	-0.100373	-8.68365e-05	-0.0475533	-0.0132729	-0.0705614	-0.0237799	-0.0844422	-0.00198322	-0.0394287	-0.00506782	-0.0420195
13	-0.0256463	-0.000441639	-0.0204221	-0.0130084	-0.00861331	-0.0449093	-0.0128079	-0.0135349	-0.00482894	-0.0396944	-0.0318929	-0.00170762	-0.0330802	-0.0020709	-0.0115222	-0.0235383	-0.0295391	-0.00179072	-0.0361256	0.000369532	-0.0253886	5.8800942578846e-05	-0.0287091	-0.00211135	-0.0188906	-0.0069146	-0.0150302	-0.00113072	-0.0272822	0.000634913	-0.0297862	-0.00392919	-0.0119035	-0.0214281	-0.0711528	0.00195453	-0.105892	-0.00344061	-0.100477	9.64252125933845e-05	-0.0478574	-0.0133664	-0.0707694	-0.0234074	-0.0846089	-0.00202687	-0.0395521	-0.00508018	-0.0421209
14	-0.0258422	-0.000396044	-0.0204318	-0.0128336	-0.00884245	-0.0445136	-0.0129977	-0.0135545	-0.0051611	-0.0397547	-0.0320781	-0.00167607	-0.0332747	-0.00199334	-0.0117091	-0.0235847	-0.0296983	-0.00181302	-0.0362891	0.00038432	-0.0255734	6.43288647373952e-05	-0.028875	-0.00201968	-0.0188731	-0.00671211	-0.0152472	-0.00103875	-0.0274395	0.000717129	-0.0299953	-0.00382598	-0.0120162	-0.0211814	-0.071256	0.00211876	-0.106045	-0.00339271	-0.100585	0.000265172	-0.0477113	-0.0123029	-0.0709515	-0.0231116	-0.0847799	-0.00206545	-0.0396832	-0.00506665	-0.042218
15	-0.0260378	-0.000351615	-0.0204414	-0.0126608	-0.00940294	-0.0444288	-0.0131727	-0.0135703	-0.00556325	-0.0397341	-0.0322635	-0.00163918	-0.0334729	-0.00191578	-0.0119133	-0.0236331	-0.0298726	-0.00184286	-0.0364517	0.000407544	-0.0257582	6.88626699617834e-05	-0.0290411	-0.0019306	-0.01887	-0.00650754	-0.0154549	-0.000934742	-0.0276048	0.00075172	-0.0301989	-0.00375766	-0.0121363	-0.0209397	-0.0713697	0.00226837	-0.106189	-0.00336167	-0.100685	0.00047056	-0.0477316	-0.0117375	-0.0710881	-0.0227291	-0.0849526	-0.00200439	-0.0398096	-0.00505579	-0.0423158
16	-0.026237	-0.000309463	-0.0203537	-0.0124357	-0.00950968	-0.0445926	-0.0136191	-0.0132465	-0.00594618	-0.0397171	-0.0324518	-0.0016036	-0.0336731	-0.0018355	-0.0121036	-0.0236789	-0.0300558	-0.00185562	-0.036617	0.000434238	-0.0259543	6.62947264606084e-05	-0.0292108	-0.00184424	-0.0188563	-0.00631029	-0.0156573	-0.000831208	-0.0277806	0.000779101	-0.0304179	-0.00372234	-0.012414	-0.0207735	-0.0715623	0.00240144	-0.106334	-0.00333353	-0.100781	0.000656306	-0.0479854	-0.0112498	-0.0714198	-0.0226383	-0.0851076	-0.00200285	-0.0399404	-0.00505247	-0.0424195
17	-0.026437	-0.000267773	-0.0204939	-0.012358	-0.00967575	-0.0449144	-0.0136215	-0.013204	-0.00627453	-0.0398584	-0.0326409	-0.0015666	-0.0338664	-0.00175035	-0.0123246	-0.0237337	-0.0302413	-0.00186342	-0.0367829	0.000460972	-0.0261308	6.47664696038497e-05	-0.0293849	-0.00177282	-0.0188416	-0.00611807	-0.0158624	-0.000749709	-0.0279552	0.000771836	-0.0306425	-0.00370114	-0.0126253	-0.0205711	-0.0717272	0.00253676	-0.106472	-0.00330803	-0.10088	0.000830371	-0.0484745	-0.0108443	-0.0717352	-0.0225375	-0.0852671	-0.00199783	-0.0400688	-0.00506763	-0.0425207
18	-0.0266361	-0.000233801	-0.0206348	-0.0122824	-0.0101092	-0.0449553	-0.0136826	-0.0131484	-0.00660597	-0.0400044	-0.032848	-0.00155614	-0.0340694	-0.00169463	-0.0125221	-0.023782	-0.0304274	-0.00187379	-0.0369496	0.00048548	-0.0263174	5.87923875698115e-05	-0.0295753	-0.0017441	-0.0188611	-0.00593257	-0.0160796	-0.0006658	-0.0281294	0.000761609	-0.030863	-0.00369776	-0.0128384	-0.0203708	-0.0718937	0.00267123	-0.106617	-0.00326213	-0.100965	0.00100396	-0.0488931	-0.0105017	-0.0720606	-0.0224239	-0.085436	-0.00199506	-0.040193	-0.00508681	-0.0426305
19	-0.0268338	-0.000213198	-0.0207751	-0.0122142	-0.0105179	-0.0449567	-0.0136663	-0.0129576	-0.00695851	-0.0401491	-0.0330253	-0.00153411	-0.0342779	-0.00164796	-0.0127146	-0.0238474	-0.0306102	-0.00188907	-0.0371141	0.000505704	-0.0265019	6.51957039205786e-05	-0.0297612	-0.00172275	-0.0192178	-0.00659275	-0.0163017	-0.000627866	-0.02831	0.000717377	-0.0310901	-0.00368643	-0.0130418	-0.0201214	-0.0720675	0.00280524	-0.106759	-0.00321204	-0.101082	0.000862545	-0.0489929	-0.0109109	-0.0722787	-0.0221454	-0.0856022	-0.00199544	-0.040311	-0.00511595	-0.0427322
20	-0.027032	-0.000188876	-0.0209156	-0.0121472	-0.011003	-0.044804	-0.0136502	-0.0127672	-0.00731004	-0.0402728	-0.0332083	-0.00157934	-0.0344878	-0.00161358	-0.0128006	-0.0238521	-0.0307936	-0.00190626	-0.0372793	0.000525011	-0.026685	6.14877074997522e-05	-0.0299479	-0.00170226	-0.0194204	-0.00677268	-0.0165322	-0.000604047	-0.0284807	0.000675192	-0.0313103	-0.00367985	-0.0132479	-0.0202755	-0.0722264	0.00288044	-0.106901	-0.00316253	-0.101174	0.000703529	-0.0492178	-0.0112693	-0.0724964	-0.0218564	-0.0857616	-0.00199757	-0.0404334	-0.00513518	-0.0428342
21	-0.0272222	-0.000151301	-0.0210591	-0.0120832	-0.011624	-0.0447123	-0.0136121	-0.0125395	-0.00766863	-0.0403977	-0.0333939	-0.00161953	-0.0346956	-0.00157842	-0.0127625	-0.0238225	-0.0309794	-0.00192591	-0.0374468	0.000541384	-0.0268641	5.20494809408412e-05	-0.0301444	-0.00169183	-0.0196136	-0.00697889	-0.0167648	-0.000594376	-0.0286556	0.000627585	-0.0315207	-0.00356127	-0.0134614	-0.0204299	-0.0723717	0.00272695	-0.107021	-0.00309863	-0.101304	0.00055303	-0.0495186	-0.0116263	-0.0727918	-0.0217753	-0.0859142	-0.00200767	-0.0405601	-0.00515283	-0.042937
22	-0.0274445	-9.34161e-05	-0.0212019	-0.0120159	-0.012255	-0.0447121	-0.013635	-0.0123526	-0.00803311	-0.0403686	-0.0335818	-0.0016568	-0.0349066	-0.00154435	-0.0129487	-0.0231791	-0.0311848	-0.00195124	-0.0376175	0.000538238	-0.0270389	4.05697107306313e-05	-0.0303369	-0.00170012	-0.0197696	-0.00717479	-0.0169987	-0.000576675	-0.0288185	0.000555717	-0.0317082	-0.00343264	-0.0136383	-0.0205902	-0.0725251	0.0025787	-0.107147	-0.00306654	-0.10147	0.000421736	-0.0498654	-0.0119433	-0.0731159	-0.0217327	-0.0860813	-0.00200497	-0.0406829	-0.0051741	-0.0430409
23	-0.0276354	-4.9457e-05	-0.021331	-0.0119672	-0.0128112	-0.0448349	-0.0136614	-0.0121881	-0.00841375	-0.0399405	-0.0337656	-0.00169274	-0.0351116	-0.00150788	-0.0129186	-0.0229894	-0.0313516	-0.0019828	-0.0377841	0.000540597	-0.0272295	4.1643428126098e-05	-0.0305248	-0.00170483	-0.0198933	-0.00738925	-0.0172274	-0.000559084	-0.028966	0.0004945	-0.0319551	-0.0032298	-0.0138464	-0.0207568	-0.0726526	0.00243932	-0.10732	-0.00308382	-0.101618	0.000300952	-0.0503592	-0.0120854	-0.0734522	-0.0214466	-0.0862508	-0.00198427	-0.0408028	-0.00519353	-0.0431427
24	-0.0278339	-1.29315e-05	-0.0214593	-0.0118729	-0.0132351	-0.0450561	-0.0139326	-0.0121078	-0.00816509	-0.0397884	-0.0339498	-0.00172814	-0.0353188	-0.00146962	-0.0128431	-0.0228337	-0.0315368	-0.00200601	-0.037951	0.000543336	-0.0274139	3.74162909919928e-05	-0.0307085	-0.00165202	-0.0200193	-0.00760293	-0.0174603	-0.000550014	-0.0291843	0.000568818	-0.0320785	-0.00304572	-0.0140502	-0.0209248	-0.0727945	0.00227936	-0.107432	-0.00310114	-0.101805	0.000205111	-0.0508187	-0.0122185	-0.0735615	-0.0211177	-0.0864322	-0.00193737	-0.0409223	-0.00521302	-0.0432404
25	-0.0280273	1.62901838700324e-05	-0.0215059	-0.0117314	-0.0136604	-0.0449442	-0.0141267	-0.0120153	-0.00781555	-0.0395965	-0.0341286	-0.00176778	-0.0355205	-0.00144213	-0.0127682	-0.0226936	-0.0317169	-0.00203185	-0.0381141	0.000543479	-0.027602	3.61570743220574e-05	-0.0308651	-0.00155995	-0.0201445	-0.00781718	-0.0176033	-0.000501194	-0.0293345	0.000633022	-0.0321674	-0.00287221	-0.0142454	-0.0211062	-0.0729243	0.00213129	-0.107558	-0.00312902	-0.101962	0.000145042	-0.0510135	-0.0126385	-0.0736717	-0.0207959	-0.0866032	-0.00189314	-0.0410595	-0.00521278	-0.0433351
26	-0.0282117	7.22643604086082e-05	-0.0215412	-0.011578	-0.0141054	-0.0445583	-0.0143212	-0.0119164	-0.00751621	-0.0394166	-0.0343076	-0.00181574	-0.0357244	-0.00141411	-0.0127907	-0.0226119	-0.0318978	-0.00205339	-0.0382788	0.000549319	-0.0277835	3.49395818907694e-05	-0.0310386	-0.00148942	-0.0202788	-0.00802408	-0.0178927	-0.000358296	-0.0294952	0.000670626	-0.0322948	-0.00277987	-0.0144633	-0.0212866	-0.0730573	0.00198091	-0.107698	-0.00308841	-0.102138	9.36124118367104e-05	-0.0514011	-0.0129665	-0.0737941	-0.0204714	-0.0867836	-0.0018093	-0.0411868	-0.00521048	-0.0434359
27	-0.0284152	5.24221670740455e-05	-0.0215884	-0.0114332	-0.01403	-0.0442862	-0.0145165	-0.0118211	-0.00719268	-0.0391935	-0.0344918	-0.00180394	-0.0359278	-0.00138328	-0.0129628	-0.022612	-0.0320789	-0.00207645	-0.0384419	0.000551179	-0.0279653	3.19474393374319e-05	-0.0312105	-0.00142122	-0.0204355	-0.0078744	-0.0181193	-0.000442674	-0.0297106	0.000711874	-0.0325662	-0.00292635	-0.014687	-0.0214586	-0.073193	0.00184349	-0.107843	-0.00302693	-0.102336	7.47740543320385e-05	-0.0515305	-0.0133298	-0.0739063	-0.0201394	-0.0869564	-0.00178832	-0.0413107	-0.00522277	-0.0435355
28	-0.0286115	4.41689817196056e-05	-0.0216338	-0.011284	-0.0138372	-0.043773	-0.0147148	-0.0117255	-0.0068974	-0.0389155	-0.034672	-0.00178074	-0.0361338	-0.0013603	-0.0129997	-0.0222932	-0.0322585	-0.00209581	-0.0386032	0.000555807	-0.0281458	4.36300223070618e-05	-0.0313811	-0.00135126	-0.0205813	-0.00767034	-0.0183389	-0.000463814	-0.0298615	0.000760429	-0.0327889	-0.00299031	-0.0148971	-0.0216444	-0.0733277	0.00168098	-0.107988	-0.002954	-0.102542	0.000102434	-0.0517352	-0.0136215	-0.0738672	-0.0196897	-0.0871246	-0.00176653	-0.0414317	-0.00523235	-0.0436375
29	-0.0288109	3.25850067989242e-05	-0.0216841	-0.0111254	-0.0135377	-0.0434088	-0.0149136	-0.0116306	-0.00658599	-0.0387592	-0.0348358	-0.0016987	-0.0363403	-0.00133936	-0.0135197	-0.0223545	-0.0324435	-0.00210066	-0.0387671	0.000567982	-0.0283302	3.73070669172915e-05	-0.0315665	-0.00131147	-0.0205514	-0.007298	-0.0185602	-0.000452486	-0.0300154	0.000810035	-0.033021	-0.00305461	-0.015123	-0.0218225	-0.0734172	0.00150627	-0.108138	-0.00287808	-0.102739	0.000138109	-0.0521014	-0.0131857	-0.0742397	-0.0196057	-0.0873049	-0.00173489	-0.0415467	-0.00526293	-0.0437428
30	-0.0290097	1.84720164654595e-05	-0.0217248	-0.0109781	-0.0131699	-0.043115	-0.0151032	-0.0115252	-0.00633256	-0.0384624	-0.0350403	-0.00172639	-0.0365486	-0.00134018	-0.0137179	-0.0224399	-0.0326269	-0.00209627	-0.0389313	0.000579519	-0.0285141	3.05558431858421e-05	-0.0317499	-0.00129818	-0.0205591	-0.00700216	-0.0187935	-0.000410047	-0.0301784	0.000874738	-0.0332241	-0.0031536	-0.0153664	-0.0219778	-0.0735355	0.00133933	-0.108284	-0.00280091	-0.102991	0.000119682	-0.052215	-0.012788	-0.0746168	-0.0195642	-0.0875175	-0.00176009	-0.0416619	-0.0052882	-0.0438418
31	-0.0292057	-7.73357e-06	-0.0218603	-0.0109687	-0.0128041	-0.0428169	-0.0152833	-0.0113987	-0.00614806	-0.03812	-0.035216	-0.00170954	-0.0367537	-0.0013444	-0.0140598	-0.0225781	-0.032806	-0.00209737	-0.0390936	0.000587755	-0.0286945	2.0247582766364e-05	-0.031934	-0.00130998	-0.0205703	-0.00670565	-0.0190131	-0.000395111	-0.0303442	0.000899711	-0.0334299	-0.00324454	-0.015626	-0.0220798	-0.0737012	0.00122471	-0.108445	-0.00274225	-0.103082	0.000237258	-0.0522409	-0.0124042	-0.0748979	-0.0195562	-0.0876615	-0.00169434	-0.0417759	-0.00531542	-0.0439389
32	-0.0293973	-2.9634e-05	-0.021995	-0.0109592	-0.0124532	-0.0424928	-0.0154456	-0.011272	-0.00636447	-0.0380134	-0.035388	-0.00169125	-0.0369545	-0.00134723	-0.0141253	-0.0223651	-0.0329812	-0.00209651	-0.0392525	0.000596838	-0.0288713	1.14298816023817e-05	-0.032115	-0.00135152	-0.0205923	-0.00639132	-0.0192288	-0.000382284	-0.0305066	0.000924369	-0.033656	-0.00335633	-0.0159843	-0.0220646	-0.0738822	0.00106462	-0.108585	-0.00269616	-0.103157	0.000363138	-0.0522565	-0.0120112	-0.0749852	-0.020008	-0.0878114	-0.00175191	-0.0418912	-0.00533781	-0.0440333
33	-0.0295888	-4.64636e-05	-0.0221292	-0.0109418	-0.0120415	-0.0422821	-0.0156042	-0.0111195	-0.00675602	-0.0379591	-0.0355608	-0.00166441	-0.0371494	-0.00135762	-0.0142154	-0.0221	-0.0331568	-0.00208738	-0.039411	0.000612464	-0.0290494	1.0045438119638e-05	-0.0322944	-0.0013443	-0.0205509	-0.00611684	-0.0194536	-0.000357501	-0.0306708	0.000954153	-0.0338467	-0.00337488	-0.0162581	-0.0219155	-0.0740332	0.000937014	-0.108727	-0.00261422	-0.10325	0.000502958	-0.0522719	-0.0115191	-0.0751499	-0.0202723	-0.0879653	-0.00180549	-0.0420056	-0.00535206	-0.0441287
34	-0.0297856	-6.92207e-05	-0.0222666	-0.0109304	-0.011599	-0.0420504	-0.0157831	-0.0110132	-0.00723365	-0.037858	-0.0356976	-0.00167048	-0.0373562	-0.00137538	-0.0141875	-0.0219462	-0.0333481	-0.00208474	-0.0395744	0.000622219	-0.0292317	1.23351771863511e-06	-0.0324791	-0.00133365	-0.0205629	-0.00580531	-0.0196673	-0.000318636	-0.0308399	0.000975696	-0.034076	-0.00339945	-0.0164917	-0.0217112	-0.0742154	0.000820173	-0.108889	-0.00262395	-0.103343	0.000639068	-0.0525084	-0.0110442	-0.0752366	-0.0205391	-0.0881209	-0.00186595	-0.0421196	-0.005376	-0.0442265
35	-0.0299852	-4.93899e-05	-0.0224527	-0.0108739	-0.0118283	-0.0417577	-0.0159569	-0.0108765	-0.0076657	-0.0376392	-0.035952	-0.00160103	-0.0375629	-0.00138686	-0.0142501	-0.0217114	-0.0335313	-0.00208467	-0.0397392	0.000641671	-0.0294178	7.52044992113898e-08	-0.0326665	-0.00131781	-0.0203941	-0.00512521	-0.0198861	-0.000263083	-0.0310132	0.00100471	-0.0343727	-0.00333472	-0.0166431	-0.021469	-0.0744068	0.000749151	-0.109057	-0.00262872	-0.103407	0.000772926	-0.0525247	-0.0105408	-0.0756035	-0.0206262	-0.0882819	-0.00192065	-0.0422502	-0.00538587	-0.0443266
36	-0.0301831	-3.31418e-05	-0.0225832	-0.0108346	-0.0120762	-0.0415972	-0.0161401	-0.0107327	-0.00806954	-0.0373455	-0.0361283	-0.00157892	-0.0377512	-0.00137231	-0.0143791	-0.0214801	-0.0337012	-0.0021567	-0.0399021	0.000631487	-0.0296016	-5.5621e-06	-0.0328415	-0.0012895	-0.0205369	-0.00532193	-0.0200996	-0.000207986	-0.0311759	0.0010292	-0.0345662	-0.00325046	-0.0166823	-0.0211251	-0.0745918	0.000677582	-0.109225	-0.00263535	-0.103568	0.000916318	-0.0526781	-0.0100758	-0.0758269	-0.0204679	-0.0884399	-0.00197759	-0.0423765	-0.0053904	-0.0444252
37	-0.0303842	-1.72786e-05	-0.0226168	-0.0106926	-0.0124466	-0.0416415	-0.0163375	-0.0106267	-0.00853231	-0.0370814	-0.0363181	-0.00154903	-0.0379398	-0.00132858	-0.0144295	-0.0213719	-0.0338898	-0.00215499	-0.040067	0.000621774	-0.029784	-1.09069e-05	-0.0329998	-0.00124296	-0.0206771	-0.00551935	-0.0202925	-0.000271707	-0.0313622	0.00111083	-0.0347628	-0.00317474	-0.016631	-0.0207416	-0.0747959	0.000616153	-0.109385	-0.00264614	-0.103766	0.00101999	-0.0530468	-0.00978868	-0.0760698	-0.0203539	-0.0885992	-0.00203466	-0.0425039	-0.00540035	-0.0445251
38	-0.0305845	-9.71306e-06	-0.0226669	-0.0105903	-0.0128064	-0.0418443	-0.01653	-0.0105601	-0.00893215	-0.036797	-0.036506	-0.00152677	-0.0381587	-0.00124649	-0.014793	-0.0209359	-0.0340489	-0.00221035	-0.0402314	0.000606035	-0.0299623	-2.07655e-05	-0.0331611	-0.00119897	-0.0208409	-0.00576581	-0.0205853	-0.000254174	-0.0315114	0.00105064	-0.0349596	-0.00308973	-0.0165841	-0.0204621	-0.0749587	0.000519214	-0.109529	-0.00267226	-0.103949	0.00112722	-0.0532809	-0.010303	-0.0763236	-0.0205783	-0.088759	-0.00209422	-0.0426308	-0.00541589	-0.0446234
39	-0.0307878	1.80027239879421e-06	-0.0226375	-0.010399	-0.0134298	-0.0421645	-0.0167394	-0.010479	-0.00927157	-0.0364133	-0.0366972	-0.00150067	-0.0383455	-0.00118068	-0.0148633	-0.0207579	-0.0342325	-0.00227528	-0.0403982	0.000593199	-0.0301436	-7.12464e-06	-0.0333092	-0.00109864	-0.0209962	-0.00596884	-0.0208054	-0.000184312	-0.0316647	0.000992931	-0.0351617	-0.00302184	-0.0164913	-0.0201492	-0.0751684	0.000478372	-0.109677	-0.00269574	-0.104142	0.00125561	-0.0535573	-0.0098686	-0.076544	-0.0207327	-0.0889234	-0.00215062	-0.0427557	-0.00540526	-0.0447238
40	-0.0309865	1.72257360420425e-05	-0.022688	-0.0102267	-0.0140404	-0.042421	-0.016943	-0.0103965	-0.00959611	-0.0360317	-0.036883	-0.00146001	-0.0385378	-0.00111102	-0.0149806	-0.0205583	-0.0344116	-0.00228353	-0.0405613	0.000582418	-0.0303229	5.68657588434496e-06	-0.0334638	-0.00101874	-0.0211037	-0.00617236	-0.021007	-0.000128079	-0.0318149	0.000938771	-0.0354095	-0.00300279	-0.0164101	-0.0198348	-0.0751553	0.000350504	-0.109826	-0.00271859	-0.104333	0.00134951	-0.0536614	-0.00935465	-0.0768186	-0.0208804	-0.0890856	-0.00220746	-0.04288	-0.005405	-0.0448223
41	-0.0311894	2.95898929607297e-05	-0.022708	-0.0100738	-0.0146709	-0.0427231	-0.0171472	-0.0103103	-0.00991357	-0.0356359	-0.037071	-0.00143838	-0.0387319	-0.00105431	-0.0151939	-0.0203688	-0.034595	-0.00229205	-0.0407276	0.000572998	-0.0305064	2.23060883249582e-05	-0.0336219	-0.000949119	-0.0212502	-0.00637477	-0.0212123	-2.65043e-05	-0.0319909	0.000870727	-0.0356344	-0.00299569	-0.0163328	-0.01951	-0.0753924	0.000400163	-0.109979	-0.00273039	-0.104553	0.00139909	-0.0535933	-0.00877648	-0.0770511	-0.0208996	-0.089255	-0.00222424	-0.043007	-0.00540313	-0.044923
42	-0.0313834	5.92833612519938e-06	-0.0227313	-0.00992073	-0.0152324	-0.0430698	-0.017359	-0.0102341	-0.010226	-0.0352466	-0.0372557	-0.00141801	-0.0389286	-0.000995598	-0.0154811	-0.02016	-0.0347719	-0.00231084	-0.0408901	0.000562888	-0.0306914	2.56657597515197e-05	-0.0337573	-0.000862701	-0.0214838	-0.00659674	-0.0213803	-4.13727e-05	-0.0321477	0.000823592	-0.0358438	-0.00300333	-0.0162452	-0.0191981	-0.0756121	0.000296997	-0.11012	-0.00272879	-0.104781	0.00143269	-0.0534162	-0.00810254	-0.0776848	-0.0209341	-0.089432	-0.0021803	-0.0431454	-0.00539583	-0.0450215
43	-0.0315855	-2.13846e-05	-0.0228362	-0.00981878	-0.0158794	-0.0431187	-0.0175615	-0.0101103	-0.0104876	-0.0348241	-0.0374416	-0.00139521	-0.0391268	-0.000937193	-0.0156736	-0.0200281	-0.0349352	-0.00230364	-0.0410503	0.000544801	-0.0308829	4.20161472672043e-05	-0.0338806	-0.000761205	-0.0217257	-0.00677891	-0.021592	-0.000103602	-0.0322566	0.000769505	-0.0360299	-0.00300264	-0.0161614	-0.0188837	-0.0758059	0.000417848	-0.110274	-0.00272458	-0.105013	0.00152411	-0.0536617	-0.00770811	-0.0779134	-0.0204194	-0.0896132	-0.00215139	-0.0432706	-0.00535975	-0.0451181
44	-0.0317892	-3.41189e-05	-0.02297	-0.00971297	-0.016549	-0.0430555	-0.0177473	-0.010002	-0.0107561	-0.0344164	-0.0376302	-0.0013631	-0.0393229	-0.000879726	-0.0158888	-0.0198076	-0.0351253	-0.00229749	-0.0412084	0.000527837	-0.0310712	8.17389136783808e-05	-0.0340032	-0.000661351	-0.0219099	-0.00657524	-0.0217927	-0.000149786	-0.0323982	0.000708403	-0.0361698	-0.00314699	-0.0160415	-0.0185768	-0.0760181	0.000523671	-0.110425	-0.00271551	-0.105239	0.00159127	-0.0540011	-0.00745393	-0.0779337	-0.0200693	-0.0897946	-0.0021255	-0.0433945	-0.00532345	-0.0452185
45	-0.0319887	-5.21042e-05	-0.0231048	-0.00960801	-0.017246	-0.0429966	-0.0179386	-0.00989233	-0.0111582	-0.0342071	-0.0378195	-0.00132792	-0.0395238	-0.000826917	-0.0160916	-0.0194718	-0.0353021	-0.00226414	-0.0413708	0.000507643	-0.03125	9.86109443787409e-05	-0.034149	-0.000491839	-0.0220331	-0.00636961	-0.0220001	-0.000216378	-0.0325696	0.000768954	-0.0363037	-0.00328814	-0.0159866	-0.0182772	-0.0761696	0.000667209	-0.110578	-0.00270602	-0.105465	0.00162722	-0.054276	-0.0080379	-0.0780084	-0.0197301	-0.0899783	-0.00210175	-0.0435226	-0.00529948	-0.0453251
46	-0.0321829	-7.80186e-05	-0.0232381	-0.00950857	-0.0179662	-0.0428476	-0.0181321	-0.00978795	-0.0116215	-0.0340066	-0.03801	-0.00127929	-0.0397339	-0.000787984	-0.0163012	-0.0195001	-0.0354855	-0.00219723	-0.0415328	0.000483851	-0.031444	9.36239006251172e-05	-0.03428	-0.000355877	-0.022146	-0.00615113	-0.022237	-0.00030238	-0.0327472	0.000834532	-0.0365858	-0.00339352	-0.0161788	-0.0179633	-0.0763614	0.00080448	-0.110727	-0.00271939	-0.105701	0.00165444	-0.0546766	-0.00858275	-0.078087	-0.0193862	-0.0901687	-0.00208363	-0.0436498	-0.00529243	-0.0454279
47	-0.032388	-0.000105819	-0.0234589	-0.00931713	-0.0183771	-0.0423728	-0.018324	-0.00968141	-0.012069	-0.0338513	-0.0381983	-0.00128771	-0.039924	-0.000685528	-0.0165235	-0.0195086	-0.0356524	-0.00207062	-0.0416957	0.000465521	-0.0316349	9.8725583786291e-05	-0.0344164	-0.000179465	-0.0222204	-0.00593956	-0.0223896	-0.000311387	-0.0329312	0.000908484	-0.0367951	-0.00345371	-0.0163786	-0.0176112	-0.0765196	0.000963684	-0.110886	-0.00275184	-0.105909	0.00162685	-0.0551657	-0.00820134	-0.0781234	-0.0190237	-0.0903538	-0.00206336	-0.0437762	-0.0053049	-0.0455326
48	-0.0325835	-0.00013451	-0.023548	-0.00918723	-0.0186158	-0.0418662	-0.0185448	-0.00962882	-0.012542	-0.0337428	-0.0383841	-0.00130145	-0.0401242	-0.00064488	-0.0167673	-0.019489	-0.0358082	-0.00196949	-0.0418595	0.000446893	-0.0318244	0.000102031	-0.0345942	-0.000220474	-0.0223122	-0.00574019	-0.0226289	-0.000273324	-0.0331008	0.00096048	-0.0370043	-0.00351496	-0.0166092	-0.0173403	-0.07668	0.00112331	-0.11111	-0.00268251	-0.106133	0.0016128	-0.0554352	-0.00781665	-0.0783239	-0.0187183	-0.0905295	-0.00205628	-0.0438978	-0.00532647	-0.0456367
49	-0.0327875	-0.000132743	-0.0236419	-0.00905581	-0.0188362	-0.0414302	-0.0187657	-0.00956616	-0.0127557	-0.0333923	-0.0385822	-0.00135085	-0.0403416	-0.000620219	-0.0170134	-0.0194685	-0.0359734	-0.00187854	-0.0420266	0.000427332	-0.0320176	0.000104157	-0.0347136	-0.000258085	-0.022395	-0.00555253	-0.0228276	-0.000246108	-0.0332736	0.00101211	-0.0372158	-0.00350047	-0.0168443	-0.0174337	-0.0768663	0.00128089	-0.111176	-0.00258105	-0.10635	0.00156317	-0.055531	-0.00736642	-0.0785358	-0.0183764	-0.0907075	-0.00204871	-0.044022	-0.00534918	-0.045742
50	-0.0330115	-0.0001524	-0.0237348	-0.00891413	-0.0186053	-0.0410506	-0.0189911	-0.00950745	-0.01275	-0.0330151	-0.038768	-0.00138539	-0.0405334	-0.000589623	-0.0172518	-0.019454	-0.0361353	-0.00186271	-0.0421886	0.000403639	-0.0322047	0.000104273	-0.0348869	-0.000250393	-0.022592	-0.00588822	-0.0230385	-0.000237396	-0.0334357	0.00106595	-0.0374165	-0.00341488	-0.0171001	-0.0175827	-0.0770522	0.0014487	-0.111282	-0.00251267	-0.106554	0.00151487	-0.0556765	-0.00691876	-0.0787537	-0.0180676	-0.0908841	-0.0020456	-0.0441426	-0.0053721	-0.045844
51	-0.0332162	-0.000157938	-0.0238887	-0.00879413	-0.0191461	-0.0408417	-0.0192078	-0.00944655	-0.0128247	-0.0328398	-0.0389591	-0.00142523	-0.0407412	-0.000544275	-0.0174476	-0.0194671	-0.0363406	-0.00177167	-0.0423574	0.000384658	-0.0323966	0.000100044	-0.035094	-0.000231928	-0.022739	-0.00607648	-0.0232777	-0.000239194	-0.0336088	0.0011155	-0.0376169	-0.00333182	-0.0173389	-0.0177751	-0.0770892	0.00159817	-0.111419	-0.00240047	-0.10676	0.0014431	-0.0561431	-0.00664233	-0.0790539	-0.0178277	-0.0910474	-0.00204589	-0.0442816	-0.00537667	-0.0459484
52	-0.0334234	-0.000168238	-0.0240241	-0.00868066	-0.0197458	-0.0405942	-0.0194974	-0.00944885	-0.0136776	-0.033165	-0.0391509	-0.00147211	-0.0409422	-0.000484638	-0.0174971	-0.0189513	-0.0365121	-0.00169304	-0.0425267	0.000367566	-0.0325907	9.64995315626549e-05	-0.0352436	-0.000225128	-0.0229094	-0.0062492	-0.0235097	-0.000235532	-0.0337868	0.00114901	-0.0378198	-0.00324558	-0.0174802	-0.0180455	-0.07724	0.00177185	-0.111567	-0.00227189	-0.106963	0.00136425	-0.0565918	-0.00636589	-0.079352	-0.0175744	-0.0912154	-0.00204691	-0.0444158	-0.00537903	-0.0460479
53	-0.0336271	-0.000185921	-0.0241654	-0.00858129	-0.0203225	-0.0404295	-0.0196427	-0.0093401	-0.0141082	-0.033178	-0.0393356	-0.00151	-0.0411372	-0.000442616	-0.0175538	-0.0186628	-0.0366789	-0.00161952	-0.042692	0.00034536	-0.0327789	9.01231043714534e-05	-0.0354173	-0.00021137	-0.0230575	-0.00641812	-0.0237373	-0.000240253	-0.033959	0.00117922	-0.0380526	-0.00310604	-0.0175733	-0.0183608	-0.077316	0.00193789	-0.111704	-0.00218005	-0.107157	0.00128278	-0.0569661	-0.00602309	-0.0796209	-0.017337	-0.091377	-0.00204537	-0.0445461	-0.00538377	-0.0461546
54	-0.03383	-0.00019893	-0.0243117	-0.0084863	-0.0209196	-0.0403065	-0.0198571	-0.00929774	-0.0145371	-0.0331821	-0.0395253	-0.00153381	-0.0413317	-0.000419738	-0.0175737	-0.0184745	-0.0368453	-0.00154434	-0.0428575	0.000325987	-0.0329667	8.5843616331932e-05	-0.0356133	-0.000209803	-0.0232081	-0.00659164	-0.0239701	-0.000246736	-0.0341313	0.0012117	-0.0382659	-0.0030909	-0.0176678	-0.0186747	-0.0774275	0.00210705	-0.111843	-0.00208824	-0.107351	0.00120374	-0.0572879	-0.00567846	-0.0798489	-0.0170341	-0.0915515	-0.0020381	-0.044666	-0.00541737	-0.0462581
55	-0.0340349	-0.000209768	-0.0244679	-0.00839863	-0.0214027	-0.0399755	-0.0200785	-0.00924456	-0.0149543	-0.0332335	-0.0397187	-0.00155665	-0.0415554	-0.000483916	-0.0176522	-0.0182704	-0.0370282	-0.00148929	-0.0430237	0.000305539	-0.0331553	8.0762520211497e-05	-0.035785	-0.000204655	-0.0233498	-0.00676572	-0.0241975	-0.000230321	-0.0343039	0.00124311	-0.0384516	-0.00318911	-0.0177523	-0.0189881	-0.0775508	0.00210653	-0.111979	-0.00197961	-0.107562	0.00113687	-0.0576769	-0.00536432	-0.0800938	-0.0167353	-0.0917227	-0.00203413	-0.0448025	-0.00540001	-0.0463615
56	-0.0342348	-0.000232935	-0.0246101	-0.00829736	-0.0216398	-0.0394314	-0.0202873	-0.00919515	-0.015358	-0.033306	-0.0399183	-0.00156703	-0.0417623	-0.000451173	-0.0176803	-0.018033	-0.0371878	-0.0014202	-0.0431888	0.000285392	-0.0333425	7.6728010840299e-05	-0.0359551	-0.000198401	-0.0235426	-0.00711417	-0.0244262	-0.000225241	-0.0344755	0.00127583	-0.0386213	-0.00330142	-0.0178906	-0.0192828	-0.0777104	0.00196396	-0.112107	-0.00185556	-0.107747	0.00116215	-0.0579326	-0.00563245	-0.0803417	-0.0164459	-0.0918938	-0.00202979	-0.0449298	-0.00540812	-0.0464647
57	-0.0344321	-0.000261063	-0.0247526	-0.00823427	-0.021364	-0.0388644	-0.0204942	-0.00914908	-0.0157621	-0.0333778	-0.0401012	-0.00160472	-0.041977	-0.000477437	-0.0178734	-0.0180014	-0.0373368	-0.00135173	-0.043353	0.000262737	-0.0335273	7.04777743031626e-05	-0.03611	-0.000173788	-0.0235458	-0.00692343	-0.0246517	-0.000220887	-0.0346445	0.00130584	-0.0387871	-0.00348865	-0.0180806	-0.0195763	-0.0778636	0.00182323	-0.112229	-0.00173698	-0.107924	0.00119654	-0.0581498	-0.00603915	-0.08058	-0.0161684	-0.0920612	-0.00202681	-0.0450506	-0.00539464	-0.0465632
58	-0.0346294	-0.000325703	-0.0249077	-0.00825362	-0.0208234	-0.0384984	-0.0207	-0.00910247	-0.0161562	-0.0334883	-0.0402993	-0.00159386	-0.0421734	-0.000445566	-0.0180943	-0.0179683	-0.037486	-0.00128431	-0.0435149	0.000229513	-0.0337108	6.36507515086315e-05	-0.0362503	-0.000149825	-0.0234908	-0.00676792	-0.0248769	-0.000224201	-0.0348123	0.00133517	-0.0389478	-0.00363415	-0.0182627	-0.0198611	-0.0780255	0.00165578	-0.112349	-0.00160433	-0.108103	0.00119973	-0.0583417	-0.00645246	-0.0808165	-0.0159009	-0.0922334	-0.00207343	-0.0451775	-0.00537903	-0.046661
59	-0.0348256	-0.000369915	-0.0250649	-0.00827208	-0.0202322	-0.0382635	-0.0209149	-0.00905087	-0.0164751	-0.0335505	-0.0404938	-0.00159699	-0.0423887	-0.000460389	-0.0182773	-0.017968	-0.0376351	-0.00121133	-0.0436827	0.000233392	-0.0338974	5.8212238807781e-05	-0.0363861	-0.000121763	-0.0241125	-0.00639402	-0.0250932	-0.000211073	-0.0349832	0.00136648	-0.0391015	-0.00377615	-0.0184818	-0.0200987	-0.0781945	0.00151554	-0.112433	-0.00146479	-0.10828	0.00120904	-0.0585116	-0.00686801	-0.0810961	-0.0156251	-0.0924066	-0.00209892	-0.0453043	-0.00535684	-0.0467605
60	-0.0350219	-0.000413062	-0.0252216	-0.00828867	-0.0195675	-0.0379676	-0.0210895	-0.00894092	-0.016764	-0.0328474	-0.040688	-0.00159734	-0.0425825	-0.000430705	-0.0186603	-0.0177883	-0.0377841	-0.00113674	-0.0438494	0.000239898	-0.0340842	5.44496539348627e-05	-0.036521	-9.18591e-05	-0.024139	-0.00616871	-0.0253338	-0.000168609	-0.0351624	0.00133365	-0.0392239	-0.00392148	-0.0188254	-0.0203232	-0.0783664	0.0013675	-0.11252	-0.00132392	-0.108467	0.00121586	-0.0587159	-0.00726346	-0.0813137	-0.0153144	-0.0925822	-0.00212139	-0.0454304	-0.00533554	-0.0468602
61	-0.0352162	-0.000456363	-0.0253765	-0.00830632	-0.0190358	-0.0377328	-0.0212754	-0.00883511	-0.0165197	-0.0326531	-0.0408774	-0.00160552	-0.0428144	-0.000483479	-0.01896	-0.0176528	-0.0379305	-0.00106416	-0.0440144	0.000243092	-0.0342678	4.93734689030745e-05	-0.0366181	-0.000316017	-0.0241762	-0.00584277	-0.0255542	-0.000130145	-0.0353368	0.00137627	-0.039325	-0.00407144	-0.0192498	-0.0202515	-0.0784669	0.00121036	-0.1126	-0.00118396	-0.108646	0.00124011	-0.0591887	-0.00751542	-0.0815298	-0.0150375	-0.0927558	-0.00214449	-0.0455508	-0.0053381	-0.0469567
62	-0.0354061	-0.000499175	-0.0255382	-0.00831991	-0.018734	-0.0373024	-0.0214612	-0.00871541	-0.0161818	-0.0323948	-0.041059	-0.00161375	-0.0430195	-0.000474257	-0.0192135	-0.0175395	-0.0380737	-0.000996333	-0.0441751	0.000248212	-0.0344471	4.41001501224891e-05	-0.0367411	-0.000386436	-0.0243364	-0.00568733	-0.0257692	-6.9869e-05	-0.0355084	0.0013723	-0.0394077	-0.00422677	-0.0193514	-0.0199946	-0.0784351	0.00104263	-0.112664	-0.00104013	-0.108842	0.00114597	-0.059563	-0.00740284	-0.0817623	-0.0148449	-0.0929255	-0.00216797	-0.0456644	-0.00534786	-0.0470525
63	-0.0356031	-0.000538803	-0.0256851	-0.00836694	-0.018502	-0.0367562	-0.0216451	-0.00859616	-0.0158811	-0.0320918	-0.0412545	-0.00162031	-0.0432256	-0.00047449	-0.0194698	-0.0174331	-0.0382246	-0.00094414	-0.0443408	0.000256205	-0.0346331	4.21418144387065e-05	-0.0372172	4.29045951199636e-05	-0.0246611	-0.00549026	-0.0259699	-2.7695e-05	-0.0356886	0.00136824	-0.039542	-0.00443058	-0.0192818	-0.0196351	-0.078466	0.000863846	-0.112681	-0.000867658	-0.109047	0.00104798	-0.0599595	-0.00707972	-0.0821246	-0.0147662	-0.0931048	-0.00218769	-0.0458201	-0.00529542	-0.0471436
64	-0.0357944	-0.000601144	-0.0258118	-0.00834773	-0.0186403	-0.0362322	-0.0218525	-0.00845595	-0.0156074	-0.031727	-0.0414479	-0.00163359	-0.0434296	-0.000484916	-0.0197381	-0.017273	-0.0384161	-0.000872179	-0.0445071	0.000259569	-0.0348182	3.47347380150465e-05	-0.037468	-0.000190957	-0.0249854	-0.00529192	-0.0261893	2.78113578866257e-05	-0.0358786	0.00136139	-0.0396937	-0.0045704	-0.0192381	-0.0192898	-0.0786699	0.000722378	-0.112702	-0.000736483	-0.109234	0.000926154	-0.060113	-0.00736117	-0.0824936	-0.0146975	-0.0932838	-0.0022155	-0.0459132	-0.00521712	-0.0472424
65	-0.0359854	-0.000662083	-0.0258906	-0.00825428	-0.0190787	-0.0359608	-0.0220419	-0.00839947	-0.0152805	-0.0314454	-0.0416424	-0.00164177	-0.0436448	-0.00048883	-0.02	-0.0171809	-0.0386305	-0.000887656	-0.0446728	0.000264014	-0.0350028	2.48372718574807e-05	-0.0375324	-0.000546719	-0.0252723	-0.0051346	-0.0264184	2.2352067136272e-05	-0.0360596	0.00134415	-0.0398554	-0.00471204	-0.0192195	-0.0189342	-0.0788704	0.000831959	-0.112809	-0.000554541	-0.109452	0.00080594	-0.0601924	-0.00778927	-0.0828444	-0.0146352	-0.0934474	-0.00224476	-0.0460508	-0.00517453	-0.0473327
66	-0.0361722	-0.000723864	-0.0260115	-0.00809563	-0.019727	-0.0360041	-0.0221848	-0.00826102	-0.0149988	-0.0311151	-0.0418268	-0.00165221	-0.043856	-0.000482054	-0.0202622	-0.0171048	-0.0387947	-0.000830311	-0.0448354	0.000276256	-0.0351833	8.23644325093076e-06	-0.0374795	-0.000415479	-0.0255864	-0.00540729	-0.0266425	2.32518905842471e-05	-0.0362355	0.00132688	-0.0400276	-0.00481268	-0.0191533	-0.0185909	-0.0790842	0.000948281	-0.112811	-0.000308784	-0.109503	0.000617941	-0.0603004	-0.00821686	-0.0831934	-0.014529	-0.0936054	-0.00225878	-0.0461714	-0.00515737	-0.0474326
67	-0.0363634	-0.000786789	-0.0260701	-0.00793762	-0.0203326	-0.0363255	-0.0223319	-0.00812088	-0.0146961	-0.0307995	-0.0420161	-0.00164259	-0.0440635	-0.000474401	-0.020527	-0.0170956	-0.0389631	-0.000771526	-0.0449984	0.000296837	-0.0353678	-8.77618e-06	-0.0375641	-0.000533164	-0.0258694	-0.00555224	-0.0268746	3.5665849523539e-05	-0.0364166	0.0013125	-0.0401247	-0.00483498	-0.0190882	-0.018238	-0.0792945	0.00107715	-0.112827	-0.000168531	-0.1095	0.000418322	-0.0604163	-0.00864532	-0.0834718	-0.0143034	-0.0937668	-0.00227349	-0.0462973	-0.0051563	-0.0475336
68	-0.0365511	-0.000845402	-0.0261614	-0.00778621	-0.020938	-0.0366318	-0.0224752	-0.00797876	-0.0143848	-0.0305005	-0.0422021	-0.00162994	-0.0442672	-0.000465732	-0.0207469	-0.0171693	-0.0391305	-0.000708202	-0.0451573	0.000321413	-0.0355493	-2.23044e-05	-0.0377304	-0.000499165	-0.0261407	-0.00569635	-0.0270996	5.60873271461537e-05	-0.0365962	0.00125135	-0.0403242	-0.00476696	-0.0190656	-0.0178854	-0.0795014	0.0012076	-0.11287	-4.32474e-05	-0.109505	0.000216092	-0.0605067	-0.00904846	-0.083659	-0.0140163	-0.0939269	-0.00228405	-0.0464217	-0.00516899	-0.0476309
69	-0.0367376	-0.000902516	-0.0262488	-0.00763567	-0.0215351	-0.036916	-0.0226176	-0.00783517	-0.0140824	-0.0301985	-0.0423873	-0.00161527	-0.0444706	-0.000457436	-0.0209667	-0.0172556	-0.0392957	-0.000656162	-0.0453135	0.000347994	-0.03573	-3.40879e-05	-0.0378948	-0.000453699	-0.0264084	-0.00583753	-0.0273237	7.76822361239077e-05	-0.0367652	0.001183	-0.0406113	-0.00468451	-0.0189596	-0.0175314	-0.0797043	0.00134314	-0.112915	0.000114716	-0.109506	2.13579847775092e-05	-0.0605902	-0.00943505	-0.0837097	-0.0136569	-0.0940882	-0.00229259	-0.0465764	-0.00514856	-0.0477281
70	-0.0369174	-0.000972356	-0.0263501	-0.00750345	-0.0221236	-0.0372088	-0.0227604	-0.00769765	-0.0137039	-0.0299424	-0.0425682	-0.00156725	-0.0446705	-0.000449908	-0.0211837	-0.0173419	-0.0394596	-0.000642644	-0.0454671	0.000371784	-0.0359074	-4.77767e-05	-0.0380491	-0.000451056	-0.0266755	-0.00573618	-0.0275426	0.000102863	-0.03693	0.00111453	-0.0407647	-0.00452879	-0.0188087	-0.0172414	-0.0799047	0.00147712	-0.112965	0.000275081	-0.109502	-0.000172449	-0.0607954	-0.00980041	-0.0837434	-0.0132973	-0.094243	-0.00230454	-0.0466566	-0.00506287	-0.0478255
71	-0.0371132	-0.00100793	-0.026521	-0.00742534	-0.0227167	-0.0374655	-0.0229687	-0.00763959	-0.0135958	-0.0295103	-0.0427497	-0.00156794	-0.0448768	-0.00043869	-0.0214167	-0.017418	-0.0396295	-0.000650502	-0.0456251	0.000398154	-0.0360909	-5.86528e-05	-0.0382997	-0.000419331	-0.0269447	-0.00560622	-0.0277689	0.000131738	-0.0371129	0.00105412	-0.0409545	-0.00429616	-0.019233	-0.0177235	-0.0801051	0.00161567	-0.113008	0.000455735	-0.109494	-0.000367403	-0.0609687	-0.0101524	-0.0839409	-0.0129773	-0.0944071	-0.00231909	-0.0467963	-0.00503157	-0.0479263
72	-0.0373122	-0.00104536	-0.0266933	-0.00735771	-0.0233482	-0.0377198	-0.0231688	-0.00757985	-0.0134489	-0.02915	-0.0429361	-0.00156883	-0.0450853	-0.000426466	-0.0216435	-0.0175063	-0.0397892	-0.000673223	-0.0457854	0.000423027	-0.0362765	-7.11414e-05	-0.0384916	-0.000414981	-0.027437	-0.00540073	-0.0279925	0.000179071	-0.0372829	0.00101511	-0.0410281	-0.00414312	-0.0195283	-0.017937	-0.0803095	0.0017463	-0.11305	0.00062468	-0.109485	-0.000565855	-0.0612032	-0.0104967	-0.0842468	-0.012685	-0.0945591	-0.00233317	-0.0469264	-0.00501051	-0.048026
73	-0.0375114	-0.00107918	-0.0268642	-0.00728466	-0.0239604	-0.0379486	-0.0233691	-0.00751844	-0.0139819	-0.0292934	-0.0431262	-0.00154806	-0.045299	-0.000410632	-0.0218374	-0.017318	-0.040003	-0.000661199	-0.0459476	0.000447063	-0.0364626	-7.98907e-05	-0.0387364	-0.00041696	-0.027541	-0.00519484	-0.0282182	0.000226732	-0.0374378	0.000996724	-0.0410996	-0.00399962	-0.0197986	-0.0181685	-0.0805248	0.00199073	-0.113096	0.000796553	-0.109488	-0.000760086	-0.0612059	-0.0106222	-0.0845357	-0.0123875	-0.0947218	-0.00234301	-0.0470572	-0.00498676	-0.0481257
74	-0.0377121	-0.00111571	-0.0270375	-0.00721247	-0.0245922	-0.0381255	-0.0236116	-0.00743468	-0.0143662	-0.029361	-0.0432819	-0.00159559	-0.0455091	-0.00039894	-0.0220391	-0.0171196	-0.0402118	-0.000664681	-0.0461013	0.000494478	-0.0366516	-9.05939e-05	-0.038873	-0.00042697	-0.0277367	-0.00502279	-0.0284473	0.000270707	-0.037673	0.00101617	-0.0411965	-0.00385697	-0.020025	-0.0184175	-0.0807294	0.00190097	-0.113142	0.000970324	-0.109495	-0.000961686	-0.0616683	-0.0102108	-0.0847712	-0.0121339	-0.0948768	-0.00241784	-0.04719	-0.00496486	-0.0482072
75	-0.0379127	-0.00115177	-0.0272342	-0.00711958	-0.025195	-0.0382986	-0.023781	-0.0073571	-0.0147491	-0.0294234	-0.0434093	-0.00164767	-0.0457161	-0.000388752	-0.022238	-0.0169229	-0.0403878	-0.000680539	-0.0462565	0.000540821	-0.0368377	-0.000101743	-0.0390093	-0.000441999	-0.0279327	-0.0052116	-0.0286746	0.000310284	-0.0378071	0.000956533	-0.0414147	-0.00380179	-0.0202656	-0.0186651	-0.0808955	0.00178122	-0.113159	0.0011292	-0.109504	-0.00116408	-0.0621012	-0.0098181	-0.0850569	-0.0119802	-0.095043	-0.00247841	-0.0473206	-0.00494284	-0.0483154
76	-0.0380985	-0.00121024	-0.0273798	-0.00704554	-0.0259793	-0.0376468	-0.0239573	-0.00729781	-0.0151338	-0.0294957	-0.0435373	-0.00170562	-0.0459157	-0.000381629	-0.0224286	-0.01673	-0.0405404	-0.000712761	-0.0464023	0.000581752	-0.0370166	-0.000113545	-0.0391137	-0.0004885	-0.0282005	-0.00544182	-0.0289008	0.000324541	-0.0379371	0.000894599	-0.0416208	-0.00377272	-0.0203879	-0.0189656	-0.0810511	0.00163096	-0.113141	0.00139085	-0.109517	-0.00136539	-0.0621069	-0.00939441	-0.0853432	-0.0118654	-0.0952033	-0.00253891	-0.047446	-0.00492532	-0.0484218
77	-0.0383251	-0.0012412	-0.027512	-0.00691645	-0.025405	-0.0372451	-0.0240178	-0.00751256	-0.0155073	-0.0295439	-0.0438201	-0.00168839	-0.0461131	-0.000376066	-0.0226137	-0.0165418	-0.0406864	-0.000775178	-0.0465456	0.000619737	-0.0371935	-0.000115185	-0.0392279	-0.000530072	-0.0284402	-0.00564299	-0.0291164	0.000314756	-0.038114	0.00085017	-0.0418189	-0.00373754	-0.0205314	-0.0192352	-0.0812017	0.0014794	-0.113047	0.0014621	-0.109595	-0.00155428	-0.0619465	-0.00895949	-0.0856266	-0.0115949	-0.0953634	-0.00259756	-0.0475701	-0.00491508	-0.0485182
78	-0.0384993	-0.00121619	-0.0276508	-0.00679955	-0.0249031	-0.0370036	-0.0241068	-0.00763869	-0.0158802	-0.029643	-0.0439865	-0.00165692	-0.0463128	-0.000380888	-0.0226858	-0.0162901	-0.040829	-0.000870561	-0.0466956	0.000677125	-0.0373726	-0.000113186	-0.0394773	-0.00060015	-0.0286991	-0.00570234	-0.0293338	0.000311841	-0.0382787	0.000814513	-0.0420249	-0.00369343	-0.0206325	-0.0195256	-0.0812914	0.0013025	-0.112921	0.00154125	-0.109655	-0.00171902	-0.0619376	-0.0085226	-0.0858769	-0.0112808	-0.0955259	-0.00265265	-0.0476947	-0.0049022	-0.0486162
79	-0.0386894	-0.00114986	-0.0278261	-0.00667432	-0.024391	-0.0367027	-0.024216	-0.00773835	-0.0162478	-0.0297452	-0.044167	-0.00163826	-0.0465125	-0.000379429	-0.0228206	-0.0160837	-0.0409716	-0.000966013	-0.0468368	0.000729206	-0.0375517	-0.000111539	-0.0396876	-0.000602121	-0.0289932	-0.00559919	-0.0295537	0.000315842	-0.0384352	0.00074246	-0.0422197	-0.00364238	-0.020721	-0.0199108	-0.0812988	0.00113411	-0.112934	0.00159773	-0.109784	-0.00177452	-0.0619617	-0.00808563	-0.0861074	-0.0109679	-0.095686	-0.00271119	-0.0478162	-0.00489792	-0.0487141
80	-0.0388816	-0.00112633	-0.0280037	-0.00658819	-0.023875	-0.0364063	-0.0243251	-0.00784074	-0.0166156	-0.0298004	-0.0443577	-0.00159566	-0.046714	-0.000380401	-0.0229605	-0.0158654	-0.0411151	-0.00106189	-0.0469919	0.000749575	-0.0377315	-0.00011029	-0.0398621	-0.000562915	-0.0293169	-0.00548096	-0.0297712	0.000282956	-0.0386061	0.000704385	-0.0424175	-0.00359239	-0.0207025	-0.0199813	-0.0812869	0.00087897	-0.112897	0.0016956	-0.109959	-0.00180971	-0.0619882	-0.00764908	-0.0863639	-0.0106789	-0.0958759	-0.00279856	-0.0479378	-0.00490755	-0.0488125
81	-0.0390809	-0.00110563	-0.0281583	-0.00650067	-0.0233197	-0.0361541	-0.0244356	-0.00794822	-0.0169833	-0.0298801	-0.0445393	-0.00158353	-0.0469239	-0.000374985	-0.0230905	-0.0156648	-0.041265	-0.001163	-0.0471579	0.000730519	-0.0379185	-0.000112095	-0.0400354	-0.000499507	-0.0296469	-0.00539186	-0.0299638	0.000193259	-0.0387737	0.000650042	-0.042636	-0.00346535	-0.0219311	-0.019897	-0.0814341	0.000587391	-0.112852	0.00179614	-0.110118	-0.00185688	-0.0620214	-0.00721149	-0.0866248	-0.010375	-0.0960616	-0.00284931	-0.0480683	-0.00492204	-0.0489144
82	-0.0392758	-0.00108198	-0.0283146	-0.00640721	-0.0228163	-0.0358157	-0.0245405	-0.00805366	-0.0173729	-0.0300048	-0.044727	-0.00160104	-0.0471255	-0.000376926	-0.0231954	-0.0154575	-0.0414106	-0.00125738	-0.0473203	0.000714633	-0.0381015	-0.000110169	-0.040193	-0.00042931	-0.0299542	-0.00531945	-0.0301527	0.000114098	-0.0389392	0.000599502	-0.0428289	-0.00350091	-0.0219292	-0.0198011	-0.0816018	0.000472059	-0.112883	0.00193078	-0.110281	-0.00190354	-0.0620599	-0.00676733	-0.0868948	-0.0100801	-0.0962431	-0.00287821	-0.0482359	-0.00487664	-0.049014
83	-0.0394807	-0.0010508	-0.0284929	-0.00634022	-0.0223606	-0.035395	-0.0245975	-0.00803545	-0.0178931	-0.0293682	-0.044915	-0.0016191	-0.0473286	-0.000374202	-0.0233844	-0.0153152	-0.0415556	-0.00135463	-0.0474828	0.00069762	-0.038285	-0.000108869	-0.0403971	-0.000402668	-0.0302329	-0.0054949	-0.0303606	4.70090772412418e-05	-0.0391095	0.000545668	-0.0430396	-0.00354873	-0.0219895	-0.0196158	-0.0818074	0.000330637	-0.112913	0.00207903	-0.110333	-0.00209181	-0.0621101	-0.00632626	-0.0871512	-0.00975582	-0.0964139	-0.00285058	-0.0483358	-0.0048233	-0.0491118
84	-0.0396779	-0.00101752	-0.0286894	-0.00630945	-0.0218885	-0.0350724	-0.0248084	-0.00784146	-0.0179742	-0.0293413	-0.0451017	-0.00163925	-0.047524	-0.000416796	-0.0235815	-0.0151699	-0.0416987	-0.00145366	-0.0476441	0.000679005	-0.0384674	-0.000108757	-0.0405733	-0.000391681	-0.0305119	-0.00567534	-0.0305651	-3.86096e-05	-0.0392674	0.000496395	-0.0432484	-0.00360039	-0.0219648	-0.0193653	-0.0820067	0.000193601	-0.112942	0.00222651	-0.110374	-0.00228855	-0.062138	-0.00588509	-0.0873827	-0.00944695	-0.0965941	-0.00282828	-0.0484632	-0.00479635	-0.049212
85	-0.0398607	-0.000983756	-0.0288722	-0.00627305	-0.0216264	-0.0345882	-0.0248845	-0.00766001	-0.0177427	-0.0292413	-0.0452823	-0.00165891	-0.0477138	-0.000460837	-0.0236747	-0.0151433	-0.0418281	-0.00156803	-0.0478011	0.000659927	-0.0386436	-0.000108782	-0.0407666	-0.000366921	-0.0307756	-0.00585922	-0.0307851	-7.51731e-05	-0.0394244	0.00044173	-0.0434515	-0.00365193	-0.0219732	-0.0191072	-0.0822283	0.000118208	-0.112982	0.00235144	-0.110388	-0.0024885	-0.0622268	-0.00573496	-0.0876304	-0.00916342	-0.0967737	-0.00280645	-0.0485858	-0.00477006	-0.0493053
86	-0.040061	-0.000941734	-0.0290619	-0.00624214	-0.0216111	-0.0340094	-0.0249221	-0.0075191	-0.0175321	-0.0291424	-0.0454734	-0.00167819	-0.0479145	-0.000506003	-0.0242768	-0.0147848	-0.0420108	-0.00161552	-0.0479649	0.000642314	-0.0388292	-0.000110082	-0.0409522	-0.000341154	-0.0310544	-0.0060559	-0.0310045	-0.00010833	-0.0395897	0.0003847	-0.0436589	-0.00370544	-0.0220026	-0.0188699	-0.082432	-4.20164e-06	-0.113003	0.00249842	-0.110425	-0.00269404	-0.0624883	-0.00606454	-0.0878861	-0.00890616	-0.0969401	-0.00280009	-0.0487094	-0.00475227	-0.0494013
87	-0.0402646	-0.000964274	-0.0292572	-0.00621561	-0.0217099	-0.0334969	-0.0249601	-0.00737992	-0.0174126	-0.028847	-0.0456638	-0.00172215	-0.0481159	-0.000550706	-0.0243145	-0.0147311	-0.042184	-0.00167348	-0.0481291	0.000624594	-0.0390153	-0.000111819	-0.0411321	-0.000282325	-0.0313141	-0.00624405	-0.0312194	-0.000168236	-0.0397524	0.00020008	-0.0438528	-0.0037583	-0.0220468	-0.0186125	-0.0826318	-0.000116613	-0.113027	0.00263563	-0.110603	-0.00287523	-0.0628336	-0.00633	-0.0881848	-0.00868685	-0.0970847	-0.00281523	-0.0488782	-0.00472307	-0.0494976
88	-0.040473	-0.000983907	-0.0294565	-0.00618422	-0.0218553	-0.0329582	-0.0250911	-0.00720292	-0.0172765	-0.0286053	-0.0458573	-0.00174224	-0.0483219	-0.000592277	-0.0244556	-0.0149081	-0.0423671	-0.00172344	-0.0482945	0.000604396	-0.0392054	-0.000114349	-0.0413158	-0.000225591	-0.0316577	-0.00633291	-0.0314361	-0.00024184	-0.0399261	0.000220966	-0.0440108	-0.00384436	-0.0221232	-0.0183245	-0.0828301	-0.00023877	-0.113048	0.00278367	-0.110775	-0.00301522	-0.0633083	-0.00594675	-0.0885028	-0.00845855	-0.0972369	-0.00282477	-0.0489691	-0.00465649	-0.0496007
89	-0.0406767	-0.0010038	-0.0296519	-0.0061527	-0.0223313	-0.0327824	-0.0252049	-0.00704578	-0.0171152	-0.0283891	-0.0460476	-0.00175629	-0.0485158	-0.00064216	-0.0246231	-0.0150167	-0.042547	-0.0017732	-0.0484611	0.000581685	-0.0393926	-0.000117441	-0.0414999	-0.000157752	-0.0319693	-0.00646516	-0.0316459	-0.000314356	-0.0401006	0.000246123	-0.0441105	-0.00399016	-0.0221957	-0.0180392	-0.0829719	-0.00039229	-0.113073	0.0029307	-0.11095	-0.00312068	-0.0633891	-0.00555909	-0.0887331	-0.00818165	-0.0973824	-0.00283415	-0.0490875	-0.00460151	-0.049706
90	-0.0408727	-0.00101995	-0.0298409	-0.00612427	-0.0229088	-0.0326306	-0.025387	-0.00694464	-0.0169257	-0.0281979	-0.0462304	-0.00176831	-0.0487158	-0.000625009	-0.0247847	-0.015123	-0.0427179	-0.00181984	-0.04862	0.000564972	-0.0395728	-0.000117329	-0.041678	-0.000101056	-0.0322763	-0.00659417	-0.0318773	-0.00024266	-0.040268	0.000271977	-0.0442041	-0.00413354	-0.0222595	-0.017772	-0.0830049	-0.000422039	-0.113132	0.0030558	-0.111124	-0.00321771	-0.0633842	-0.00515411	-0.088925	-0.00783882	-0.0975299	-0.00285081	-0.0492025	-0.00454255	-0.0498039
91	-0.0410773	-0.00103759	-0.0300272	-0.00604749	-0.023506	-0.0325062	-0.025576	-0.00684005	-0.0167596	-0.027985	-0.046421	-0.0017819	-0.04892	-0.000621774	-0.0249522	-0.015231	-0.0428839	-0.00188575	-0.0487855	0.000546558	-0.0397666	-0.000121627	-0.0418412	-3.09049e-05	-0.0325968	-0.0067273	-0.0320181	-0.000100782	-0.0404445	0.00029501	-0.0443129	-0.00427397	-0.0225696	-0.0176548	-0.08333	-0.000397764	-0.11317	0.003203	-0.1113	-0.0033086	-0.0635471	-0.0047371	-0.0891127	-0.00751557	-0.0977048	-0.00289528	-0.0493233	-0.00447887	-0.0499058
92	-0.0412807	-0.00105509	-0.0302129	-0.00597065	-0.0241036	-0.0324042	-0.0257644	-0.00673593	-0.0167281	-0.0277845	-0.0466108	-0.00179488	-0.0491254	-0.000613501	-0.0251022	-0.0153528	-0.0430806	-0.00193845	-0.0489565	0.000529053	-0.039948	-0.000119221	-0.0420064	3.65595816756714e-05	-0.0329565	-0.0068414	-0.0322892	7.50611483849029e-06	-0.0406701	0.000288728	-0.0444206	-0.00441839	-0.0228817	-0.0175459	-0.0834177	-0.000122081	-0.113232	0.00332179	-0.111484	-0.00339211	-0.0637188	-0.00441828	-0.0893101	-0.00719861	-0.0978669	-0.00293124	-0.049463	-0.00443199	-0.0500071
93	-0.0414831	-0.00107187	-0.0303961	-0.00589653	-0.0242942	-0.0319858	-0.0259617	-0.00662127	-0.0170703	-0.0275926	-0.0467992	-0.00180767	-0.0493287	-0.000608176	-0.0253346	-0.015297	-0.0432608	-0.0019159	-0.0491221	0.000511445	-0.0401281	-0.000115925	-0.0422434	8.30925024571938e-05	-0.0330949	-0.0070714	-0.0324566	-2.71017e-05	-0.0408309	0.000324714	-0.0445254	-0.00455904	-0.0231735	-0.0174459	-0.0835295	8.11000950491636e-05	-0.113297	0.00344389	-0.111688	-0.00334394	-0.0640378	-0.00475335	-0.0895171	-0.00694479	-0.0981404	-0.00296851	-0.0495521	-0.0043557	-0.0501079
94	-0.0416855	-0.00109	-0.0305798	-0.00582364	-0.0240091	-0.0315091	-0.0261511	-0.00651578	-0.0173957	-0.027562	-0.0469879	-0.00182273	-0.0495195	-0.000638602	-0.025842	-0.0152933	-0.0434472	-0.00192126	-0.0492877	0.00049134	-0.0403191	-0.000120598	-0.0423932	6.68785436040154e-05	-0.0331929	-0.00733229	-0.0326678	6.16407297342886e-05	-0.0409913	0.000358158	-0.0446083	-0.00470828	-0.023498	-0.0173261	-0.0836516	0.000274249	-0.11335	0.00356243	-0.111872	-0.00337162	-0.0642543	-0.00512553	-0.0898311	-0.00674353	-0.0983159	-0.00294496	-0.0496698	-0.00429688	-0.0502087
95	-0.0418678	-0.0011319	-0.0307646	-0.00575647	-0.0246012	-0.0312521	-0.0263387	-0.00640139	-0.0178551	-0.0275054	-0.0471775	-0.00184032	-0.0497059	-0.000681431	-0.0259426	-0.0151749	-0.0436341	-0.00192634	-0.0494477	0.00047113	-0.0405045	-0.00012583	-0.0425448	4.90433862554707e-05	-0.0332884	-0.00758073	-0.0328947	-1.63e-05	-0.041152	0.000388558	-0.044706	-0.00485375	-0.0238844	-0.0172456	-0.0838478	0.00042411	-0.113384	0.00368867	-0.112115	-0.00332381	-0.0643769	-0.00552637	-0.0901561	-0.00655906	-0.0984874	-0.00302668	-0.049788	-0.00424057	-0.050309
96	-0.0420877	-0.00118437	-0.0309545	-0.00567611	-0.0252023	-0.0309543	-0.0265264	-0.00633449	-0.0182281	-0.0273884	-0.0473667	-0.00183688	-0.0498816	-0.000684965	-0.0260924	-0.0150768	-0.0438283	-0.0018599	-0.0496136	0.000503948	-0.040692	-0.000128168	-0.0427171	5.20512683327146e-05	-0.0333866	-0.00783293	-0.0330975	-7.13391e-05	-0.0413148	0.000422412	-0.0449563	-0.00479486	-0.0242455	-0.0173265	-0.0840953	0.000587568	-0.113446	0.00380791	-0.112288	-0.00319919	-0.0646525	-0.00585071	-0.090457	-0.006368	-0.0986372	-0.00312355	-0.0499147	-0.00416192	-0.0504108
97	-0.0422868	-0.00119539	-0.0311335	-0.00562319	-0.0256812	-0.0305547	-0.0267074	-0.00637651	-0.018227	-0.0270806	-0.0475507	-0.00181946	-0.0500562	-0.000692011	-0.0262389	-0.0148556	-0.044006	-0.00189805	-0.0497691	0.000534028	-0.0408802	-0.000129583	-0.0429035	6.34170200381756e-05	-0.0334575	-0.00812548	-0.0332966	-0.000113252	-0.0414865	0.00044712	-0.0451681	-0.00484408	-0.0245982	-0.0173832	-0.0844096	0.00084852	-0.113546	0.00386159	-0.112466	-0.003075	-0.0650433	-0.00613264	-0.0907351	-0.00623181	-0.0987817	-0.00323867	-0.0500206	-0.00412136	-0.0505132
98	-0.042487	-0.00122643	-0.0313241	-0.00558589	-0.0257614	-0.0299691	-0.0269605	-0.00622418	-0.0181776	-0.0267295	-0.0477431	-0.00180002	-0.0502291	-0.000694447	-0.0263602	-0.0146996	-0.0442359	-0.00183686	-0.0499225	0.000567689	-0.0410671	-0.000128449	-0.0431068	8.95467125371086e-05	-0.033518	-0.00834297	-0.0335336	-0.000206242	-0.0416676	0.000482676	-0.0453628	-0.00486253	-0.0249571	-0.0174467	-0.0845425	0.000839029	-0.113731	0.00386999	-0.112645	-0.00298625	-0.0652885	-0.00579242	-0.0910727	-0.00606311	-0.0989395	-0.00330713	-0.0501589	-0.00405994	-0.0506152
99	-0.0426901	-0.00125697	-0.0315091	-0.00553938	-0.025834	-0.0294501	-0.0271424	-0.006128	-0.0181081	-0.0263641	-0.0479318	-0.00177264	-0.0504007	-0.000689696	-0.0263762	-0.0139565	-0.0444084	-0.00180179	-0.0500787	0.000603572	-0.0412523	-0.000123537	-0.0432732	0.000114202	-0.0335994	-0.00862572	-0.0337347	-0.000271226	-0.041843	0.00052388	-0.0455539	-0.00487444	-0.0252659	-0.017604	-0.0848056	0.000931102	-0.113869	0.00387355	-0.112851	-0.00292642	-0.0652871	-0.00503159	-0.0914064	-0.00590985	-0.0990994	-0.00336332	-0.0502798	-0.00400039	-0.0507176
100	-0.042887	-0.0012943	-0.0317042	-0.00549722	-0.0258188	-0.0290329	-0.0273532	-0.00603879	-0.0184599	-0.0261163	-0.0481231	-0.00175184	-0.0505707	-0.000699498	-0.0264341	-0.0139185	-0.0445838	-0.00177027	-0.0502437	0.000633579	-0.0414412	-0.000124022	-0.0434503	0.000161838	-0.0336536	-0.00842338	-0.0339015	-0.000381421	-0.0420195	0.000566198	-0.0457373	-0.00491816	-0.0255499	-0.0177991	-0.0850807	0.000822717	-0.114019	0.00387004	-0.113066	-0.00286525	-0.0658313	-0.00527657	-0.0917422	-0.00571038	-0.0992742	-0.00338524	-0.0504075	-0.00395953	-0.0508216
101	-0.0430867	-0.0013392	-0.0319125	-0.00544874	-0.0262498	-0.0287949	-0.0275563	-0.00596545	-0.0189523	-0.0258856	-0.0483175	-0.00173698	-0.050751	-0.000727646	-0.0266526	-0.0139552	-0.0447419	-0.0017217	-0.0504121	0.000656888	-0.0416322	-0.000132166	-0.0436335	0.000204134	-0.0336347	-0.00827149	-0.0340519	-0.00049797	-0.0421997	0.000604693	-0.0461363	-0.00505506	-0.0258451	-0.0180186	-0.0853354	0.000706964	-0.114163	0.00387531	-0.113258	-0.00282973	-0.066187	-0.00569092	-0.092116	-0.00553143	-0.0994489	-0.00340338	-0.0505411	-0.00391305	-0.0509266
102	-0.0432883	-0.00137881	-0.0321076	-0.00540047	-0.0266969	-0.0285134	-0.0277566	-0.00589068	-0.0189727	-0.025502	-0.0485082	-0.00172042	-0.0509344	-0.000862662	-0.0267853	-0.0140022	-0.0449035	-0.00172292	-0.0505771	0.000682101	-0.0418356	-0.000136662	-0.0438133	0.000246989	-0.0342736	-0.00792575	-0.0344423	-0.000447815	-0.0423776	0.000643606	-0.0462069	-0.00503187	-0.0260554	-0.0182638	-0.0856052	0.000609428	-0.114295	0.00387861	-0.113456	-0.00284481	-0.066132	-0.00632837	-0.0924448	-0.0053586	-0.0996067	-0.00345091	-0.0506681	-0.00390085	-0.0510297
103	-0.0434648	-0.00137534	-0.0323051	-0.00535525	-0.027271	-0.0285092	-0.0279607	-0.00581428	-0.0189955	-0.0251093	-0.0487014	-0.0016946	-0.0511148	-0.000931434	-0.0271926	-0.0142265	-0.0451363	-0.00159386	-0.050747	0.000696817	-0.042018	-0.000144286	-0.0439972	0.000287577	-0.034217	-0.0077004	-0.0346637	-0.000405798	-0.0425587	0.000681173	-0.0462805	-0.00502897	-0.0262711	-0.018524	-0.0859123	0.000508841	-0.114486	0.00390918	-0.113652	-0.00285294	-0.0660341	-0.00693542	-0.09279	-0.00528177	-0.0997881	-0.00347237	-0.0507888	-0.0038764	-0.0511291
104	-0.0436312	-0.00139945	-0.032499	-0.00530799	-0.0278431	-0.0285592	-0.0281497	-0.00563772	-0.0194497	-0.0250912	-0.0488958	-0.00170252	-0.0513235	-0.0010086	-0.0273166	-0.014231	-0.0452691	-0.00147671	-0.0509147	0.000705895	-0.042198	-0.00015164	-0.0441775	0.000328317	-0.034222	-0.00743984	-0.034881	-0.00036407	-0.0427339	0.00072046	-0.0464643	-0.00490289	-0.0264264	-0.0187941	-0.0862074	0.000423803	-0.11464	0.00392663	-0.113815	-0.0029418	-0.0659868	-0.00752286	-0.0931482	-0.00521106	-0.099971	-0.00349289	-0.0509355	-0.00386644	-0.051231
105	-0.0437945	-0.00142331	-0.0326828	-0.00528022	-0.0284401	-0.028674	-0.0283876	-0.00567039	-0.0198504	-0.02501	-0.0490887	-0.00170231	-0.0514701	-0.0011214	-0.0275452	-0.0143211	-0.0454302	-0.00138086	-0.051081	0.000716519	-0.0423901	-0.000155317	-0.0443532	0.000378913	-0.0342645	-0.00718704	-0.0351244	-0.00037316	-0.0429233	0.000716163	-0.0466544	-0.00466724	-0.0266163	-0.0190737	-0.0864645	0.000346672	-0.114791	0.00394618	-0.113953	-0.0031003	-0.0660279	-0.0081	-0.0935194	-0.00515098	-0.100145	-0.0035156	-0.0510577	-0.00385125	-0.0513283
106	-0.0439614	-0.00145077	-0.0328715	-0.0052428	-0.0290809	-0.028111	-0.0285961	-0.00563003	-0.0202349	-0.0250292	-0.0492813	-0.00168322	-0.0516461	-0.00120203	-0.0277034	-0.0144662	-0.0455938	-0.00128933	-0.0512491	0.000723473	-0.0425815	-0.000164589	-0.0445218	0.000443345	-0.0344053	-0.0069319	-0.0353341	-0.000308651	-0.0430966	0.000695759	-0.0467491	-0.00449748	-0.0268683	-0.0191002	-0.0866065	0.000133225	-0.114946	0.00395552	-0.11409	-0.0032652	-0.0660822	-0.00869141	-0.093919	-0.00514076	-0.100328	-0.00352377	-0.0511799	-0.00384062	-0.05143
107	-0.0441809	-0.00132797	-0.0330651	-0.00520706	-0.0290344	-0.0274781	-0.0288102	-0.00551685	-0.0206113	-0.0250807	-0.0494743	-0.00165899	-0.0518397	-0.00128188	-0.0278531	-0.0146211	-0.0457577	-0.00119328	-0.0514162	0.000735122	-0.0427731	-0.000168622	-0.0446914	0.000518307	-0.0345797	-0.0066418	-0.0355574	-0.00029884	-0.0432696	0.000673494	-0.0468003	-0.0043043	-0.0273483	-0.018814	-0.0867964	-2.64666e-05	-0.115115	0.00392234	-0.114231	-0.00342437	-0.0660722	-0.0092814	-0.0943164	-0.00509328	-0.100515	-0.00355908	-0.0513089	-0.00381066	-0.0515315
108	-0.0443414	-0.001244	-0.0332562	-0.00517649	-0.0287445	-0.0270014	-0.0290081	-0.00556206	-0.0209897	-0.0251491	-0.0496649	-0.00165657	-0.0519882	-0.00135883	-0.0280409	-0.0148088	-0.0459359	-0.00113926	-0.0515835	0.000741253	-0.0429627	-0.000187522	-0.044858	0.000581694	-0.0347512	-0.00639126	-0.0357828	-0.000279898	-0.0434383	0.000626272	-0.0469089	-0.00413045	-0.0274589	-0.0185491	-0.0870186	-0.000187827	-0.115264	0.00385028	-0.11435	-0.00361324	-0.0660436	-0.0100227	-0.0946738	-0.00505411	-0.100698	-0.00359666	-0.0514238	-0.00381678	-0.0516314
109	-0.0444972	-0.00115679	-0.0334507	-0.00513474	-0.0283977	-0.0265433	-0.0292106	-0.00561238	-0.0212399	-0.0250489	-0.0498696	-0.00167133	-0.0521378	-0.00146523	-0.0285098	-0.0143852	-0.0461209	-0.00108488	-0.0517499	0.000756874	-0.0431561	-0.000190792	-0.0450306	0.000657284	-0.0349373	-0.00605463	-0.0360156	-0.000263007	-0.0436085	0.000582201	-0.0470564	-0.00396783	-0.0276157	-0.0182785	-0.0873212	-6.78192e-05	-0.115403	0.00383337	-0.114533	-0.00370816	-0.066298	-0.00983734	-0.0950483	-0.00498958	-0.100882	-0.00362872	-0.0515409	-0.00381767	-0.0517336
110	-0.0446912	-0.00111036	-0.0336863	-0.00507657	-0.0280564	-0.0261882	-0.0294011	-0.00567622	-0.021371	-0.0245359	-0.0500627	-0.00166212	-0.0523076	-0.00155977	-0.0284903	-0.0141907	-0.0463047	-0.00103179	-0.0519199	0.000783281	-0.0433492	-0.000193599	-0.0451908	0.000727807	-0.035019	-0.00587758	-0.0362445	-0.00028492	-0.0438168	0.000656696	-0.0472419	-0.00382885	-0.0277243	-0.0179882	-0.0877359	-6.67771e-05	-0.115542	0.00381692	-0.114681	-0.0038341	-0.0667952	-0.00937783	-0.0954205	-0.00492032	-0.101063	-0.00366597	-0.0516579	-0.00381955	-0.0518373
111	-0.0448807	-0.00106414	-0.0338359	-0.00500971	-0.0276679	-0.0257084	-0.0296285	-0.00576421	-0.0212234	-0.024303	-0.0502252	-0.00164651	-0.0524534	-0.00166626	-0.0284948	-0.0140007	-0.0464977	-0.000991483	-0.0520773	0.00075317	-0.043538	-0.000197642	-0.0453419	0.000783374	-0.0350825	-0.00615153	-0.0364552	-0.000372734	-0.0440613	0.000814498	-0.0474282	-0.0036927	-0.0278448	-0.0177014	-0.0879738	-9.48718e-05	-0.115612	0.00390168	-0.114899	-0.00393382	-0.0668073	-0.00882795	-0.0958044	-0.00485656	-0.101237	-0.00370398	-0.0517872	-0.00379355	-0.0519389
112	-0.0450647	-0.0010291	-0.0340179	-0.00498523	-0.0273294	-0.0254059	-0.0297863	-0.00577055	-0.0211081	-0.0240501	-0.050416	-0.00167132	-0.0526107	-0.00177625	-0.0285837	-0.0138094	-0.0466724	-0.000959854	-0.052233	0.000708332	-0.0437203	-0.000215334	-0.0454884	0.000827987	-0.0350976	-0.0065104	-0.0366769	-0.000394227	-0.0441788	0.000775408	-0.0476013	-0.00357169	-0.0279872	-0.0174482	-0.0882086	-0.000138517	-0.115725	0.00391594	-0.115112	-0.00392758	-0.0668385	-0.00832033	-0.0961687	-0.00481107	-0.101397	-0.00375694	-0.0519095	-0.00377746	-0.0520355
113	-0.0452512	-0.00099432	-0.0342231	-0.00496387	-0.0270329	-0.0251333	-0.0299143	-0.0056293	-0.0208875	-0.0238699	-0.0506009	-0.00167692	-0.0527698	-0.00187678	-0.0286874	-0.01362	-0.0468499	-0.000916567	-0.0523828	0.000678634	-0.0439061	-0.000221951	-0.0456384	0.000888879	-0.0351555	-0.00685853	-0.0368911	-0.000435869	-0.0443042	0.000730891	-0.0477851	-0.00343158	-0.0282945	-0.0172657	-0.0884767	-0.000123533	-0.115821	0.00395056	-0.115329	-0.00388549	-0.0668931	-0.00779294	-0.0965384	-0.00474812	-0.101562	-0.00379973	-0.052037	-0.00374632	-0.0521353
114	-0.045424	-0.000916799	-0.034411	-0.00494123	-0.0268791	-0.0247533	-0.030061	-0.00552818	-0.0209249	-0.0236599	-0.0507848	-0.00168155	-0.0529148	-0.00198609	-0.0287281	-0.0135544	-0.0470261	-0.000872033	-0.0525315	0.00064981	-0.0440908	-0.000227595	-0.0457877	0.000950364	-0.0353208	-0.00715135	-0.0371163	-0.000435451	-0.0444475	0.000689267	-0.0479298	-0.00323161	-0.028599	-0.0170741	-0.0886173	-0.000107511	-0.115916	0.0039857	-0.115538	-0.00382966	-0.0669334	-0.00726492	-0.0969067	-0.0046839	-0.101696	-0.00378947	-0.0521536	-0.00376149	-0.0522345
115	-0.0456033	-0.000850201	-0.0346047	-0.00492509	-0.0272105	-0.0249215	-0.0302007	-0.00541099	-0.0212164	-0.0234602	-0.0509739	-0.00169107	-0.0530748	-0.00212153	-0.0288354	-0.0136336	-0.0472202	-0.000889554	-0.0526854	0.00061363	-0.0442934	-0.000249497	-0.0459421	0.00100482	-0.035578	-0.00734454	-0.0373336	-0.000371148	-0.0446263	0.000650115	-0.0481425	-0.00319408	-0.0289002	-0.0169088	-0.0888019	-0.000170889	-0.116016	0.00402435	-0.115743	-0.00378315	-0.0669855	-0.00674109	-0.0972489	-0.00459223	-0.101829	-0.00378679	-0.0522829	-0.00376536	-0.0523337
116	-0.0457852	-0.000777567	-0.0348404	-0.00494471	-0.0276573	-0.0252148	-0.0303324	-0.00529566	-0.0215256	-0.0232063	-0.0511667	-0.00169808	-0.0531548	-0.00226334	-0.0294248	-0.0133795	-0.047411	-0.000870371	-0.0528484	0.000581448	-0.0444777	-0.000248321	-0.0460952	0.00107214	-0.0360128	-0.00742014	-0.0375605	-0.000312492	-0.0447883	0.000621114	-0.0483406	-0.00314486	-0.0291963	-0.016946	-0.0889899	-0.000225739	-0.116131	0.00408658	-0.115963	-0.00372741	-0.0670013	-0.00620161	-0.097604	-0.00449879	-0.10198	-0.00376742	-0.0523924	-0.00369542	-0.0524377
117	-0.0459604	-0.000696441	-0.0350018	-0.00492618	-0.0281932	-0.0255192	-0.0304726	-0.00517608	-0.02192	-0.0233137	-0.0513597	-0.00170232	-0.0532271	-0.00240789	-0.0296517	-0.0134632	-0.0475977	-0.000846268	-0.053012	0.000561115	-0.0446709	-0.000255857	-0.0462701	0.00110441	-0.0363332	-0.00756541	-0.0377875	-0.000265478	-0.0449508	0.000594548	-0.0485524	-0.00308372	-0.0295134	-0.017048	-0.0891815	-0.000134365	-0.116247	0.00415134	-0.116191	-0.00362519	-0.0670216	-0.00508145	-0.0979724	-0.00438553	-0.102131	-0.0037521	-0.0525449	-0.00369921	-0.0525397
118	-0.0461313	-0.000618818	-0.035155	-0.00490016	-0.0286322	-0.0258989	-0.030608	-0.00506279	-0.0222919	-0.0233738	-0.0515516	-0.00169346	-0.0533407	-0.00261355	-0.0298841	-0.0134378	-0.0477727	-0.000825731	-0.0531756	0.000573164	-0.0448592	-0.000260934	-0.0464393	0.00113955	-0.0365367	-0.00779829	-0.0380122	-0.000230051	-0.0451096	0.000564336	-0.0487221	-0.00309817	-0.0297696	-0.0171968	-0.0892294	0.000110673	-0.116395	0.00414563	-0.116381	-0.00353073	-0.0671945	-0.00535819	-0.0983284	-0.00426246	-0.102303	-0.00372381	-0.0526639	-0.00369339	-0.0526404
119	-0.0463004	-0.000535332	-0.0352923	-0.00483594	-0.0291677	-0.0261556	-0.0308435	-0.00515368	-0.0226509	-0.0234429	-0.0517347	-0.0017236	-0.0534297	-0.00273409	-0.0301002	-0.0134947	-0.0479752	-0.000809226	-0.0533398	0.00058688	-0.0450476	-0.000263162	-0.0466145	0.0011657	-0.0366328	-0.00809195	-0.038238	-0.000210453	-0.0452688	0.000536645	-0.048904	-0.00311722	-0.0300383	-0.0173314	-0.0893446	0.000295428	-0.11654	0.00412258	-0.116567	-0.0034191	-0.0673632	-0.00562134	-0.0987098	-0.00428813	-0.102467	-0.00369258	-0.0527993	-0.00365446	-0.0527407
120	-0.0464751	-0.00045654	-0.0354884	-0.00472641	-0.0296537	-0.0265308	-0.0310413	-0.0051666	-0.0229695	-0.0236038	-0.0519189	-0.00175184	-0.0535112	-0.00290997	-0.0302972	-0.013622	-0.0481649	-0.000792082	-0.0535038	0.000602761	-0.0452372	-0.000264188	-0.0467753	0.00118525	-0.036731	-0.00838704	-0.0384599	-0.000215722	-0.0454298	0.000513178	-0.049133	-0.00310655	-0.0303143	-0.0174683	-0.089457	0.000478981	-0.116684	0.00407237	-0.116755	-0.00330618	-0.0674214	-0.00594947	-0.0990866	-0.00435511	-0.102615	-0.00367949	-0.0529205	-0.00366558	-0.0528419
121	-0.0466497	-0.000386037	-0.0356505	-0.00463665	-0.0301263	-0.0268972	-0.031232	-0.00518895	-0.0232705	-0.0237769	-0.0521013	-0.00178593	-0.0535347	-0.00296001	-0.0304942	-0.0137547	-0.0483523	-0.000778828	-0.0536664	0.000614017	-0.0454242	-0.000268709	-0.0469273	0.00121341	-0.0368127	-0.00872913	-0.0386943	-0.000183927	-0.0455784	0.000464951	-0.049351	-0.00303688	-0.0305842	-0.017622	-0.0895738	0.0006879	-0.116824	0.00401986	-0.116941	-0.00319673	-0.0673952	-0.0063698	-0.0993874	-0.00456803	-0.102756	-0.00375207	-0.0530399	-0.00367826	-0.0529412
122	-0.0468326	-0.000368635	-0.0358102	-0.00454763	-0.0305394	-0.0272417	-0.0314196	-0.00521118	-0.0236396	-0.0238496	-0.0522864	-0.00181876	-0.0537387	-0.00296018	-0.0306928	-0.0138833	-0.0485415	-0.000763145	-0.0538309	0.000628971	-0.0456217	-0.000272316	-0.0470839	0.0012606	-0.0370258	-0.00902	-0.0389021	-0.000113779	-0.0457496	0.000442136	-0.0495583	-0.00297579	-0.0309513	-0.0176351	-0.089662	0.000834561	-0.116953	0.00396753	-0.117128	-0.00308375	-0.067592	-0.00645133	-0.0997132	-0.00477415	-0.102935	-0.00379077	-0.0531626	-0.00368148	-0.0530415
123	-0.0470387	-0.000350856	-0.0359721	-0.00444941	-0.0308486	-0.0276026	-0.0316651	-0.00520591	-0.0240164	-0.0239231	-0.0524747	-0.00184441	-0.0539486	-0.00297521	-0.0309037	-0.0139525	-0.0487332	-0.000754016	-0.053997	0.000650138	-0.0458038	-0.000266344	-0.0472359	0.00131854	-0.0374985	-0.00885333	-0.039115	-3.78098e-05	-0.0459276	0.000427829	-0.049785	-0.00291263	-0.0312997	-0.0175093	-0.0897655	0.000953934	-0.117084	0.00392171	-0.117347	-0.00301713	-0.0677799	-0.00588026	-0.100014	-0.00501067	-0.10312	-0.00379858	-0.0532885	-0.00368235	-0.0531444
124	-0.0472389	-0.000340318	-0.0361355	-0.00435228	-0.031808	-0.0272062	-0.0318619	-0.00521002	-0.0241525	-0.0237242	-0.0526672	-0.00187324	-0.0542105	-0.00295564	-0.0311774	-0.0139988	-0.0489294	-0.000738621	-0.0541644	0.000663056	-0.0460049	-0.000263559	-0.0474381	0.0013365	-0.0379051	-0.00878899	-0.0393336	3.86355584860443e-05	-0.0460953	0.00040635	-0.0500088	-0.00284916	-0.0316448	-0.0174115	-0.0899407	0.000847065	-0.117217	0.00387221	-0.117573	-0.0029544	-0.0678462	-0.00541078	-0.100259	-0.00527618	-0.103309	-0.00382477	-0.0534241	-0.0036711	-0.0532522
125	-0.0474278	-0.000327511	-0.0362905	-0.0043379	-0.0316383	-0.0267015	-0.0320497	-0.00522251	-0.024508	-0.023058	-0.0528497	-0.00190241	-0.0543916	-0.00298923	-0.031444	-0.0139902	-0.0491163	-0.000728664	-0.0543254	0.000648898	-0.0461936	-0.000262587	-0.0476068	0.00140386	-0.0381682	-0.00874965	-0.0395406	0.000113809	-0.0462537	0.000381692	-0.0502216	-0.00279007	-0.0319853	-0.0173273	-0.0900386	0.000714958	-0.117343	0.00379277	-0.117788	-0.00289555	-0.0679852	-0.00498782	-0.100515	-0.00549847	-0.103489	-0.00384874	-0.0535478	-0.00363592	-0.0533531
126	-0.0476274	-0.000339997	-0.0365375	-0.00429203	-0.031384	-0.0263637	-0.032225	-0.00529784	-0.0241844	-0.0228234	-0.0530305	-0.00194399	-0.054633	-0.00308049	-0.0317239	-0.0140262	-0.049299	-0.000728149	-0.054487	0.000635377	-0.0463806	-0.000271877	-0.0477791	0.00145031	-0.0384587	-0.00872013	-0.0397535	0.000159417	-0.0464112	0.000345785	-0.0504319	-0.00275768	-0.0323564	-0.0174526	-0.0901659	0.000540257	-0.117467	0.00370405	-0.117992	-0.00285114	-0.0680466	-0.00589596	-0.100825	-0.00570254	-0.103673	-0.00388079	-0.0536939	-0.00365965	-0.053451
127	-0.0478153	-0.00037037	-0.0367045	-0.0042458	-0.0311044	-0.0259397	-0.0323978	-0.00536794	-0.0238208	-0.0225257	-0.0532206	-0.00192764	-0.0548205	-0.00301773	-0.0319244	-0.0139965	-0.0494788	-0.00071718	-0.0546466	0.000624931	-0.0465639	-0.000277556	-0.047965	0.00147178	-0.0392623	-0.00885733	-0.0399659	0.000188887	-0.0465607	0.000233844	-0.050642	-0.00272529	-0.0327037	-0.0175536	-0.0902739	0.000393437	-0.117592	0.003626	-0.118194	-0.00280014	-0.0681163	-0.00634744	-0.101119	-0.00573405	-0.103848	-0.00390447	-0.0538173	-0.00366799	-0.0535496
128	-0.048	-0.000390643	-0.0368699	-0.00419711	-0.0307401	-0.0255554	-0.0325708	-0.005434	-0.0234349	-0.0222491	-0.0534055	-0.00195277	-0.055007	-0.00295634	-0.0319174	-0.0138277	-0.0496553	-0.000709203	-0.0548061	0.000617102	-0.0467439	-0.000280821	-0.0481458	0.00150378	-0.0394042	-0.0083361	-0.040181	0.000214944	-0.0467228	0.000274185	-0.0508547	-0.0026567	-0.0330779	-0.0176243	-0.0905288	0.00016899	-0.117713	0.00354909	-0.118394	-0.00274544	-0.0681419	-0.00678216	-0.101552	-0.00564112	-0.104001	-0.00386396	-0.0539358	-0.00369113	-0.0536496
129	-0.0481691	-0.000396824	-0.0370603	-0.00415556	-0.0304265	-0.0251764	-0.032743	-0.00549694	-0.0230935	-0.0219134	-0.0535903	-0.00195158	-0.0551941	-0.00289661	-0.0319039	-0.0134688	-0.0498331	-0.000699067	-0.0549647	0.000610892	-0.0469279	-0.000282132	-0.0483254	0.00154433	-0.0393724	-0.0080387	-0.0403946	0.000242896	-0.0468811	0.000309824	-0.0510696	-0.00263107	-0.0334072	-0.0177276	-0.0906075	0.000138806	-0.117827	0.0034654	-0.118595	-0.00268578	-0.0682313	-0.00721089	-0.101816	-0.0053903	-0.104149	-0.00381621	-0.0540521	-0.00371446	-0.05375
130	-0.0483596	-0.000401887	-0.0372492	-0.00410822	-0.0301613	-0.0247724	-0.0329141	-0.00556092	-0.0227587	-0.0215683	-0.0537587	-0.00196366	-0.0553818	-0.00283954	-0.031605	-0.013096	-0.0500115	-0.000691961	-0.0551223	0.000604098	-0.0471107	-0.000282598	-0.0485141	0.0015817	-0.0394848	-0.00777202	-0.0406123	0.000287492	-0.0470402	0.000345601	-0.0512841	-0.00260644	-0.0337195	-0.0179102	-0.0906959	0.000102696	-0.117937	0.00338995	-0.118804	-0.00261625	-0.0682564	-0.00762901	-0.102131	-0.00524459	-0.104293	-0.00377939	-0.0541701	-0.00373511	-0.0538498
131	-0.048548	-0.000393741	-0.0374077	-0.00407135	-0.0297674	-0.0244673	-0.0330874	-0.00562056	-0.022417	-0.0212193	-0.0539286	-0.00197201	-0.055568	-0.00277866	-0.0315535	-0.0131106	-0.050213	-0.000558327	-0.0552807	0.000601578	-0.047299	-0.000277231	-0.0486995	0.00160733	-0.0396661	-0.00748234	-0.0408221	0.000361796	-0.0472046	0.00038978	-0.0515029	-0.00259429	-0.0340383	-0.0180901	-0.0907919	0.000691034	-0.118082	0.00333409	-0.11901	-0.00254913	-0.0687287	-0.00805644	-0.102366	-0.00511379	-0.104437	-0.0037384	-0.0542887	-0.00375344	-0.0539499
132	-0.0487423	-0.000394403	-0.0375676	-0.00404538	-0.0293967	-0.0241332	-0.0332743	-0.00567278	-0.0219518	-0.0210062	-0.0541019	-0.00198603	-0.0557597	-0.00272935	-0.0314778	-0.0129336	-0.0503511	-0.000674919	-0.0554361	0.000571362	-0.047486	-0.00028178	-0.0488851	0.00162628	-0.0398514	-0.00719547	-0.0410347	0.000431311	-0.0473701	0.000424524	-0.051716	-0.0026027	-0.0343284	-0.0182958	-0.0911921	0.000506275	-0.118197	0.00324048	-0.11922	-0.00249966	-0.0687961	-0.00806844	-0.102802	-0.00494216	-0.104568	-0.00370105	-0.0544281	-0.00377032	-0.0540532
133	-0.0489451	-0.000440985	-0.0377483	-0.00401168	-0.0290844	-0.0237473	-0.033462	-0.00570679	-0.0217306	-0.0205722	-0.054272	-0.0019954	-0.0559652	-0.00271511	-0.0313365	-0.012741	-0.0504844	-0.000789488	-0.0555845	0.000534867	-0.047677	-0.000286385	-0.0490595	0.00165456	-0.0400384	-0.00691234	-0.0412404	0.000520588	-0.0475331	0.000466074	-0.0519215	-0.00261064	-0.0346227	-0.0184926	-0.0913575	0.000686548	-0.118309	0.00315095	-0.119431	-0.00245664	-0.0689328	-0.00765029	-0.103149	-0.00481188	-0.104695	-0.0036783	-0.0545524	-0.00374594	-0.0541505
134	-0.0490758	-0.000526908	-0.0379166	-0.00398257	-0.0287495	-0.0234567	-0.0336517	-0.00573733	-0.0214191	-0.0201811	-0.0544454	-0.00200907	-0.056175	-0.00271996	-0.0313279	-0.0125878	-0.0506185	-0.000906321	-0.0557348	0.000499984	-0.0478636	-0.000284027	-0.0492378	0.00158896	-0.0402293	-0.00662272	-0.041489	0.000546403	-0.0476989	0.000510251	-0.0521282	-0.00261669	-0.0349162	-0.0186925	-0.0915413	0.00082753	-0.118418	0.00306434	-0.119635	-0.00241835	-0.0690495	-0.00721102	-0.103511	-0.00466303	-0.104828	-0.0036542	-0.0546808	-0.00372282	-0.0542495
135	-0.0492063	-0.000606925	-0.0380876	-0.00393303	-0.0284748	-0.0231191	-0.0338395	-0.00576724	-0.021061	-0.0198255	-0.0546242	-0.00200775	-0.0564235	-0.00271314	-0.0311484	-0.0123294	-0.0507507	-0.00102032	-0.0558836	0.00046487	-0.0480479	-0.000278816	-0.0494127	0.00156154	-0.0404296	-0.00632815	-0.0417028	0.000562315	-0.0478518	0.000572218	-0.0523289	-0.00262689	-0.0351866	-0.0189065	-0.0917749	0.00105608	-0.118525	0.00297876	-0.119836	-0.00238157	-0.0691053	-0.0067541	-0.103843	-0.00452006	-0.104963	-0.00362178	-0.0548077	-0.00372173	-0.054347
136	-0.0494682	-0.000678522	-0.0382531	-0.00389804	-0.0282428	-0.022879	-0.034032	-0.00578451	-0.0214596	-0.0198363	-0.0548016	-0.00200506	-0.056618	-0.0027073	-0.0311583	-0.0121694	-0.0508878	-0.00113602	-0.0560354	0.00042536	-0.0482246	-0.000261783	-0.0495922	0.00151899	-0.0406471	-0.00601468	-0.0419219	0.000571169	-0.0479995	0.000667959	-0.0525336	-0.0026398	-0.0354603	-0.0191369	-0.09196	0.00120254	-0.118632	0.00288788	-0.120038	-0.00234679	-0.0691623	-0.0062982	-0.104124	-0.00444536	-0.105103	-0.00360977	-0.0549327	-0.00372344	-0.0544451
137	-0.0496361	-0.000691334	-0.0384283	-0.0038714	-0.0287096	-0.0229506	-0.0342226	-0.0058165	-0.021843	-0.0198002	-0.0549778	-0.00203425	-0.056814	-0.00270152	-0.031261	-0.0121389	-0.0510244	-0.00125579	-0.0561884	0.000383794	-0.048411	-0.000246495	-0.0497813	0.00148388	-0.0408862	-0.00572533	-0.0421483	0.000573701	-0.0481218	0.000757806	-0.052741	-0.00267698	-0.0357111	-0.0193823	-0.0921441	0.00128426	-0.118738	0.00279442	-0.120243	-0.0023286	-0.0691361	-0.00544781	-0.104562	-0.00453306	-0.105275	-0.00369772	-0.0550611	-0.00372554	-0.0545418
138	-0.0498116	-0.0007082	-0.0386033	-0.00384999	-0.0290147	-0.0231594	-0.0344211	-0.00585955	-0.0222971	-0.0197627	-0.0551732	-0.00203977	-0.0570192	-0.0027186	-0.0313948	-0.0120557	-0.0511675	-0.00137111	-0.0563431	0.000338518	-0.0485953	-0.000237484	-0.0499555	0.00143437	-0.0411638	-0.00548658	-0.0423726	0.000590489	-0.0482448	0.000842396	-0.0529551	-0.00270509	-0.0359422	-0.0196512	-0.0923737	0.00128932	-0.118842	0.00269646	-0.12046	-0.00230332	-0.0693707	-0.00564675	-0.104963	-0.00459101	-0.105451	-0.00376284	-0.0551767	-0.00375524	-0.0546445
139	-0.0500037	-0.000778139	-0.0387744	-0.00381644	-0.0294328	-0.0233435	-0.0345994	-0.00585767	-0.0226241	-0.0193539	-0.0553686	-0.00202406	-0.0572338	-0.00275851	-0.031839	-0.0119353	-0.0513117	-0.00149104	-0.056503	0.000294373	-0.0487883	-0.000228357	-0.0501409	0.00139437	-0.041445	-0.00523956	-0.0426037	0.000617839	-0.0483734	0.00093116	-0.0531748	-0.00273511	-0.0361618	-0.019885	-0.0926686	0.00135475	-0.11895	0.00259085	-0.120664	-0.00230435	-0.0698397	-0.00577517	-0.1053	-0.00479877	-0.105636	-0.00382759	-0.0552999	-0.00377652	-0.0547517
140	-0.050193	-0.000770112	-0.0389902	-0.00380878	-0.0298238	-0.023545	-0.0348319	-0.00584209	-0.0229245	-0.0189928	-0.0555654	-0.00201214	-0.0574467	-0.00282707	-0.0320639	-0.0118527	-0.0514651	-0.00159462	-0.0566602	0.000319355	-0.0489938	-0.000210252	-0.0503273	0.00133883	-0.0417201	-0.00498978	-0.0428337	0.000634957	-0.0485023	0.00101628	-0.0533936	-0.00276869	-0.0364438	-0.0201157	-0.0929468	0.00140629	-0.119136	0.00263741	-0.120865	-0.00230751	-0.0703994	-0.0054309	-0.105644	-0.00500239	-0.105789	-0.00390875	-0.0554257	-0.00379287	-0.0548557
141	-0.0503833	-0.000727535	-0.039162	-0.0037843	-0.030272	-0.0237828	-0.0348658	-0.00544746	-0.0232204	-0.0186342	-0.055756	-0.00200627	-0.0576523	-0.00297361	-0.0322207	-0.0117745	-0.0516149	-0.00169257	-0.0568116	0.000373179	-0.0491772	-0.000190921	-0.0505143	0.00133587	-0.0419993	-0.00474231	-0.0430607	0.000652768	-0.0486399	0.00107566	-0.0536058	-0.00281003	-0.0367879	-0.0202387	-0.0932153	0.00145081	-0.119276	0.00262708	-0.121079	-0.00226522	-0.070562	-0.00480599	-0.105997	-0.00519533	-0.105944	-0.00399101	-0.0555553	-0.00380406	-0.0549582
142	-0.0505542	-0.000732719	-0.0393367	-0.00378385	-0.0307622	-0.0239855	-0.0348661	-0.00526633	-0.023582	-0.0183394	-0.055947	-0.0020058	-0.0578417	-0.00298456	-0.0323595	-0.0119719	-0.0517622	-0.00178928	-0.0569615	0.000427097	-0.0493652	-0.000173647	-0.0506948	0.00133064	-0.0421642	-0.00441486	-0.0432914	0.000667009	-0.048777	0.00114179	-0.053813	-0.00284911	-0.0370401	-0.0200467	-0.0934944	0.00148303	-0.119421	0.00262867	-0.121269	-0.00221505	-0.0707012	-0.00419127	-0.106274	-0.00546533	-0.106102	-0.00406916	-0.0556842	-0.00379798	-0.0550593
143	-0.0507257	-0.000738541	-0.0395177	-0.00377424	-0.0311792	-0.0242823	-0.0348732	-0.00508545	-0.0240016	-0.0180574	-0.0561371	-0.00200303	-0.0580798	-0.00300265	-0.0324871	-0.0121123	-0.0519103	-0.00188776	-0.0571139	0.00048022	-0.0495545	-0.00015835	-0.0508759	0.00132415	-0.0423322	-0.00408418	-0.0435302	0.000684296	-0.0489769	0.00116595	-0.0540279	-0.00288541	-0.0372848	-0.0198071	-0.0937702	0.00151397	-0.119566	0.00262055	-0.121473	-0.00224544	-0.070673	-0.00352245	-0.106627	-0.0057108	-0.106261	-0.00414837	-0.0558138	-0.00379249	-0.0551608
144	-0.0509229	-0.000695095	-0.0397068	-0.00374936	-0.0316731	-0.0244297	-0.0348847	-0.00489143	-0.0242018	-0.0177294	-0.0563352	-0.00199435	-0.0582537	-0.00312242	-0.0327394	-0.0122339	-0.0520645	-0.00198267	-0.057269	0.000537552	-0.0497526	-0.000153404	-0.0510641	0.00132454	-0.042641	-0.0038105	-0.043772	0.000703151	-0.0491532	0.00122599	-0.0542412	-0.00287117	-0.0375338	-0.0195368	-0.0940566	0.00155192	-0.11972	0.00259676	-0.121664	-0.00215422	-0.0705219	-0.00248187	-0.107014	-0.00593661	-0.106427	-0.00422553	-0.0559483	-0.00378486	-0.0552665
145	-0.0511131	-0.000649923	-0.039933	-0.00372756	-0.0321531	-0.0246681	-0.0349088	-0.0047119	-0.0241717	-0.0173876	-0.0565057	-0.00195779	-0.0584349	-0.00323936	-0.0328712	-0.0123643	-0.0522158	-0.0020882	-0.0574246	0.00058669	-0.0499471	-0.000168435	-0.0512592	0.00131383	-0.0428549	-0.0035311	-0.0440103	0.000716429	-0.0493228	0.0012645	-0.0544534	-0.00287007	-0.0378382	-0.0196419	-0.0943074	0.00156405	-0.119876	0.00257395	-0.121852	-0.00208846	-0.0710066	-0.0024863	-0.107097	-0.00629584	-0.106591	-0.00424573	-0.0560754	-0.0037967	-0.0553683
146	-0.0513	-0.000602636	-0.0400718	-0.00378442	-0.0328822	-0.0245338	-0.0349378	-0.00453396	-0.024124	-0.0170563	-0.0566886	-0.00191559	-0.058628	-0.00322831	-0.0329465	-0.012712	-0.0523622	-0.00219139	-0.0575719	0.000636561	-0.0501347	-0.000184659	-0.0514553	0.00130676	-0.043105	-0.00336358	-0.0441808	0.000665133	-0.0494884	0.00130484	-0.0546579	-0.00286689	-0.0381091	-0.0198336	-0.0944885	0.00158751	-0.120019	0.00254231	-0.122043	-0.00202779	-0.0716415	-0.00249995	-0.107063	-0.00664015	-0.106751	-0.00425798	-0.0562035	-0.00380991	-0.0554683
147	-0.0514874	-0.000558546	-0.0402005	-0.00386723	-0.0331874	-0.0238734	-0.0349666	-0.0043535	-0.0241967	-0.016808	-0.0568673	-0.00186187	-0.0588155	-0.00319433	-0.0331022	-0.0127702	-0.0525065	-0.00229072	-0.0577175	0.000688812	-0.0503274	-0.000193465	-0.0516541	0.00130913	-0.0433641	-0.0033331	-0.044378	0.000595965	-0.0496528	0.00134761	-0.0548579	-0.00287259	-0.0383827	-0.0200216	-0.0945903	0.0015448	-0.120179	0.00251868	-0.122237	-0.00189974	-0.0722953	-0.0024406	-0.107043	-0.00699573	-0.10691	-0.00426708	-0.0563237	-0.00382606	-0.0555683
148	-0.0516818	-0.000507767	-0.040312	-0.00396764	-0.0329281	-0.0234966	-0.034967	-0.00410062	-0.0246195	-0.0167652	-0.0570488	-0.0018093	-0.0590118	-0.00315895	-0.0332973	-0.0128067	-0.0526444	-0.00240503	-0.0578834	0.000677778	-0.0505195	-0.000208559	-0.0518419	0.00129785	-0.0436868	-0.00337887	-0.0446551	0.00047705	-0.0498183	0.00138843	-0.0550592	-0.0028798	-0.0386866	-0.0201725	-0.0945963	0.0016006	-0.120319	0.00250337	-0.122422	-0.00177288	-0.0729056	-0.00233109	-0.107147	-0.00721895	-0.107077	-0.0042878	-0.0564453	-0.00384409	-0.0556705
149	-0.0518769	-0.000444938	-0.0403986	-0.00407314	-0.0326559	-0.023116	-0.0351367	-0.00404237	-0.0250443	-0.0166956	-0.057251	-0.00180807	-0.0592257	-0.00307677	-0.0338956	-0.01301	-0.0527895	-0.00250939	-0.0580517	0.000688909	-0.0507168	-0.000218875	-0.0520247	0.00128615	-0.044165	-0.0032873	-0.0448812	0.000436149	-0.0499916	0.00143794	-0.0552655	-0.00288308	-0.0389535	-0.0200146	-0.0950238	0.0015917	-0.120484	0.00250217	-0.122609	-0.00168916	-0.0732802	-0.00188959	-0.107589	-0.00747398	-0.107255	-0.00427439	-0.0565695	-0.00386063	-0.0557787
150	-0.0520647	-0.000382808	-0.0404801	-0.0041746	-0.0324078	-0.0227195	-0.0353529	-0.0039964	-0.0254489	-0.0166971	-0.0574307	-0.00178226	-0.0594101	-0.00299346	-0.0340514	-0.0128499	-0.0529281	-0.00260974	-0.0582149	0.000696832	-0.0509048	-0.000226179	-0.052201	0.00128033	-0.0444444	-0.00320103	-0.0450901	0.000368025	-0.0501542	0.00149605	-0.0554764	-0.0028476	-0.0392104	-0.019785	-0.0952516	0.00159613	-0.120641	0.00249826	-0.12277	-0.00158826	-0.0734782	-0.00147353	-0.10793	-0.00763741	-0.107423	-0.00427409	-0.0566847	-0.00387904	-0.0558801
151	-0.0522527	-0.000322429	-0.0405597	-0.00427802	-0.0321168	-0.0223651	-0.0355731	-0.00395388	-0.0258724	-0.0166785	-0.0576097	-0.00175839	-0.0595913	-0.00291538	-0.0341384	-0.012675	-0.0530642	-0.00271561	-0.058381	0.000705833	-0.051083	-0.000229076	-0.052383	0.00127726	-0.0445302	-0.00346116	-0.0453052	0.000336706	-0.0503126	0.00155085	-0.0556315	-0.00296016	-0.0394037	-0.0195664	-0.0955413	0.00154065	-0.120798	0.00245828	-0.122921	-0.00148808	-0.0735916	-0.00105037	-0.108167	-0.0076404	-0.107591	-0.00427628	-0.0568076	-0.00389324	-0.0559868
152	-0.0524628	-0.000272847	-0.0406328	-0.00437642	-0.031768	-0.0221221	-0.0357927	-0.00389624	-0.0262848	-0.0166718	-0.0577899	-0.00173131	-0.0597724	-0.00283181	-0.0341825	-0.0124457	-0.0532041	-0.0027877	-0.0585477	0.000726024	-0.0512773	-0.000230669	-0.0525604	0.0012719	-0.0445386	-0.00375873	-0.0454477	0.000276212	-0.0504723	0.00161059	-0.055798	-0.00308357	-0.039587	-0.0192213	-0.0958056	0.00149786	-0.120952	0.00246319	-0.123071	-0.00138988	-0.0736824	-0.000580049	-0.108783	-0.00769304	-0.107759	-0.00427547	-0.0569351	-0.0038883	-0.056085
153	-0.0526302	-0.00020826	-0.0407196	-0.00441915	-0.0315545	-0.0217844	-0.0360138	-0.00385782	-0.0264632	-0.016417	-0.0579519	-0.00169254	-0.0599584	-0.00281705	-0.0341989	-0.0122595	-0.0533595	-0.00289229	-0.0587059	0.000731685	-0.0514693	-0.000228439	-0.0527219	0.00123432	-0.0445867	-0.00403869	-0.045721	0.000181376	-0.0506314	0.00166233	-0.055941	-0.00321885	-0.0398631	-0.0193449	-0.0960655	0.00144588	-0.121092	0.0024747	-0.123239	-0.00130138	-0.0741985	-0.000742057	-0.109006	-0.00794765	-0.107926	-0.00427959	-0.0570586	-0.00389917	-0.0561834
154	-0.052807	-0.000134043	-0.0409966	-0.00421898	-0.0316317	-0.0216031	-0.0362347	-0.00382213	-0.0265871	-0.015859	-0.058121	-0.00170341	-0.0601231	-0.00282699	-0.0342087	-0.012069	-0.0535175	-0.00297155	-0.0588627	0.00073725	-0.0516632	-0.000231654	-0.0528809	0.00120706	-0.0446256	-0.00431435	-0.0459106	0.000242945	-0.0507916	0.0017164	-0.0560575	-0.00338354	-0.0401865	-0.0194845	-0.0963392	0.00140204	-0.121204	0.00251582	-0.123298	-0.00109464	-0.074529	-0.00113788	-0.109438	-0.00772009	-0.108093	-0.00431886	-0.0571787	-0.00392245	-0.0562884
155	-0.0529772	-6.58985e-05	-0.0411019	-0.00409977	-0.03212	-0.0216409	-0.0364493	-0.00379422	-0.0266042	-0.0154913	-0.0582986	-0.0017352	-0.0603101	-0.00274572	-0.0338729	-0.0118381	-0.0536501	-0.0030833	-0.0590149	0.000737125	-0.0518394	-0.000235804	-0.0530406	0.00118036	-0.0446823	-0.00459869	-0.0461461	0.0003128	-0.050945	0.00176301	-0.056163	-0.00356239	-0.0404849	-0.0196378	-0.0965317	0.00120904	-0.121318	0.00247744	-0.123335	-0.000906408	-0.0745304	-0.00156287	-0.109555	-0.00743453	-0.108263	-0.0043852	-0.0573006	-0.00394374	-0.0563947
156	-0.0531508	4.75362848162408e-06	-0.041208	-0.00397835	-0.03258	-0.0217527	-0.0366678	-0.00375368	-0.0267656	-0.0152667	-0.05848	-0.00176581	-0.0605131	-0.00263371	-0.0340706	-0.0116051	-0.0538108	-0.00313471	-0.0591738	0.000724924	-0.0520196	-0.000240176	-0.0532047	0.00114827	-0.0448034	-0.00486334	-0.046374	0.000381516	-0.0511192	0.00180099	-0.0563445	-0.00364993	-0.0407951	-0.0197804	-0.0967103	0.00100589	-0.121435	0.00246839	-0.123278	-0.000613337	-0.0745859	-0.00199986	-0.109765	-0.00716162	-0.108442	-0.00444376	-0.0574216	-0.00391657	-0.0564982
157	-0.0533296	5.63450274781441e-05	-0.0413055	-0.00385755	-0.032884	-0.0220452	-0.036887	-0.00376836	-0.0271088	-0.01531	-0.058663	-0.00180449	-0.0608457	-0.00280968	-0.034254	-0.0113592	-0.053977	-0.00319083	-0.0593352	0.000699273	-0.0522201	-0.000255866	-0.0533668	0.00112579	-0.0449173	-0.00513585	-0.0466054	0.000445557	-0.0512844	0.00183921	-0.0565466	-0.00369714	-0.0410649	-0.0199261	-0.0969426	0.000819509	-0.121567	0.0024475	-0.123272	-0.000392156	-0.0746524	-0.00244875	-0.109972	-0.00748309	-0.108621	-0.00450416	-0.0575442	-0.00389185	-0.0566021
158	-0.053509	9.06785550894573e-05	-0.0413942	-0.00375604	-0.0331934	-0.0223863	-0.0371012	-0.00378405	-0.0274961	-0.0153499	-0.0588418	-0.00184068	-0.0610371	-0.00277282	-0.0344205	-0.0111465	-0.0541387	-0.00324504	-0.0594941	0.000674642	-0.0524056	-0.000268191	-0.0535428	0.00116178	-0.0450174	-0.00540427	-0.046826	0.00048471	-0.0514456	0.00187864	-0.056738	-0.00374895	-0.0413027	-0.0200831	-0.0970833	0.000601508	-0.121679	0.00242255	-0.123303	-0.0001697	-0.0746644	-0.00288949	-0.110157	-0.00780402	-0.108796	-0.00456373	-0.0576923	-0.00390347	-0.056702
159	-0.0536897	0.000131715	-0.0415121	-0.00361668	-0.0335934	-0.0225949	-0.0373166	-0.00379294	-0.0276257	-0.0150915	-0.0590226	-0.0018719	-0.0612476	-0.00269473	-0.0345867	-0.010926	-0.0543017	-0.003296	-0.0596554	0.000651896	-0.0525921	-0.000276303	-0.0537228	0.00115925	-0.0451404	-0.00567128	-0.0470466	0.000491921	-0.0516065	0.00191918	-0.0569329	-0.003814	-0.0415013	-0.0202659	-0.0971981	0.000488367	-0.121793	0.00237385	-0.123369	6.34812922263583e-05	-0.0746033	-0.00332386	-0.110352	-0.00819597	-0.108983	-0.0046176	-0.0578201	-0.00390583	-0.0568019
160	-0.0538698	0.00017654	-0.0416128	-0.00351147	-0.0340564	-0.0227217	-0.0375314	-0.00379663	-0.0277397	-0.0146043	-0.0592033	-0.00190294	-0.0613986	-0.00274637	-0.0348213	-0.0108103	-0.0544598	-0.00334991	-0.0598164	0.000629164	-0.0527777	-0.00028238	-0.0538685	0.00112949	-0.0452471	-0.00633732	-0.0472692	0.000463984	-0.0517675	0.00196024	-0.0571338	-0.00381921	-0.0414534	-0.0201572	-0.0973946	0.000313346	-0.121912	0.0023569	-0.123438	0.000303433	-0.0745496	-0.00374607	-0.110522	-0.00827489	-0.10914	-0.00469938	-0.0579478	-0.00390771	-0.056898
161	-0.0540584	0.000115529	-0.0417863	-0.00348253	-0.0344611	-0.0229492	-0.0377509	-0.00379643	-0.0278051	-0.014279	-0.0593884	-0.00192198	-0.0615853	-0.00280914	-0.0349686	-0.0106657	-0.0546111	-0.00341748	-0.0599811	0.000608931	-0.0529618	-0.000286635	-0.0540513	0.00111955	-0.0453136	-0.00624549	-0.0474965	0.000432169	-0.0519329	0.00200493	-0.0573404	-0.00383523	-0.0419664	-0.0196622	-0.0975608	0.000134563	-0.122055	0.00233097	-0.123477	0.00054444	-0.0745367	-0.00418463	-0.111023	-0.00835858	-0.109296	-0.00478403	-0.0580793	-0.00390678	-0.0570009
162	-0.0542512	5.36650303815389e-05	-0.0419473	-0.00345278	-0.0348117	-0.0220968	-0.0379503	-0.00375672	-0.028215	-0.0143283	-0.0595431	-0.00195342	-0.0617669	-0.00287297	-0.0353476	-0.0106175	-0.0547822	-0.00346307	-0.0601417	0.00058671	-0.0531535	-0.000297951	-0.0542346	0.00112249	-0.0453434	-0.00611346	-0.0477102	0.000384156	-0.0521206	0.00209398	-0.0575093	-0.00381771	-0.0420037	-0.0194507	-0.097671	-3.72148e-05	-0.122195	0.002319	-0.123525	0.000768354	-0.0745556	-0.00462127	-0.111303	-0.00852184	-0.109449	-0.00486708	-0.0582011	-0.00392615	-0.0571028
163	-0.0544366	-1.39141e-05	-0.0420861	-0.0034268	-0.0346171	-0.0216307	-0.0381294	-0.00366241	-0.0286282	-0.0143981	-0.0596903	-0.00198117	-0.0619464	-0.0029385	-0.0356357	-0.0105762	-0.0549709	-0.00349543	-0.0602991	0.000557853	-0.0533363	-0.000311672	-0.0543948	0.00112801	-0.0453096	-0.00598535	-0.0480158	0.000464846	-0.05227	0.00211906	-0.057658	-0.00377597	-0.0420283	-0.0192344	-0.0975831	-0.00024894	-0.122336	0.0023416	-0.123671	0.000929541	-0.0745801	-0.00500333	-0.111701	-0.00858628	-0.109592	-0.00489603	-0.0583259	-0.00393608	-0.0572037
164	-0.0546272	-7.91438e-05	-0.04239	-0.00333154	-0.0343195	-0.0211296	-0.0382945	-0.00356248	-0.0290568	-0.0145124	-0.0598416	-0.00201021	-0.0621377	-0.00298944	-0.0359049	-0.0106883	-0.0551481	-0.00352539	-0.060464	0.000547771	-0.0535254	-0.000323761	-0.0545578	0.00113878	-0.0459731	-0.00579662	-0.0481899	0.000389613	-0.0524219	0.00213518	-0.0578325	-0.00372486	-0.0420649	-0.0189894	-0.0975021	-0.000456504	-0.122481	0.00236478	-0.123836	0.00109179	-0.0749468	-0.00543134	-0.112085	-0.00872534	-0.109755	-0.00492866	-0.0584574	-0.00392493	-0.0573079
165	-0.0548111	-0.000135181	-0.0425442	-0.00325042	-0.0341452	-0.0206277	-0.0384566	-0.00346579	-0.0294315	-0.0143358	-0.0600561	-0.00199358	-0.0622582	-0.00310566	-0.0361754	-0.0108026	-0.0553118	-0.00355268	-0.0606232	0.000545762	-0.0537083	-0.000330067	-0.0547137	0.0011563	-0.0460148	-0.00568717	-0.0483766	0.000296875	-0.0525638	0.00215355	-0.0580027	-0.00366754	-0.0420927	-0.0187379	-0.0974892	-0.00068178	-0.122626	0.00239728	-0.123986	0.00125259	-0.0751338	-0.00474535	-0.112374	-0.00883937	-0.10992	-0.00492608	-0.0585836	-0.00390746	-0.0574007
166	-0.0550003	-0.000189903	-0.0427136	-0.00317615	-0.0340392	-0.0199001	-0.0386258	-0.00336776	-0.0298526	-0.0140738	-0.0602421	-0.00199343	-0.0624039	-0.00316943	-0.0364497	-0.010914	-0.0554837	-0.00358165	-0.0607863	0.000544309	-0.0538988	-0.000335521	-0.0548771	0.00118378	-0.0464541	-0.00560003	-0.0485699	0.000207048	-0.0527188	0.00208423	-0.0581777	-0.00360959	-0.0421349	-0.0184823	-0.0974942	-0.000894823	-0.122774	0.00242604	-0.124127	0.00141647	-0.0752696	-0.00437337	-0.112753	-0.00881795	-0.110094	-0.00491318	-0.0587189	-0.00390321	-0.0574943
167	-0.0551858	-0.000241553	-0.0428901	-0.00312075	-0.0335944	-0.0197482	-0.0387717	-0.00327637	-0.0298548	-0.0137046	-0.0604256	-0.00198891	-0.0626034	-0.00311919	-0.0367192	-0.0110407	-0.0556432	-0.003608	-0.0609463	0.00054478	-0.0540839	-0.00033847	-0.0550436	0.00121175	-0.0467411	-0.00548618	-0.0487492	0.000123935	-0.0528711	0.00201424	-0.0583501	-0.00354535	-0.0421987	-0.0182759	-0.0976237	-0.00110942	-0.122922	0.00246351	-0.124281	0.00158036	-0.0753947	-0.0039854	-0.113111	-0.00874423	-0.110264	-0.00490131	-0.0588503	-0.00392315	-0.0575987
168	-0.0553659	-0.000290968	-0.043068	-0.00307174	-0.0339571	-0.0197748	-0.0390005	-0.00338478	-0.0297576	-0.0134065	-0.0606184	-0.00199257	-0.0628032	-0.00306661	-0.0369476	-0.0111126	-0.0558082	-0.00363569	-0.0611076	0.000542038	-0.0542688	-0.000343496	-0.055209	0.00124135	-0.0470176	-0.00537915	-0.0489332	0.000202312	-0.0530207	0.00194461	-0.0585193	-0.003484	-0.0424241	-0.0184042	-0.0977237	-0.00132108	-0.123073	0.0024954	-0.124398	0.00179798	-0.0755151	-0.00360106	-0.113427	-0.00873352	-0.110433	-0.00488837	-0.0589663	-0.00389658	-0.0577017
169	-0.0555536	-0.000335075	-0.0432483	-0.00302393	-0.0342552	-0.0199869	-0.0391979	-0.00344471	-0.0298878	-0.0132908	-0.0607889	-0.0019564	-0.0630133	-0.00303523	-0.0370491	-0.0112055	-0.0559727	-0.00361541	-0.0612673	0.000540413	-0.0544521	-0.000347697	-0.0553741	0.00126707	-0.0473107	-0.00523835	-0.0491248	0.000293669	-0.0531709	0.00186892	-0.0586758	-0.00354432	-0.0426787	-0.018522	-0.0977964	-0.00154294	-0.123222	0.00250354	-0.124532	0.00199493	-0.0756221	-0.00321599	-0.113727	-0.00882825	-0.110601	-0.00488494	-0.0590768	-0.00388963	-0.0578047
170	-0.0557488	-0.00038082	-0.0434355	-0.00297433	-0.0348924	-0.0200446	-0.0394181	-0.00346629	-0.0302714	-0.013383	-0.0609736	-0.00187356	-0.0632068	-0.00299249	-0.0375274	-0.0110417	-0.0561448	-0.00363385	-0.0614371	0.00053938	-0.0546429	-0.000353712	-0.0555577	0.00136376	-0.0476023	-0.00514458	-0.0493308	0.000376077	-0.0533063	0.0017806	-0.0588395	-0.00366818	-0.042907	-0.018648	-0.0978392	-0.00177483	-0.123369	0.00246144	-0.124672	0.00210193	-0.0757105	-0.00282768	-0.113961	-0.00901549	-0.110775	-0.00489286	-0.0591885	-0.00387917	-0.0579085
171	-0.0559349	-0.00042831	-0.0436145	-0.00292901	-0.0354232	-0.0201434	-0.039637	-0.00352068	-0.0306311	-0.0134622	-0.0611197	-0.00179731	-0.0633708	-0.00301548	-0.0377153	-0.0109239	-0.0563093	-0.00364988	-0.0615958	0.000543902	-0.0548257	-0.000350067	-0.0557109	0.00128508	-0.0479654	-0.00494401	-0.0495275	0.000455669	-0.0534385	0.00169476	-0.0589943	-0.00379908	-0.0430868	-0.0187906	-0.0978919	-0.00202131	-0.123512	0.00241807	-0.124649	0.00249179	-0.0758133	-0.00244745	-0.114268	-0.00915076	-0.110958	-0.00492788	-0.0592957	-0.00387101	-0.0580039
172	-0.0561216	-0.000476627	-0.0437944	-0.00288117	-0.036059	-0.020231	-0.0397999	-0.00363973	-0.0309868	-0.0135539	-0.0612339	-0.00167293	-0.0635386	-0.00304204	-0.0379868	-0.0106565	-0.0564747	-0.00366573	-0.0617576	0.000559516	-0.055011	-0.000341093	-0.055865	0.00120835	-0.0480933	-0.00475753	-0.0497526	0.000471662	-0.0536098	0.00160799	-0.0591617	-0.00391973	-0.043174	-0.0189957	-0.0980149	-0.00223484	-0.123662	0.00237566	-0.12496	0.00251972	-0.0759218	-0.00186387	-0.114441	-0.00904517	-0.111146	-0.00495897	-0.0594803	-0.00376494	-0.0580956
173	-0.0563087	-0.000533514	-0.043992	-0.00282043	-0.0366684	-0.0204216	-0.039975	-0.00375629	-0.0312183	-0.0131016	-0.0613753	-0.00163854	-0.0637596	-0.00304297	-0.0381899	-0.010525	-0.0566429	-0.00368435	-0.0619216	0.000561527	-0.0552033	-0.000337348	-0.0560193	0.00112343	-0.0482181	-0.00461283	-0.049974	0.000497553	-0.0537526	0.00150525	-0.0592922	-0.00405564	-0.0432073	-0.0192172	-0.0981443	-0.002434	-0.123826	0.0023178	-0.125184	0.00263804	-0.0760039	-0.00227386	-0.114698	-0.0087559	-0.111334	-0.00499516	-0.0595651	-0.00368122	-0.0581996
174	-0.0564961	-0.000587528	-0.0441789	-0.00278525	-0.0372254	-0.0200568	-0.0401688	-0.00386728	-0.0312411	-0.0127429	-0.061539	-0.00155966	-0.0639292	-0.00299414	-0.0385221	-0.0105211	-0.0568276	-0.00366734	-0.0620817	0.000578279	-0.0553836	-0.000336329	-0.056174	0.00104251	-0.0482644	-0.00457677	-0.0501876	0.000527056	-0.0538956	0.00140934	-0.0594334	-0.00418696	-0.0433542	-0.0194402	-0.0983356	-0.00268589	-0.123948	0.00227661	-0.1254	0.00274569	-0.0761397	-0.00268187	-0.11488	-0.00843855	-0.111516	-0.00506156	-0.0596575	-0.00361037	-0.0583023
175	-0.0566853	-0.000633014	-0.0443675	-0.00275778	-0.0371421	-0.0193635	-0.040377	-0.00383792	-0.0311865	-0.0123888	-0.0616805	-0.00146424	-0.0641665	-0.00293703	-0.0387909	-0.0105866	-0.0570275	-0.00360559	-0.0622363	0.000591252	-0.0555624	-0.000331187	-0.0563286	0.000963472	-0.0485553	-0.00472613	-0.0504082	0.000544697	-0.0540368	0.0013138	-0.0595667	-0.00432313	-0.043487	-0.019636	-0.0985847	-0.00265666	-0.124064	0.00223377	-0.125592	0.00282611	-0.0762232	-0.00309364	-0.115058	-0.00812182	-0.11168	-0.00511804	-0.0597728	-0.00354716	-0.0584032
176	-0.0568633	-0.000694596	-0.0445723	-0.00266578	-0.0368076	-0.0190239	-0.0406036	-0.00364528	-0.0311083	-0.0120391	-0.0618175	-0.00134675	-0.0643221	-0.00294268	-0.0390978	-0.0106325	-0.0571973	-0.00355287	-0.0623896	0.000606212	-0.055749	-0.000327191	-0.0564807	0.000885667	-0.0488593	-0.00486597	-0.0506217	0.000561037	-0.0541806	0.00121683	-0.0596687	-0.00446605	-0.0435143	-0.019356	-0.0987791	-0.00240261	-0.124179	0.00219205	-0.125717	0.00283176	-0.0762569	-0.00349924	-0.115158	-0.00777701	-0.111841	-0.00517275	-0.0598851	-0.00348282	-0.0585021
177	-0.0570329	-0.000776467	-0.0447804	-0.00272511	-0.0364599	-0.0186773	-0.0406923	-0.00347278	-0.0310113	-0.0117025	-0.061998	-0.00130072	-0.0644937	-0.00297476	-0.0393027	-0.0105342	-0.0573838	-0.00353715	-0.06254	0.000622314	-0.0559358	-0.000324954	-0.0566221	0.000807376	-0.049134	-0.0050014	-0.0508523	0.00052964	-0.0543398	0.00112528	-0.0597581	-0.00462514	-0.0438437	-0.0189767	-0.0990264	-0.00231486	-0.124306	0.00220142	-0.125984	0.00270454	-0.0764757	-0.00393003	-0.115261	-0.00743139	-0.112004	-0.00523696	-0.0600002	-0.00342117	-0.0586028
178	-0.0572237	-0.00086028	-0.0448794	-0.00274225	-0.0361223	-0.018305	-0.0407886	-0.00330403	-0.0309705	-0.0114204	-0.0621687	-0.00125363	-0.0647067	-0.00297898	-0.0394524	-0.0105014	-0.0575461	-0.00351805	-0.0626912	0.00064098	-0.0561108	-0.00031544	-0.0567542	0.000750979	-0.0493975	-0.00512498	-0.0510453	0.000471625	-0.0544721	0.00103229	-0.0597992	-0.00477703	-0.0439126	-0.0187338	-0.0992463	-0.00225135	-0.124418	0.00222229	-0.126187	0.00266322	-0.0765423	-0.00433245	-0.115354	-0.00709259	-0.112157	-0.00527176	-0.0601136	-0.0033579	-0.0586974
179	-0.0574023	-0.0008666	-0.0451012	-0.00269314	-0.0357167	-0.0179532	-0.0408891	-0.0031305	-0.0313434	-0.0113979	-0.062349	-0.0012051	-0.0648776	-0.002904	-0.039696	-0.0100036	-0.057722	-0.00350277	-0.0628463	0.000579606	-0.0562939	-0.000308382	-0.0569047	0.000696571	-0.0495474	-0.00538755	-0.0512583	0.00040769	-0.0546123	0.000937725	-0.0598369	-0.00493944	-0.043966	-0.0184976	-0.0994726	-0.00229639	-0.124521	0.00223601	-0.126475	0.002673	-0.0767299	-0.00474007	-0.115418	-0.00674023	-0.112319	-0.00531074	-0.0602262	-0.00329466	-0.0587978
180	-0.057584	-0.00092809	-0.0452847	-0.00274499	-0.0353879	-0.017648	-0.041156	-0.00302915	-0.0317006	-0.0113938	-0.0625291	-0.00115859	-0.0651417	-0.00290126	-0.0398022	-0.00993804	-0.0579012	-0.00348962	-0.0630012	0.000549967	-0.0564765	-0.000303956	-0.0570536	0.000611653	-0.0496505	-0.00563719	-0.0514565	0.000328186	-0.0546691	0.000797794	-0.0598749	-0.00510503	-0.0440244	-0.018276	-0.099671	-0.00234797	-0.124626	0.00225206	-0.126617	0.00276119	-0.0767787	-0.00512611	-0.115567	-0.0064177	-0.112479	-0.00535147	-0.0603369	-0.00323179	-0.0588953
181	-0.0577645	-0.000989391	-0.0454561	-0.00274338	-0.0349967	-0.0173709	-0.041302	-0.00289226	-0.0320905	-0.0113855	-0.0627072	-0.00111279	-0.0653322	-0.00290009	-0.0399096	-0.00983851	-0.0580809	-0.00347024	-0.0631576	0.000520735	-0.0566582	-0.000298555	-0.0571973	0.000535546	-0.0497649	-0.00587184	-0.0516414	0.000241246	-0.0547266	0.000664909	-0.0599203	-0.00526909	-0.0440952	-0.0180693	-0.099963	-0.00234906	-0.124728	0.0022643	-0.126809	0.00275657	-0.0767724	-0.00547924	-0.11569	-0.00611594	-0.112643	-0.00538915	-0.0604495	-0.00317355	-0.0589928
182	-0.057946	-0.00106055	-0.0456323	-0.00270877	-0.0348397	-0.0172652	-0.0415036	-0.00282793	-0.0324681	-0.0113995	-0.0629252	-0.00114554	-0.0655316	-0.00288559	-0.0400922	-0.0100486	-0.0582544	-0.00345445	-0.0633158	0.000486354	-0.0568407	-0.000300693	-0.0573488	0.000449474	-0.0499293	-0.00616315	-0.0518123	0.000110241	-0.0547803	0.00052204	-0.0599368	-0.0055188	-0.0442059	-0.0178708	-0.100075	-0.00251932	-0.124831	0.00227055	-0.126959	0.0027017	-0.0777235	-0.00582186	-0.11571	-0.00600909	-0.112823	-0.00542378	-0.0605947	-0.00316086	-0.0590904
183	-0.0581271	-0.00113943	-0.0458166	-0.00264387	-0.0352624	-0.0174456	-0.0417195	-0.00275127	-0.0328998	-0.0114849	-0.0630252	-0.00114501	-0.0656616	-0.00293519	-0.0402648	-0.010216	-0.0584302	-0.00343643	-0.063473	0.000451935	-0.0570263	-0.000301261	-0.0575109	0.000381963	-0.0500957	-0.00640741	-0.0519961	3.75853748348087e-06	-0.0548238	0.000382697	-0.0600425	-0.00563278	-0.0443206	-0.017693	-0.10004	-0.00273186	-0.124955	0.00227976	-0.127087	0.00263512	-0.0782601	-0.00563996	-0.115834	-0.00594405	-0.113002	-0.00545874	-0.0607107	-0.00313436	-0.0591895
184	-0.0583102	-0.00120923	-0.0459956	-0.00258107	-0.0356729	-0.0176145	-0.0419259	-0.00266542	-0.0331585	-0.0111596	-0.0631179	-0.00116288	-0.0658152	-0.00289442	-0.0404355	-0.0103754	-0.058603	-0.00341714	-0.0636306	0.000423141	-0.0572074	-0.000297122	-0.0576723	0.000318287	-0.0503646	-0.00630531	-0.0521707	-0.000108163	-0.054833	0.000254185	-0.0600792	-0.00575044	-0.044428	-0.017515	-0.100134	-0.00288572	-0.125076	0.00230313	-0.127237	0.0025842	-0.0784975	-0.00525651	-0.116106	-0.00584828	-0.113171	-0.00549469	-0.0608259	-0.0031078	-0.0592875
185	-0.0584704	-0.00128274	-0.0461813	-0.00250892	-0.0360023	-0.0179103	-0.042132	-0.00258633	-0.0332971	-0.0107215	-0.0631939	-0.00106095	-0.0660074	-0.00279345	-0.0406066	-0.0105296	-0.058776	-0.00340365	-0.063781	0.000406134	-0.0573871	-0.00028848	-0.05784	0.000260596	-0.0506232	-0.00620556	-0.0523481	-0.000210061	-0.0548577	0.000137272	-0.0601094	-0.00586099	-0.0445517	-0.0173349	-0.100165	-0.00277562	-0.125205	0.00233692	-0.127412	0.00255598	-0.0784161	-0.0047394	-0.116287	-0.00575561	-0.113339	-0.00550538	-0.0609403	-0.00307731	-0.0593884
186	-0.0586303	-0.00136088	-0.0463554	-0.00246103	-0.0365079	-0.0181004	-0.04234	-0.00251528	-0.0331065	-0.0103614	-0.0632716	-0.00103043	-0.0661666	-0.00265723	-0.0407663	-0.0107619	-0.0589473	-0.00336178	-0.0639185	0.000356797	-0.0575693	-0.000280987	-0.0579912	0.000195241	-0.05089	-0.00610978	-0.052542	-0.000304869	-0.0549265	1.8495876592195e-05	-0.060273	-0.00600075	-0.0446757	-0.017528	-0.100326	-0.002615	-0.125331	0.00237524	-0.127567	0.00255158	-0.0783606	-0.00422159	-0.116558	-0.00555289	-0.11351	-0.00551331	-0.0610561	-0.00304689	-0.059492
187	-0.0587888	-0.0014334	-0.0465291	-0.00240743	-0.0369523	-0.018322	-0.0425462	-0.00243841	-0.0329358	-0.00999392	-0.0633474	-0.000994201	-0.0663312	-0.0025434	-0.0409473	-0.0107778	-0.0591159	-0.00331532	-0.0640628	0.000315372	-0.0577522	-0.000262782	-0.0581327	0.000150134	-0.0511377	-0.00600705	-0.0527278	-0.000400908	-0.0550422	-6.69015e-05	-0.0605444	-0.00606375	-0.044759	-0.0177605	-0.100388	-0.00238669	-0.125458	0.00241939	-0.127746	0.00258181	-0.0782912	-0.00368953	-0.116819	-0.00534606	-0.113683	-0.00551657	-0.0611732	-0.003014	-0.059595
188	-0.0589504	-0.00151018	-0.0466971	-0.00236772	-0.0373042	-0.0186232	-0.0427518	-0.00237725	-0.032913	-0.00953275	-0.0635485	-0.00092481	-0.0665141	-0.00247776	-0.0411571	-0.0107673	-0.0592833	-0.00326832	-0.0641955	0.000267442	-0.0579339	-0.000249119	-0.0582843	9.29753937762845e-05	-0.0513931	-0.00609449	-0.0528841	-0.000521271	-0.0551005	-0.000170496	-0.0607283	-0.00605673	-0.0448645	-0.0179945	-0.100456	-0.00223751	-0.125582	0.00245967	-0.127925	0.0026177	-0.0782166	-0.00317061	-0.117182	-0.00523514	-0.113854	-0.00552314	-0.0612895	-0.00298353	-0.059697
189	-0.0591209	-0.00157729	-0.046866	-0.00236634	-0.0377116	-0.0189704	-0.0429561	-0.0023152	-0.032832	-0.00910226	-0.063688	-0.000833312	-0.0666841	-0.00240124	-0.0415085	-0.0106417	-0.0594505	-0.0032279	-0.0643286	0.000219679	-0.0581141	-0.000235738	-0.0584409	5.28915198766133e-05	-0.0516503	-0.00627757	-0.0529289	-0.000561909	-0.0551563	-0.00027776	-0.0608152	-0.00582306	-0.0449422	-0.0182307	-0.100541	-0.00207331	-0.125709	0.00250832	-0.128105	0.00265266	-0.0780718	-0.00264908	-0.117445	-0.00529665	-0.114023	-0.0055296	-0.0613921	-0.00293556	-0.0597984
190	-0.0592917	-0.00164356	-0.0470202	-0.00238052	-0.0380679	-0.0192671	-0.0431606	-0.00225169	-0.0329946	-0.00897947	-0.063825	-0.000765362	-0.0668404	-0.00235343	-0.0416944	-0.0105693	-0.0596179	-0.00318667	-0.064469	0.000174967	-0.0582949	-0.000221488	-0.0586223	4.67716742666713e-05	-0.0519141	-0.00645244	-0.0530595	-0.000644897	-0.0552337	-0.000393727	-0.0608855	-0.00564381	-0.045019	-0.0184777	-0.100636	-0.0019037	-0.125847	0.0025473	-0.128289	0.00268691	-0.0780317	-0.0021631	-0.117702	-0.00550757	-0.114193	-0.00553502	-0.0614996	-0.00289212	-0.0599007
191	-0.0594734	-0.00170177	-0.0471736	-0.00239761	-0.038524	-0.0194443	-0.0433737	-0.00218765	-0.0333321	-0.00907533	-0.0639689	-0.000661515	-0.0669976	-0.00230631	-0.0419356	-0.0104746	-0.0597858	-0.00314607	-0.0645996	0.000126947	-0.0584762	-0.000208794	-0.0587959	3.46217289693418e-05	-0.0521634	-0.00662822	-0.053151	-0.0007193	-0.0553589	-0.000484893	-0.0609709	-0.00547081	-0.0451077	-0.0187205	-0.100734	-0.00173566	-0.125988	0.00258025	-0.128466	0.00272414	-0.0779514	-0.0016465	-0.117806	-0.00572983	-0.114349	-0.00554618	-0.0616121	-0.0028384	-0.0599875
192	-0.0596602	-0.00175714	-0.0475094	-0.00232658	-0.0389034	-0.0197226	-0.0435839	-0.00211474	-0.0336891	-0.00915302	-0.0641105	-0.000571403	-0.0671442	-0.00226772	-0.0417218	-0.010116	-0.0599545	-0.00310534	-0.0647287	7.96538359569554e-05	-0.058659	-0.000196451	-0.0589881	4.07479396209165e-05	-0.0524215	-0.00681086	-0.0532449	-0.000795833	-0.0554868	-0.000534096	-0.0610617	-0.00530377	-0.0452136	-0.0189581	-0.100837	-0.00156607	-0.126113	0.00262414	-0.128669	0.00270379	-0.0779777	-0.001155	-0.118052	-0.00598393	-0.114504	-0.00554851	-0.0617221	-0.00277614	-0.0601021
193	-0.0598527	-0.00181458	-0.0476787	-0.00228206	-0.0393412	-0.0199828	-0.0437995	-0.00204097	-0.0341314	-0.00905834	-0.0642671	-0.000504225	-0.0673039	-0.00225179	-0.0417164	-0.00982135	-0.0601278	-0.00306272	-0.0648883	8.70927667342425e-05	-0.0588464	-0.000185577	-0.0591645	2.57819453052532e-05	-0.052571	-0.00708352	-0.053313	-0.000884681	-0.0556064	-0.000597814	-0.0611645	-0.00514079	-0.0453197	-0.0192012	-0.100937	-0.00140588	-0.126241	0.00266608	-0.128858	0.00265091	-0.0780775	-0.000695893	-0.118543	-0.00580805	-0.114668	-0.00554353	-0.0618338	-0.00270754	-0.060207
194	-0.0600408	-0.00187103	-0.0478414	-0.00222035	-0.0393148	-0.0196422	-0.0440153	-0.00197474	-0.0343112	-0.00874829	-0.0644463	-0.000419865	-0.0675117	-0.00214705	-0.0417043	-0.00961329	-0.0603005	-0.00303621	-0.0650441	0.000117775	-0.0590288	-0.000171128	-0.0593423	1.84601960452613e-05	-0.0527114	-0.00735729	-0.053373	-0.000976697	-0.0557004	-0.000627687	-0.0613063	-0.00499217	-0.0454335	-0.019439	-0.101022	-0.00127882	-0.126366	0.00270829	-0.12904	0.00259194	-0.078041	-0.00014979	-0.11872	-0.00553596	-0.114832	-0.00553607	-0.0619461	-0.00265408	-0.0603102
195	-0.0602291	-0.00192986	-0.0480118	-0.00217664	-0.0396439	-0.0187184	-0.0442293	-0.00191312	-0.034409	-0.00825556	-0.0645944	-0.000306815	-0.0675909	-0.00203792	-0.0416282	-0.00933255	-0.0604716	-0.00301271	-0.0651978	0.000146586	-0.0592106	-0.000166464	-0.0595145	1.18322723532682e-05	-0.0528551	-0.00763279	-0.0535245	-0.00109862	-0.0559151	-0.000583131	-0.0614489	-0.00484949	-0.0455528	-0.0196825	-0.10118	-0.00141638	-0.12649	0.00274762	-0.129221	0.00253246	-0.0787929	2.44664683562296e-05	-0.118896	-0.00527951	-0.114999	-0.00552822	-0.0620784	-0.00259273	-0.0604133
196	-0.0604176	-0.0019888	-0.0481624	-0.00216026	-0.0394283	-0.0183421	-0.0444386	-0.00185562	-0.0344817	-0.00777657	-0.0647426	-0.000195222	-0.0677448	-0.00199414	-0.0418059	-0.00924496	-0.0606407	-0.00299142	-0.0653505	0.000175427	-0.059393	-0.000161572	-0.0596736	-5.30661e-05	-0.0530009	-0.0079083	-0.0537397	-0.00112661	-0.0560611	-0.000532506	-0.0616039	-0.00471829	-0.0457518	-0.0198987	-0.101262	-0.00157303	-0.126607	0.00279024	-0.129399	0.00247092	-0.079259	0.000160739	-0.119181	-0.00506169	-0.115167	-0.00552096	-0.0621739	-0.00252283	-0.0605149
197	-0.0606065	-0.00204789	-0.0483942	-0.00211991	-0.0392317	-0.0178645	-0.044654	-0.0018072	-0.034634	-0.00731364	-0.0648925	-8.40455e-05	-0.0678931	-0.00189203	-0.0420503	-0.00912805	-0.0608048	-0.00295924	-0.0655161	0.000205685	-0.0595755	-0.000156952	-0.0598298	-0.000124538	-0.0531408	-0.00817683	-0.0539423	-0.00111925	-0.0562021	-0.000477397	-0.061756	-0.00460882	-0.0459449	-0.0201422	-0.101355	-0.00172141	-0.126725	0.0028311	-0.129571	0.00245824	-0.0796306	-1.73733e-06	-0.119458	-0.00511374	-0.115335	-0.00551321	-0.062271	-0.0024524	-0.0606151
198	-0.060794	-0.00210505	-0.0485817	-0.00206013	-0.0389174	-0.0174657	-0.0448766	-0.00177595	-0.0349275	-0.00690129	-0.0650431	2.12692856779439e-05	-0.0680109	-0.00172178	-0.0422608	-0.00902842	-0.06096	-0.00296863	-0.0656658	0.000242699	-0.0597569	-0.000151099	-0.0599834	-0.000194739	-0.0532279	-0.00846659	-0.0541769	-0.0011444	-0.0563478	-0.000425431	-0.0619014	-0.00449557	-0.0460612	-0.0202268	-0.101414	-0.00187752	-0.126855	0.00286954	-0.129725	0.00244775	-0.0799853	-0.000307102	-0.119624	-0.00504919	-0.115502	-0.00550373	-0.0623796	-0.00238807	-0.0607141
199	-0.0609604	-0.00221602	-0.0487658	-0.00199731	-0.0385724	-0.0171109	-0.0450968	-0.0016716	-0.0352269	-0.00649152	-0.0652294	0.000123892	-0.0681258	-0.00155127	-0.0425029	-0.00891372	-0.0611108	-0.00297608	-0.0657949	0.000275487	-0.0599356	-0.000142344	-0.0601352	-0.000261075	-0.053352	-0.00875663	-0.0544044	-0.00113326	-0.0564985	-0.000374963	-0.0620874	-0.00446798	-0.0465249	-0.0199869	-0.101443	-0.00202399	-0.126989	0.00290751	-0.129854	0.00238548	-0.0801213	0.000220577	-0.119795	-0.00499163	-0.115668	-0.00548155	-0.0624995	-0.00234627	-0.0608128
200	-0.0611294	-0.00229854	-0.0489508	-0.00193661	-0.0383096	-0.0166761	-0.0453002	-0.00166875	-0.0355714	-0.00622823	-0.0653729	0.000131357	-0.0682429	-0.00138231	-0.042725	-0.00888467	-0.0612581	-0.00297995	-0.0659387	0.00030274	-0.0601146	-0.000135148	-0.0602877	-0.000330024	-0.0534816	-0.00906197	-0.0546351	-0.00112331	-0.056625	-0.000321849	-0.062285	-0.00446644	-0.0468322	-0.0197539	-0.101535	-0.00220546	-0.127123	0.00294466	-0.130013	0.00244345	-0.0803962	0.00052131	-0.120007	-0.00491574	-0.115843	-0.00550304	-0.0626198	-0.00231336	-0.0609049
201	-0.0613	-0.00238247	-0.049136	-0.00187943	-0.0380643	-0.0162632	-0.0455053	-0.00168622	-0.0361398	-0.00611239	-0.0655409	0.000131027	-0.0683736	-0.00122053	-0.0429115	-0.0088989	-0.0614233	-0.00300622	-0.0660811	0.000335057	-0.0602966	-0.000128517	-0.0604487	-0.000364667	-0.0535288	-0.00932622	-0.0548746	-0.00107465	-0.0566853	-0.000176037	-0.0624664	-0.0044684	-0.047129	-0.0195235	-0.101604	-0.00236628	-0.12726	0.00298102	-0.130187	0.0025045	-0.0808688	0.000536064	-0.120506	-0.00485038	-0.116017	-0.00552969	-0.0627462	-0.00228837	-0.0610084
202	-0.0614693	-0.00246604	-0.0493174	-0.00184371	-0.0378156	-0.0158003	-0.0457109	-0.00170322	-0.0366748	-0.0059853	-0.0657213	0.000160003	-0.0684407	-0.000990536	-0.0431283	-0.00891794	-0.0616012	-0.00300841	-0.0662138	0.000363789	-0.0604774	-0.000123041	-0.0606054	-0.000386816	-0.05369	-0.00962326	-0.0550777	-0.00102207	-0.0567852	-8.3852e-05	-0.062654	-0.00449808	-0.0474342	-0.0192993	-0.101656	-0.00253617	-0.127402	0.00301543	-0.130338	0.00255869	-0.0812968	0.000471728	-0.120914	-0.00483156	-0.116191	-0.00555768	-0.0628757	-0.00226349	-0.0611089
203	-0.0616142	-0.00256019	-0.0494942	-0.00180911	-0.0376051	-0.0153973	-0.0459616	-0.00164167	-0.0371788	-0.00611635	-0.0658994	0.000155313	-0.0686331	-0.000920003	-0.0433325	-0.00894877	-0.0617728	-0.00300707	-0.0663642	0.000397674	-0.0606535	-0.000118426	-0.0607591	-0.000401401	-0.0537369	-0.00980519	-0.0552699	-0.000975206	-0.0569052	1.93318901812178e-05	-0.0628215	-0.00452253	-0.0477545	-0.0191137	-0.101696	-0.00270667	-0.127541	0.00305165	-0.130501	0.0025448	-0.0812269	8.77706086178931e-06	-0.121225	-0.00460211	-0.116349	-0.00559772	-0.0630002	-0.00223535	-0.0612107
204	-0.061759	-0.00266368	-0.0496729	-0.00176683	-0.0374348	-0.0148923	-0.0461724	-0.00155698	-0.0376772	-0.0062786	-0.0660892	0.000173721	-0.0688217	-0.000845446	-0.043436	-0.00883247	-0.0619489	-0.00300531	-0.0664906	0.000420838	-0.060833	-0.000114646	-0.0609133	-0.000426364	-0.0537766	-0.00978765	-0.0555212	-0.00085815	-0.0569941	9.97428805208367e-05	-0.0630038	-0.00454723	-0.04809	-0.0189278	-0.101739	-0.00305214	-0.127682	0.00308326	-0.130689	0.0024702	-0.0812367	-0.000467471	-0.121514	-0.00436944	-0.116507	-0.00563631	-0.0631377	-0.00219607	-0.0613133
205	-0.0619239	-0.002873	-0.0498328	-0.00174337	-0.0377079	-0.0148862	-0.0463368	-0.00153311	-0.0380991	-0.00645495	-0.0662697	0.000158142	-0.069005	-0.000772769	-0.043483	-0.00863997	-0.0621183	-0.00300131	-0.0666409	0.000456948	-0.0610075	-0.000107111	-0.0610688	-0.000429214	-0.0537685	-0.00961789	-0.0557069	-0.000757605	-0.057055	0.000216621	-0.0631612	-0.00455004	-0.0484142	-0.018753	-0.101735	-0.00297023	-0.127813	0.00308869	-0.130863	0.00237576	-0.0810688	-0.000915589	-0.121687	-0.00415959	-0.11666	-0.00567201	-0.0632668	-0.0021494	-0.0614132
206	-0.0620565	-0.00291193	-0.0499993	-0.00172079	-0.0381754	-0.0150314	-0.0466046	-0.00146476	-0.0390354	-0.00665944	-0.0664705	0.00015091	-0.0691943	-0.000697873	-0.0435561	-0.00839124	-0.0622918	-0.00303528	-0.0667923	0.000481049	-0.0611887	-0.000101957	-0.0612291	-0.000445638	-0.0543966	-0.00940412	-0.0559017	-0.00064131	-0.0571054	0.000335245	-0.0633299	-0.00456334	-0.0487531	-0.0186383	-0.101708	-0.00283974	-0.127929	0.00309204	-0.131046	0.00227981	-0.0811199	-0.00140741	-0.121679	-0.00444585	-0.11682	-0.00570913	-0.0633844	-0.00209112	-0.0615167
207	-0.0622787	-0.00302677	-0.0501686	-0.00169241	-0.0385723	-0.0152145	-0.0468152	-0.00140645	-0.0390714	-0.00615152	-0.0666392	0.000145323	-0.0693891	-0.000625886	-0.0435169	-0.00808449	-0.0624574	-0.0030569	-0.0669431	0.000526149	-0.0613734	-9.27553e-05	-0.0613834	-0.000472915	-0.0545021	-0.00920578	-0.0560966	-0.000513653	-0.0571908	0.000631408	-0.0634954	-0.0045608	-0.0490747	-0.0184894	-0.101866	-0.002648	-0.128045	0.00310076	-0.131237	0.00219183	-0.0813213	-0.00201427	-0.121701	-0.00452664	-0.116978	-0.00575844	-0.0635039	-0.00202604	-0.0616216
208	-0.0625227	-0.0030234	-0.050343	-0.00165062	-0.0390257	-0.01544	-0.04704	-0.00136877	-0.0389008	-0.00584602	-0.0667951	9.46608745892308e-05	-0.0695263	-0.000523293	-0.043731	-0.00811406	-0.0626166	-0.00307749	-0.0670912	0.000532991	-0.0615504	-8.6188e-05	-0.0615445	-0.00049467	-0.0547042	-0.00902185	-0.0562913	-0.000344623	-0.0572189	0.000643779	-0.063688	-0.00450002	-0.0493454	-0.0183038	-0.101996	-0.00247817	-0.128156	0.00310736	-0.131421	0.00210786	-0.0813039	-0.00259228	-0.121911	-0.00462199	-0.117127	-0.00581743	-0.06362	-0.00196902	-0.0617222
209	-0.0627172	-0.0029831	-0.0505243	-0.00160705	-0.0395279	-0.0155683	-0.0472563	-0.00134263	-0.0387287	-0.00553963	-0.0669532	4.40209220090859e-05	-0.0697608	-0.000407785	-0.0439678	-0.00811945	-0.0627788	-0.0030792	-0.0672405	0.000545374	-0.0617312	-7.87986e-05	-0.0617143	-0.000508084	-0.0548909	-0.00890749	-0.0564963	-0.00031304	-0.0572475	0.000657913	-0.0638613	-0.0044257	-0.0496141	-0.0180149	-0.102128	-0.00231347	-0.128268	0.0031049	-0.131588	0.00201195	-0.0812607	-0.00318728	-0.122058	-0.00457444	-0.117279	-0.00587584	-0.0637351	-0.00190237	-0.0618192
210	-0.0629204	-0.00294506	-0.0507121	-0.00156586	-0.0400104	-0.015801	-0.0474806	-0.00132163	-0.0385934	-0.00519743	-0.067116	-1.49133e-05	-0.0698953	-0.000391121	-0.0441894	-0.00813038	-0.0629198	-0.00313176	-0.067391	0.00055097	-0.0619173	-8.3482e-05	-0.0618906	-0.000533977	-0.0551052	-0.00911662	-0.0567085	-0.000345822	-0.057614	0.000601081	-0.0640353	-0.00435629	-0.0497801	-0.0176931	-0.102297	-0.00231666	-0.128413	0.00311144	-0.131759	0.0019468	-0.08123	-0.00379576	-0.122625	-0.00437682	-0.117435	-0.00593967	-0.0638558	-0.00184806	-0.061924
211	-0.0631266	-0.00291124	-0.0508996	-0.00152605	-0.0401638	-0.0162902	-0.0477046	-0.0013019	-0.0384682	-0.00484152	-0.0672772	-7.70624e-05	-0.0700397	-0.000376538	-0.0443397	-0.00816588	-0.0630442	-0.00321571	-0.0675413	0.000556007	-0.0621017	-0.000100743	-0.062068	-0.00056283	-0.0552651	-0.00931158	-0.0569196	-0.000397429	-0.0577509	0.000509559	-0.0641778	-0.00422761	-0.0499108	-0.0173812	-0.102694	-0.00243433	-0.128545	0.00312041	-0.131919	0.00187722	-0.0811269	-0.00438919	-0.122909	-0.00421308	-0.117591	-0.00600475	-0.063989	-0.0018131	-0.0620222
212	-0.0633215	-0.00287379	-0.0510789	-0.00148401	-0.0406553	-0.0165801	-0.0479191	-0.00127887	-0.0383511	-0.0045189	-0.0674313	-0.000135471	-0.0701766	-0.000359567	-0.0444192	-0.00855163	-0.06327	-0.00322406	-0.0676861	0.000564747	-0.0622781	-0.000114405	-0.0622397	-0.000586621	-0.055412	-0.00949667	-0.0571172	-0.000434707	-0.0578869	0.000468538	-0.0642584	-0.00407494	-0.0500514	-0.0168252	-0.102843	-0.00229372	-0.128673	0.00312741	-0.132061	0.0018093	-0.0810663	-0.00495873	-0.123204	-0.00418833	-0.117745	-0.00606361	-0.0641103	-0.00177299	-0.0621232
213	-0.0634917	-0.0028786	-0.0512647	-0.00144478	-0.0412297	-0.016491	-0.048142	-0.00126066	-0.0385854	-0.0045102	-0.0675914	-0.000200171	-0.0704065	-0.000487559	-0.0445138	-0.00878269	-0.0634425	-0.00319295	-0.0678357	0.000568686	-0.0624606	-0.000132725	-0.0624344	-0.000613545	-0.055559	-0.00969446	-0.0573219	-0.000478094	-0.0580301	0.000421566	-0.0643704	-0.00392614	-0.0501765	-0.0168699	-0.103112	-0.00232081	-0.128811	0.00312022	-0.13223	0.00174341	-0.0810665	-0.00559311	-0.123177	-0.00443373	-0.11791	-0.00612417	-0.0642346	-0.00173469	-0.0622296
214	-0.0636492	-0.00290859	-0.0514468	-0.00141106	-0.0417355	-0.0166171	-0.0483575	-0.00124517	-0.0389603	-0.00457326	-0.0677434	-0.00027502	-0.0705803	-0.000529115	-0.0445906	-0.0091025	-0.0636152	-0.00316328	-0.0679819	0.000568924	-0.0626377	-0.000154721	-0.0625893	-0.000681223	-0.0557083	-0.00990728	-0.0575214	-0.000524325	-0.0581644	0.000370943	-0.0644763	-0.0037812	-0.0504374	-0.0170618	-0.103335	-0.00236511	-0.128943	0.00310991	-0.132388	0.00164364	-0.0809542	-0.00616975	-0.1232	-0.00467098	-0.11807	-0.00617996	-0.0643552	-0.00170104	-0.0623322
215	-0.0638207	-0.00295624	-0.0516296	-0.00138088	-0.0421775	-0.0168291	-0.0485815	-0.00121767	-0.0393029	-0.00463059	-0.0679034	-0.000342311	-0.0707536	-0.000571912	-0.0447489	-0.00911149	-0.0638022	-0.0031728	-0.0681248	0.00055636	-0.0628174	-0.000173927	-0.0627468	-0.000744897	-0.0559461	-0.00982157	-0.0577008	-0.000530997	-0.058301	0.000322888	-0.0645788	-0.00365127	-0.0507159	-0.0172401	-0.103514	-0.00231226	-0.129083	0.00309543	-0.13254	0.00146542	-0.0808617	-0.00675766	-0.123365	-0.00456962	-0.118233	-0.0062287	-0.0644792	-0.00166216	-0.0624364
216	-0.064012	-0.00297219	-0.051811	-0.00134883	-0.0426175	-0.0170491	-0.0488036	-0.00118894	-0.0396919	-0.0046137	-0.068037	-0.000446052	-0.0709255	-0.000612633	-0.0449605	-0.00906436	-0.0639635	-0.00318615	-0.0682463	0.000488271	-0.0629955	-0.000192751	-0.0629238	-0.000785048	-0.0561983	-0.00956269	-0.0578147	-0.000609567	-0.0583756	0.00044259	-0.0648166	-0.00364973	-0.0509795	-0.0174288	-0.103778	-0.00225955	-0.129222	0.00307999	-0.132689	0.00128743	-0.0807947	-0.00731013	-0.123692	-0.00450693	-0.118361	-0.00605726	-0.0646016	-0.00161878	-0.0625356
217	-0.0641937	-0.00298575	-0.0520027	-0.00129604	-0.0430636	-0.0172696	-0.0490206	-0.00115807	-0.0401006	-0.00460776	-0.0681608	-0.000546043	-0.0710986	-0.000645382	-0.0452245	-0.00896202	-0.0641289	-0.00319308	-0.068365	0.000423473	-0.0631689	-0.000213467	-0.0630973	-0.000822262	-0.0564376	-0.00930579	-0.0579286	-0.000699538	-0.0584604	0.0005364	-0.0650118	-0.00362046	-0.0512474	-0.0175892	-0.10389	-0.00210011	-0.129357	0.00307752	-0.132834	0.00111293	-0.0807584	-0.00781015	-0.123926	-0.0044925	-0.118495	-0.00597159	-0.0647226	-0.00157596	-0.0626326
218	-0.0643736	-0.003	-0.0521914	-0.00122402	-0.0433632	-0.0173474	-0.0492391	-0.00112888	-0.0400901	-0.00421784	-0.0682816	-0.000650041	-0.0712176	-0.000610272	-0.0453305	-0.00873101	-0.0642951	-0.00320577	-0.0684826	0.000356324	-0.0633411	-0.000213306	-0.0632706	-0.000862596	-0.0566381	-0.0090685	-0.0581127	-0.000834173	-0.058543	0.00061888	-0.0652101	-0.00359038	-0.0514571	-0.0177853	-0.104055	-0.00195553	-0.129495	0.00308107	-0.132954	0.000936055	-0.0806595	-0.00827673	-0.124181	-0.0047792	-0.118618	-0.00596434	-0.0648415	-0.00153618	-0.0627284
219	-0.064688	-0.00302637	-0.0523792	-0.00124009	-0.0436484	-0.0168307	-0.0494543	-0.00110011	-0.0401115	-0.00382554	-0.068399	-0.00075424	-0.0714338	-0.000520812	-0.0454761	-0.00849378	-0.0644548	-0.00321865	-0.0685988	0.000289239	-0.063512	-0.000212953	-0.063432	-0.00090225	-0.0568678	-0.00876166	-0.0582768	-0.000768197	-0.0586273	0.000713286	-0.0653922	-0.00355098	-0.051636	-0.0179957	-0.10419	-0.00180602	-0.129631	0.00305024	-0.132989	0.000731725	-0.080665	-0.00875086	-0.124186	-0.00506936	-0.118743	-0.00595845	-0.0649596	-0.00149929	-0.0628261
220	-0.064872	-0.00295908	-0.0525497	-0.00121953	-0.043553	-0.016436	-0.0496675	-0.0010708	-0.0400455	-0.00334241	-0.0685166	-0.000857021	-0.0715532	-0.000301363	-0.0455187	-0.00830921	-0.0646144	-0.00322969	-0.0687142	0.000223011	-0.0636899	-0.000212094	-0.0635456	-0.00100567	-0.0571676	-0.00859449	-0.0584289	-0.000741046	-0.0587099	0.000790303	-0.0655889	-0.00353919	-0.0520017	-0.0181804	-0.10433	-0.00164294	-0.129715	0.00301073	-0.133023	0.000534324	-0.0806421	-0.00918859	-0.1242	-0.00535941	-0.118859	-0.00593724	-0.065075	-0.00147207	-0.0629263
221	-0.0650686	-0.00289253	-0.0527601	-0.00118578	-0.0434944	-0.0159707	-0.0498817	-0.00103935	-0.0404526	-0.00330768	-0.0686394	-0.000948694	-0.0716128	-0.000169372	-0.0455994	-0.00804727	-0.0647754	-0.00323668	-0.0688327	0.000162088	-0.0638632	-0.00020555	-0.063648	-0.00112393	-0.0574589	-0.00841443	-0.0586139	-0.000724154	-0.0588026	0.000890586	-0.0657765	-0.00353695	-0.052364	-0.018004	-0.104476	-0.00146547	-0.129792	0.00289847	-0.13304	0.000336819	-0.080615	-0.00934549	-0.124404	-0.00537988	-0.118994	-0.0058909	-0.0651927	-0.00144175	-0.0630264
222	-0.0653031	-0.00279757	-0.0529463	-0.00117659	-0.0435175	-0.015434	-0.0501001	-0.00100809	-0.0408521	-0.00330747	-0.0687573	-0.00105771	-0.0716764	-3.19052e-05	-0.0458594	-0.00803057	-0.0649397	-0.00324346	-0.0689512	0.000100484	-0.0640391	-0.000199615	-0.063751	-0.00125362	-0.0577598	-0.00822717	-0.0587924	-0.000663888	-0.0588789	0.000972601	-0.0659592	-0.00361595	-0.0525436	-0.0178104	-0.104506	-0.0012909	-0.129858	0.00277118	-0.133071	0.000135923	-0.0811972	-0.00897129	-0.125107	-0.00524116	-0.11913	-0.00584156	-0.0653131	-0.00141223	-0.0631287
223	-0.065447	-0.0028314	-0.0531318	-0.00116698	-0.0434706	-0.0149968	-0.0503168	-0.000981498	-0.0410949	-0.00301236	-0.0688997	-0.00113778	-0.0718894	7.76143670571799e-05	-0.0460642	-0.00802965	-0.0650993	-0.00325504	-0.0690861	0.000155815	-0.0642145	-0.000194755	-0.0638525	-0.00138852	-0.0580093	-0.00810902	-0.0589924	-0.000686992	-0.0589642	0.00106615	-0.0661453	-0.00370016	-0.0527224	-0.0176173	-0.104647	-0.00137978	-0.129929	0.00265966	-0.133122	1.27859617212872e-05	-0.081365	-0.00851203	-0.125267	-0.00501201	-0.119268	-0.00578637	-0.0654316	-0.0013757	-0.0632321
224	-0.0656148	-0.00292142	-0.0533179	-0.00115899	-0.0436324	-0.0145005	-0.0505307	-0.000953377	-0.0412469	-0.00258859	-0.0690412	-0.00121293	-0.071975	0.000236809	-0.0463416	-0.00810916	-0.0652598	-0.00326101	-0.0692232	0.00020454	-0.0643889	-0.000186984	-0.0639608	-0.00150262	-0.0581882	-0.00828744	-0.0591489	-0.000574116	-0.0591694	0.00104653	-0.0663169	-0.00378131	-0.0528117	-0.0173875	-0.104784	-0.00152139	-0.130004	0.00254672	-0.133125	-9.24985e-05	-0.0815657	-0.00804772	-0.125271	-0.00467437	-0.119367	-0.00571028	-0.0655551	-0.00132628	-0.0633352
225	-0.0657821	-0.00301459	-0.0535034	-0.00115318	-0.0435879	-0.014046	-0.0507392	-0.000930433	-0.0415328	-0.00222075	-0.0691765	-0.00129761	-0.0720591	0.000401334	-0.0465918	-0.00797556	-0.0654198	-0.0032704	-0.0693538	0.000247011	-0.0645574	-0.000166297	-0.0640753	-0.00161418	-0.058351	-0.00846519	-0.0593016	-0.000439659	-0.0593234	0.00107525	-0.066492	-0.00386641	-0.0528754	-0.0171541	-0.104949	-0.00166542	-0.13006	0.00243175	-0.133191	-0.000224835	-0.0816895	-0.00756309	-0.125263	-0.0043399	-0.119539	-0.00567351	-0.0656712	-0.00130845	-0.0634375
226	-0.0659538	-0.00311108	-0.053698	-0.00114669	-0.0434002	-0.0136283	-0.0509548	-0.000920662	-0.0419227	-0.00189996	-0.0693079	-0.00133994	-0.0721413	0.000574748	-0.0468129	-0.00779984	-0.0655519	-0.00331458	-0.0694862	0.000286223	-0.0647275	-0.000143059	-0.0642075	-0.00172779	-0.0584734	-0.00856547	-0.0594731	-0.000333298	-0.0594847	0.00110185	-0.0666652	-0.00395927	-0.0529323	-0.0169159	-0.105049	-0.00185163	-0.130118	0.0023081	-0.133357	-0.000261177	-0.0818061	-0.00707184	-0.125235	-0.00400917	-0.119723	-0.0056413	-0.0657879	-0.001299	-0.063542
227	-0.0661256	-0.00320127	-0.0538908	-0.00112794	-0.0433277	-0.0132179	-0.0511667	-0.000899008	-0.04228	-0.00160523	-0.0694462	-0.0014366	-0.072206	0.000747952	-0.0470235	-0.007643	-0.0657279	-0.00332371	-0.0696232	0.000332609	-0.0648974	-0.000115093	-0.0643552	-0.00181446	-0.058947	-0.00852618	-0.0596583	-0.000245355	-0.0596421	0.00113614	-0.0668028	-0.00407771	-0.0529815	-0.016706	-0.105165	-0.00198445	-0.130172	0.00219501	-0.133511	-0.000219347	-0.0819837	-0.00658812	-0.125204	-0.00367269	-0.119906	-0.00561398	-0.0659086	-0.00126405	-0.0636429
228	-0.066292	-0.00329175	-0.0540832	-0.00111056	-0.0432426	-0.0127565	-0.0513779	-0.000880312	-0.0425663	-0.00124574	-0.0695217	-0.00150274	-0.0722696	0.000918211	-0.0472348	-0.00748999	-0.0658602	-0.00332257	-0.0697466	0.000373972	-0.0650661	-8.97235e-05	-0.064515	-0.00188902	-0.0592626	-0.00844248	-0.0598445	-0.000102641	-0.0597942	0.00116488	-0.0669443	-0.00419306	-0.0532462	-0.0168566	-0.10527	-0.00213264	-0.130225	0.00207944	-0.133652	-0.000160566	-0.0821489	-0.00610489	-0.125169	-0.00332209	-0.120088	-0.00558614	-0.0660194	-0.0011994	-0.0637442
229	-0.0664573	-0.00337906	-0.0542823	-0.00110403	-0.0436576	-0.0123449	-0.0516044	-0.000871684	-0.0428592	-0.000882343	-0.0696012	-0.00157439	-0.0723332	0.0010953	-0.0474465	-0.00732088	-0.0660196	-0.00333187	-0.0698774	0.000421338	-0.065241	-6.36907e-05	-0.0646773	-0.00195185	-0.0594999	-0.00856148	-0.0600037	7.90060002671122e-05	-0.0599191	0.00120369	-0.0670903	-0.00430658	-0.0536098	-0.0170143	-0.105407	-0.00228779	-0.130291	0.0019699	-0.133812	-2.4612e-05	-0.0823002	-0.00560369	-0.125272	-0.0032976	-0.120317	-0.00557673	-0.0661501	-0.00120513	-0.0638417
230	-0.0665942	-0.00348936	-0.0544486	-0.00109834	-0.0441815	-0.0121287	-0.0518313	-0.000860361	-0.0433008	-0.00082183	-0.0696736	-0.00164077	-0.0723952	0.00126792	-0.0476747	-0.00714316	-0.066183	-0.00334416	-0.0699925	0.000410604	-0.0654076	-3.74825e-05	-0.0648674	-0.0020257	-0.05969	-0.00875087	-0.0601542	0.000259717	-0.0600369	0.00126939	-0.0672162	-0.00443415	-0.0539151	-0.017204	-0.105581	-0.00240511	-0.13036	0.00185761	-0.13395	0.000137855	-0.0824104	-0.00509935	-0.125447	-0.00356111	-0.120491	-0.00557332	-0.0662798	-0.00120397	-0.0639418
231	-0.0667116	-0.00358636	-0.0546464	-0.00107826	-0.0445709	-0.0123181	-0.0520491	-0.000852756	-0.0437822	-0.000758175	-0.0697414	-0.00170193	-0.072467	0.00143497	-0.0477137	-0.00683058	-0.0663372	-0.00335344	-0.0700942	0.000340025	-0.0655699	-8.6808e-06	-0.0650284	-0.00209642	-0.0598186	-0.00896668	-0.0603271	0.000386092	-0.0601441	0.00131414	-0.0672927	-0.00458148	-0.0541316	-0.0173756	-0.105726	-0.0022996	-0.130431	0.00175019	-0.134093	0.000293607	-0.0825409	-0.00458859	-0.125616	-0.00381771	-0.12067	-0.00557443	-0.066408	-0.001204	-0.064041
232	-0.0668139	-0.00367046	-0.0548409	-0.00105905	-0.0449643	-0.0126221	-0.0522612	-0.000879279	-0.0441705	-0.000684169	-0.0698437	-0.00181028	-0.0725361	0.00163736	-0.0477832	-0.00645442	-0.0665516	-0.00333512	-0.0702041	0.00026735	-0.0657393	-7.90551e-06	-0.0651785	-0.00218664	-0.0601059	-0.00908817	-0.0605229	0.000474506	-0.0602465	0.00134775	-0.0673642	-0.00471645	-0.0542836	-0.0176578	-0.105948	-0.0020348	-0.130501	0.00164103	-0.134245	0.000376649	-0.0828479	-0.00413424	-0.125831	-0.00407907	-0.120866	-0.00561566	-0.0665362	-0.00120372	-0.064142
233	-0.0671381	-0.00369234	-0.0550408	-0.00102588	-0.045362	-0.0128797	-0.0524886	-0.000860548	-0.0445682	-0.000378466	-0.0699942	-0.00188583	-0.0726402	0.00183403	-0.0476991	-0.00622683	-0.066695	-0.00324724	-0.0703192	0.000200209	-0.0659132	-9.2616e-06	-0.0653245	-0.0023258	-0.0603758	-0.00922268	-0.0607346	0.000511852	-0.0602694	0.00122258	-0.0674438	-0.00468432	-0.0544241	-0.0179072	-0.10605	-0.00186639	-0.130542	0.00150972	-0.134407	0.000351099	-0.0830768	-0.00365884	-0.125885	-0.00442031	-0.121034	-0.00561929	-0.0666617	-0.00120733	-0.0642372
234	-0.067292	-0.0036023	-0.0551946	-0.00103088	-0.0457793	-0.0132369	-0.0527009	-0.000845658	-0.0449329	-0.000224703	-0.0701279	-0.00185062	-0.072938	0.00190602	-0.0476558	-0.00600518	-0.0668314	-0.00316597	-0.0704274	0.000128614	-0.0660853	-7.66376e-06	-0.0654183	-0.00242219	-0.0606689	-0.00847072	-0.0609543	0.000543168	-0.0603229	0.00114392	-0.067485	-0.00467125	-0.0545075	-0.0181543	-0.106175	-0.00171744	-0.130573	0.0014042	-0.134567	0.000239415	-0.0832969	-0.00318534	-0.125917	-0.0047418	-0.121203	-0.00560424	-0.0667844	-0.0012208	-0.0643345
235	-0.06748	-0.0035299	-0.0553114	-0.00104459	-0.0461622	-0.0136163	-0.0529149	-0.000850309	-0.0452944	-0.00055329	-0.0702818	-0.00182326	-0.073061	0.00196533	-0.0475982	-0.00560327	-0.066976	-0.00308156	-0.0705405	5.84659182834846e-05	-0.0662658	-9.03356e-06	-0.0654355	-0.00254817	-0.0609161	-0.00824829	-0.0611841	0.000575261	-0.0603745	0.00105615	-0.0677254	-0.00468633	-0.0545869	-0.0184114	-0.106351	-0.00187648	-0.130666	0.00131152	-0.134727	0.000123169	-0.0834704	-0.00270239	-0.125922	-0.00508028	-0.121379	-0.00558981	-0.0669096	-0.00116694	-0.0644385
236	-0.0676678	-0.0034829	-0.055645	-0.000966014	-0.0465572	-0.0139629	-0.0531506	-0.000822601	-0.0456943	-0.000840288	-0.0704312	-0.00179813	-0.0731148	0.00203016	-0.047746	-0.00574903	-0.067117	-0.00299921	-0.0706522	-1.11335e-05	-0.0664372	-9.75188e-06	-0.0654391	-0.00269878	-0.0611815	-0.00804898	-0.0613967	0.000563754	-0.0604241	0.000947641	-0.0680146	-0.00451577	-0.054723	-0.0186656	-0.106519	-0.00198689	-0.1308	0.00131844	-0.134884	1.5758627782067e-05	-0.0835373	-0.00208832	-0.125948	-0.00574724	-0.121567	-0.005621	-0.0670576	-0.00118826	-0.0645399
237	-0.067854	-0.00343871	-0.0557762	-0.000975384	-0.0469144	-0.0143284	-0.0533714	-0.000799791	-0.0460696	-0.00113644	-0.0705703	-0.0018024	-0.0732747	0.0019713	-0.0479049	-0.00589377	-0.0672913	-0.00280737	-0.070757	-9.47225e-05	-0.0666057	-1.17008e-05	-0.0654142	-0.00284394	-0.0614377	-0.00784917	-0.0616239	0.000556344	-0.0604699	0.000851232	-0.0681524	-0.00434889	-0.0549144	-0.018764	-0.106647	-0.00213723	-0.13094	0.00126591	-0.135038	-9.54836e-05	-0.0839765	-0.00226669	-0.125937	-0.00572108	-0.121705	-0.00559422	-0.0671767	-0.00121379	-0.06464
238	-0.0680347	-0.00337787	-0.0559642	-0.00099938	-0.0472387	-0.0147264	-0.0535958	-0.000772213	-0.0464206	-0.00145221	-0.0706872	-0.00181287	-0.0734095	0.00192624	-0.0480653	-0.00603517	-0.0674021	-0.00267953	-0.0708952	-0.000112986	-0.0667775	-1.24258e-05	-0.065392	-0.00297488	-0.0617071	-0.00751909	-0.0618387	0.000522038	-0.0605002	0.000741668	-0.0682825	-0.00418573	-0.0554032	-0.0184947	-0.106774	-0.00230172	-0.131126	0.0012876	-0.135187	-0.000179525	-0.0843156	-0.00249921	-0.126389	-0.00565337	-0.121828	-0.00563702	-0.0672923	-0.00124405	-0.0647402
239	-0.0681999	-0.00330567	-0.0561573	-0.00101847	-0.0474445	-0.0151659	-0.0538058	-0.000782882	-0.0467108	-0.00179012	-0.0708233	-0.00178052	-0.0735419	0.00187521	-0.0482199	-0.00618001	-0.0675023	-0.00256397	-0.0710278	-0.00013407	-0.0669437	-1.74456e-05	-0.06537	-0.00310825	-0.0618229	-0.00778957	-0.0620291	0.000484147	-0.0605254	0.000596926	-0.0684328	-0.00404745	-0.0556792	-0.0182749	-0.106901	-0.00223585	-0.131224	0.00126935	-0.135323	-0.000281536	-0.0845045	-0.00287929	-0.126586	-0.00535766	-0.121969	-0.0056866	-0.0674103	-0.00129133	-0.0648358
240	-0.0683596	-0.00318736	-0.0563501	-0.00103544	-0.0476305	-0.0155962	-0.0540242	-0.000762595	-0.0470158	-0.0021301	-0.0709648	-0.00180114	-0.0736831	0.00182064	-0.0483502	-0.00667017	-0.0676205	-0.002431	-0.0711894	-0.000152353	-0.06711	-2.80347e-06	-0.0653736	-0.00323706	-0.0618741	-0.00807754	-0.0621846	0.000354572	-0.0605494	0.000486494	-0.0685615	-0.00390534	-0.055984	-0.0180635	-0.107027	-0.00208849	-0.13132	0.00124491	-0.135468	-0.000384891	-0.084547	-0.00323713	-0.12672	-0.00503161	-0.122146	-0.0056562	-0.0675283	-0.0013278	-0.0649318
241	-0.0685684	-0.00312461	-0.0565416	-0.00105056	-0.0479082	-0.0159701	-0.0542279	-0.000757952	-0.0471672	-0.00231687	-0.0708223	-0.00166323	-0.0738228	0.00180574	-0.048521	-0.00654855	-0.0677188	-0.00233633	-0.0713201	-0.000175556	-0.0672761	1.22484575663384e-05	-0.0653864	-0.00337286	-0.0619197	-0.00836064	-0.0623309	0.000261343	-0.0605808	0.000374599	-0.0686926	-0.00376867	-0.0562352	-0.0176876	-0.107173	-0.00193275	-0.131419	0.00122344	-0.135622	-0.000469805	-0.0845786	-0.00359881	-0.126799	-0.00470785	-0.122301	-0.00560895	-0.0676463	-0.0013653	-0.0650269
242	-0.0687286	-0.00303773	-0.0567333	-0.00106408	-0.048837	-0.0154524	-0.0544302	-0.00072833	-0.0478216	-0.00174396	-0.0708697	-0.00161824	-0.0738802	0.00189936	-0.0486102	-0.0065006	-0.0678607	-0.00227515	-0.0714586	-0.000198489	-0.0674426	2.88753014188459e-05	-0.0653727	-0.00355274	-0.0619618	-0.00864611	-0.0624865	0.000196031	-0.0606367	0.000279475	-0.068827	-0.00363353	-0.0565796	-0.017712	-0.10727	-0.00173123	-0.131519	0.00117832	-0.135763	-0.000566517	-0.0846586	-0.00370323	-0.126791	-0.00438317	-0.122442	-0.00555457	-0.0677549	-0.00141148	-0.0651213
243	-0.0688832	-0.00294312	-0.0569179	-0.00107663	-0.0488312	-0.0150969	-0.0546302	-0.000701287	-0.0478691	-0.00135102	-0.0709021	-0.00157096	-0.0739349	0.0019987	-0.0491567	-0.0064033	-0.0679986	-0.00221639	-0.0715795	-0.000209745	-0.067608	5.02998533850052e-05	-0.0654243	-0.00360344	-0.0620344	-0.00891922	-0.0626704	0.000179718	-0.0607344	0.000245572	-0.0689585	-0.00349483	-0.0569455	-0.0177366	-0.107383	-0.00153099	-0.131616	0.00121002	-0.135878	-0.000729341	-0.0849399	-0.00329558	-0.126739	-0.00406444	-0.122582	-0.00549979	-0.0678596	-0.00145405	-0.0652157
244	-0.0690276	-0.00285734	-0.0571108	-0.00107285	-0.0486456	-0.0146858	-0.0548321	-0.000675389	-0.0478184	-0.000934095	-0.0710552	-0.00152623	-0.0739886	0.00214244	-0.0492608	-0.00618252	-0.0681408	-0.00216184	-0.0717324	-0.000203147	-0.0677743	7.06022812792251e-05	-0.0654847	-0.00366385	-0.0621617	-0.00915287	-0.062856	0.000161952	-0.0608435	0.00020528	-0.069071	-0.00332969	-0.057335	-0.01774	-0.107486	-0.00132423	-0.131724	0.00125614	-0.135984	-0.000898313	-0.0851852	-0.00284232	-0.126795	-0.00404771	-0.122723	-0.00544489	-0.0679646	-0.00149752	-0.0653092
245	-0.069149	-0.00276028	-0.0573098	-0.00106311	-0.0484649	-0.0142653	-0.0550403	-0.00064912	-0.0476537	-0.000594079	-0.0710728	-0.0014787	-0.0740486	0.00221801	-0.0494908	-0.00604778	-0.0682872	-0.00210605	-0.0718239	-0.000119154	-0.0679452	9.1257725771704e-05	-0.0657586	-0.00365448	-0.0622895	-0.00915516	-0.0630468	0.000143275	-0.0609345	0.000178067	-0.0692161	-0.0032122	-0.0576483	-0.0178488	-0.10758	-0.0011369	-0.13184	0.0013038	-0.136076	-0.00107503	-0.0855382	-0.00248585	-0.127171	-0.00395968	-0.122869	-0.00539026	-0.0680756	-0.00154104	-0.0654095
246	-0.0692432	-0.00272145	-0.057506	-0.000998571	-0.0482559	-0.0138597	-0.0552561	-0.000615929	-0.0476761	-0.000213777	-0.0711878	-0.0010757	-0.0741051	0.00228624	-0.0497852	-0.00601246	-0.0684323	-0.00205105	-0.0719042	-3.49105e-05	-0.0681152	0.000110771	-0.0659101	-0.00363127	-0.0629291	-0.00910885	-0.0632371	0.000124301	-0.0609938	0.000114126	-0.0693968	-0.00323406	-0.0579728	-0.0179423	-0.107684	-0.000940561	-0.131954	0.0013499	-0.136181	-0.00125257	-0.0859005	-0.00212374	-0.127448	-0.00393055	-0.123028	-0.00532173	-0.068185	-0.00158531	-0.065509
247	-0.0695435	-0.00248793	-0.0576674	-0.00102619	-0.0480626	-0.0134826	-0.0554739	-0.000577564	-0.0479265	0.000172965	-0.071299	-0.000914102	-0.0742259	0.00223184	-0.0500776	-0.00595436	-0.0685785	-0.0019941	-0.0719812	4.55409332967421e-05	-0.0682869	0.00013088	-0.0661352	-0.00352756	-0.0631864	-0.00870293	-0.0633946	5.59829597630568e-05	-0.0610609	4.19599656625858e-05	-0.0695943	-0.00335911	-0.0583819	-0.0180041	-0.107773	-0.000761321	-0.132069	0.00139618	-0.136322	-0.00137927	-0.0862505	-0.00174535	-0.127684	-0.00386335	-0.123182	-0.00525995	-0.0682951	-0.00163102	-0.0656096
248	-0.0695922	-0.00230579	-0.0578965	-0.00105168	-0.0478938	-0.0130576	-0.0556888	-0.000539209	-0.0481202	0.000544547	-0.0713277	-0.000798399	-0.0743531	0.00215274	-0.0503662	-0.00590301	-0.0687362	-0.00194288	-0.0720539	0.000125182	-0.0684534	0.000123925	-0.0663018	-0.00346194	-0.0633999	-0.00847455	-0.0635155	-7.36597e-05	-0.0611272	-2.9675e-05	-0.0697829	-0.00344735	-0.0587523	-0.0180147	-0.107881	-0.000574224	-0.132175	0.00144379	-0.136459	-0.00151062	-0.0864944	-0.00123353	-0.127972	-0.00374418	-0.12333	-0.00519643	-0.0683983	-0.00165788	-0.065709
249	-0.0696648	-0.00213589	-0.0580673	-0.00105917	-0.0475888	-0.0127303	-0.0558986	-0.000496579	-0.0484693	0.000420283	-0.0711469	-0.000473165	-0.0744851	0.00205872	-0.0506208	-0.00581988	-0.0689016	-0.00190107	-0.0721724	0.000217104	-0.0686174	0.000122979	-0.0664364	-0.00333492	-0.0637126	-0.00826903	-0.0636019	-0.000210353	-0.0612045	-5.65816e-05	-0.0699724	-0.00352798	-0.0591299	-0.0180493	-0.107986	-0.000376982	-0.132305	0.00150724	-0.136592	-0.00163101	-0.0866641	-0.000853931	-0.128239	-0.0036549	-0.123473	-0.00513333	-0.0685067	-0.00166386	-0.0658058
250	-0.0697691	-0.0019606	-0.0582332	-0.00106513	-0.0472802	-0.0123821	-0.0561073	-0.00046306	-0.0488547	0.000328389	-0.0713757	-0.000417847	-0.0746067	0.00191299	-0.0508341	-0.0056637	-0.0690587	-0.00196285	-0.0722436	0.000291638	-0.0687781	0.000115339	-0.0665802	-0.00323925	-0.063999	-0.00806815	-0.0636323	-0.000361229	-0.0612852	-6.74407e-05	-0.0701554	-0.00362295	-0.0594108	-0.0181435	-0.108098	-0.000188526	-0.132421	0.00159293	-0.13668	-0.00179935	-0.0868331	-0.000807211	-0.128401	-0.00389254	-0.123614	-0.00507384	-0.0686172	-0.00167462	-0.0659014
251	-0.0699638	-0.00193371	-0.0583965	-0.00105281	-0.0471805	-0.0119882	-0.0563195	-0.000431525	-0.0492134	0.000333042	-0.0715392	-0.000509936	-0.0747716	0.00178072	-0.0510678	-0.00551275	-0.0692182	-0.00198306	-0.0722956	0.000364813	-0.068942	0.000105157	-0.0667391	-0.00317988	-0.0642821	-0.00786918	-0.0636684	-0.000543428	-0.0613862	-4.51687e-05	-0.0703506	-0.00365741	-0.0595987	-0.0183913	-0.108217	1.11325611326651e-06	-0.132535	0.00167508	-0.136793	-0.00194552	-0.0871134	-0.00114045	-0.128558	-0.00414185	-0.123758	-0.00501352	-0.0687537	-0.0016833	-0.066003
252	-0.0701493	-0.00189654	-0.0586014	-0.00101657	-0.0470411	-0.0115672	-0.0565296	-0.0004099	-0.0495657	0.00057628	-0.0717169	-0.00046598	-0.0748212	0.00165954	-0.0512753	-0.00535737	-0.0693795	-0.00200181	-0.0723393	0.000444352	-0.0691042	9.65448837194072e-05	-0.0668921	-0.00312877	-0.0645711	-0.00764055	-0.0637651	-0.000690811	-0.061547	-2.33375e-05	-0.0705588	-0.00367976	-0.0597779	-0.0186435	-0.108332	0.000180916	-0.132642	0.00174393	-0.136925	-0.00206993	-0.0873875	-0.00146658	-0.128716	-0.00418059	-0.123897	-0.00496092	-0.0688619	-0.00165065	-0.0661032
253	-0.0703294	-0.00185727	-0.0587874	-0.000979729	-0.0472175	-0.011526	-0.0567165	-0.000419575	-0.0496633	0.00109962	-0.0718704	-0.000404229	-0.0748568	0.00153541	-0.0515126	-0.00520388	-0.0695195	-0.00202632	-0.0724506	0.0005532	-0.0692638	8.62114889415844e-05	-0.0670477	-0.00307022	-0.0648063	-0.00750769	-0.0638967	-0.000746653	-0.0615917	-2.15622e-05	-0.0707609	-0.0037046	-0.0599309	-0.0188918	-0.108438	0.000173589	-0.13274	0.00181847	-0.137058	-0.00219716	-0.0873175	-0.00187832	-0.129142	-0.00388526	-0.124032	-0.00490771	-0.0689779	-0.00162322	-0.0662028
254	-0.0705083	-0.00182432	-0.0589722	-0.000945624	-0.0476192	-0.0116876	-0.0569199	-0.000415175	-0.0500693	0.00119076	-0.0720364	-0.000357715	-0.0748713	0.00141684	-0.0517622	-0.0050513	-0.0696594	-0.00204719	-0.0725296	0.000634408	-0.0694225	7.45470659423431e-05	-0.0672029	-0.00301566	-0.0651218	-0.00735078	-0.0640039	-0.000806595	-0.0615989	-3.15374e-05	-0.0709531	-0.0037426	-0.0600793	-0.0189955	-0.108581	9.19936439739838e-05	-0.132843	0.00188581	-0.137207	-0.00230657	-0.0874334	-0.0022462	-0.129159	-0.00352118	-0.12417	-0.00485832	-0.069105	-0.00160516	-0.0663009
255	-0.0706777	-0.00178049	-0.0591632	-0.000909622	-0.0479935	-0.0118462	-0.0571335	-0.000421061	-0.0505487	0.00128167	-0.072209	-0.00030934	-0.0748456	0.0012186	-0.0519929	-0.00489204	-0.069809	-0.00206908	-0.0725889	0.000708211	-0.0695873	6.46156460642477e-05	-0.0673489	-0.00297261	-0.0654051	-0.00721698	-0.0641216	-0.000854207	-0.0616062	-4.18e-05	-0.0711446	-0.00378954	-0.060477	-0.0188606	-0.108725	-5.135e-05	-0.132952	0.00195501	-0.137375	-0.00241225	-0.0879422	-0.00247365	-0.129217	-0.0031685	-0.124312	-0.00480981	-0.0692289	-0.0015859	-0.066403
256	-0.070816	-0.00164441	-0.0593512	-0.000872282	-0.0484174	-0.011995	-0.0573473	-0.000428508	-0.0508503	0.00159825	-0.0723833	-0.000261068	-0.0748456	0.00107157	-0.0522581	-0.00490265	-0.0699577	-0.00209421	-0.0726633	0.000795112	-0.0697499	5.62227960911321e-05	-0.067458	-0.00294	-0.0656352	-0.00704934	-0.0642398	-0.000900669	-0.0621326	0.00014923	-0.0713371	-0.00383681	-0.0607079	-0.018697	-0.108869	-0.000168205	-0.133078	0.00201517	-0.137544	-0.00251748	-0.0884036	-0.00264369	-0.129389	-0.00282113	-0.124456	-0.00476104	-0.0693533	-0.00156848	-0.0665075
257	-0.0709594	-0.00153079	-0.0595205	-0.000869608	-0.0488244	-0.0120736	-0.0575612	-0.000430579	-0.0512245	0.00178539	-0.0725528	-0.000215328	-0.0748427	0.000926375	-0.052541	-0.00491809	-0.0701072	-0.00212805	-0.0727242	0.000879663	-0.0699095	4.96272519549534e-05	-0.067567	-0.00291029	-0.0659259	-0.00693197	-0.0643545	-0.000943366	-0.0622688	0.000286611	-0.0715178	-0.00390458	-0.0609457	-0.0185463	-0.109025	-0.000270556	-0.133229	0.00204899	-0.137709	-0.00263053	-0.0884962	-0.00299465	-0.129676	-0.00247683	-0.124597	-0.00471267	-0.0694741	-0.00155074	-0.0666056
258	-0.0711086	-0.00141507	-0.05969	-0.000874037	-0.0491749	-0.0118411	-0.0577829	-0.000432377	-0.051688	0.0018136	-0.0727284	-0.000172632	-0.0748356	0.000775417	-0.0527346	-0.00487003	-0.0702329	-0.00222563	-0.0727962	0.000964555	-0.0700744	4.35662246296431e-05	-0.067684	-0.00288603	-0.0662222	-0.00681682	-0.0644755	-0.00099201	-0.0623915	0.000348298	-0.0716895	-0.00402325	-0.0612057	-0.0183924	-0.109177	-0.000185276	-0.133382	0.00208115	-0.137866	-0.00279096	-0.0885384	-0.00334704	-0.129857	-0.00282083	-0.124742	-0.00466418	-0.0695999	-0.00153438	-0.0667061
259	-0.0712556	-0.00129874	-0.0598576	-0.000881578	-0.0494917	-0.0117709	-0.0580013	-0.000435758	-0.0521435	0.00190861	-0.0729007	-0.000132809	-0.0748279	0.000623872	-0.0530072	-0.00485695	-0.0703601	-0.00231801	-0.0728723	0.00103424	-0.0702371	3.56136701342435e-05	-0.0677807	-0.00291085	-0.0665361	-0.00680913	-0.0646129	-0.00105489	-0.0625065	0.000411084	-0.0718491	-0.00416482	-0.0613567	-0.0186067	-0.109364	-0.0001776	-0.133534	0.00211041	-0.137989	-0.00294389	-0.0887148	-0.00371496	-0.129925	-0.00315092	-0.124899	-0.0046074	-0.0697226	-0.00151871	-0.0668044
260	-0.0714084	-0.00117662	-0.0600326	-0.000888703	-0.049918	-0.0120524	-0.0582269	-0.000433537	-0.0525571	0.00216206	-0.073078	-8.05368e-05	-0.0748212	0.000473879	-0.0532987	-0.00483098	-0.0704941	-0.0024057	-0.0729543	0.00110662	-0.0704069	3.02295305307787e-05	-0.0676913	-0.00285455	-0.0668642	-0.00680818	-0.0648114	-0.00106404	-0.062722	0.00037986	-0.0720076	-0.00430753	-0.0615293	-0.0188312	-0.109563	-0.000110438	-0.133696	0.00212282	-0.138117	-0.00309852	-0.0890682	-0.00345897	-0.13011	-0.00343248	-0.125069	-0.00456072	-0.0698485	-0.00151131	-0.0669074
261	-0.0715216	-0.00109952	-0.0602245	-0.000879949	-0.0501825	-0.0124376	-0.0584504	-0.000422035	-0.0529584	0.00232393	-0.0732556	-4.88172e-05	-0.0747847	0.00023313	-0.053593	-0.00484333	-0.0706272	-0.00248838	-0.073036	0.00118149	-0.070576	2.79457778596948e-05	-0.0678613	-0.0028003	-0.0671967	-0.00680466	-0.0650046	-0.00106823	-0.0627904	0.00050392	-0.0721497	-0.00444181	-0.0616975	-0.0190458	-0.109785	-2.19831e-06	-0.133813	0.00215698	-0.138245	-0.00325168	-0.0899352	-0.00319016	-0.130496	-0.0035132	-0.125241	-0.00451912	-0.0699875	-0.00147504	-0.0670179
262	-0.0716408	-0.0012315	-0.0604112	-0.000868995	-0.0503333	-0.0128687	-0.0586635	-0.0003946	-0.0532967	0.00208472	-0.0734143	-3.58296e-05	-0.0748068	0.000176283	-0.0538138	-0.00483291	-0.0707511	-0.0025646	-0.0731249	0.00126221	-0.0707381	2.98074633098555e-05	-0.067876	-0.00272454	-0.0675311	-0.00679632	-0.0651903	-0.00107246	-0.0628526	0.00063137	-0.0722536	-0.00459811	-0.0618427	-0.0192514	-0.109962	1.95063152258063e-05	-0.13391	0.00222416	-0.138351	-0.00331936	-0.090545	-0.00286194	-0.130603	-0.0032957	-0.12541	-0.00447664	-0.0701121	-0.00142988	-0.0671181
263	-0.0717576	-0.00135931	-0.0606002	-0.000857221	-0.0505297	-0.0132234	-0.0588744	-0.000391953	-0.0536711	0.00186057	-0.073622	-7.03035e-05	-0.0748992	0.000105394	-0.0542797	-0.00462766	-0.0708712	-0.00264169	-0.0732157	0.0013371	-0.0708994	3.15658390529217e-05	-0.067758	-0.0025486	-0.0680897	-0.00647506	-0.0654068	-0.00105163	-0.0629158	0.00075769	-0.0723923	-0.00473785	-0.0620122	-0.0194392	-0.110103	-0.000150764	-0.134027	0.0022554	-0.13844	-0.00342913	-0.0908423	-0.00241038	-0.130716	-0.00303702	-0.125566	-0.00445147	-0.0702382	-0.0013878	-0.067219
264	-0.0718744	-0.00148569	-0.0607883	-0.000844849	-0.0509178	-0.0136107	-0.0590872	-0.000405409	-0.0540273	0.00164065	-0.0738013	-7.52631e-05	-0.0750022	1.66674756902768e-05	-0.0544745	-0.00478093	-0.0709912	-0.00272171	-0.0733042	0.00141422	-0.071057	2.92321676262086e-05	-0.067903	-0.00244269	-0.0682252	-0.00671869	-0.0656244	-0.00107556	-0.0629781	0.000879878	-0.0725347	-0.00475792	-0.062132	-0.0196477	-0.110251	-0.000341146	-0.134155	0.00225832	-0.138679	-0.00354853	-0.0909811	-0.00182916	-0.130805	-0.00280544	-0.125708	-0.00442152	-0.0703616	-0.00134644	-0.0673187
265	-0.0719914	-0.0016114	-0.0609779	-0.00081573	-0.0515462	-0.0131557	-0.0592962	-0.000398201	-0.0543249	0.00136947	-0.0739769	-6.97557e-05	-0.0752175	-2.28423e-05	-0.0546461	-0.00499924	-0.0711075	-0.00280842	-0.073393	0.00149246	-0.0712147	3.15556676492856e-05	-0.0680396	-0.00237508	-0.0683642	-0.00696606	-0.0658975	-0.00104814	-0.0630403	0.00101009	-0.0727315	-0.00475159	-0.0623671	-0.0198862	-0.110275	-0.000517737	-0.134274	0.00228832	-0.138768	-0.00346183	-0.0910958	-0.00123722	-0.130981	-0.00279717	-0.125853	-0.00438616	-0.0704888	-0.00130359	-0.0674208
266	-0.0721059	-0.00173262	-0.0611602	-0.000790512	-0.0515848	-0.012655	-0.059498	-0.000372032	-0.0545217	0.00144189	-0.0740719	-8.76463e-05	-0.0753743	-0.000198994	-0.0548397	-0.00521723	-0.0711927	-0.0028754	-0.073484	0.00157104	-0.0713683	3.31320138425295e-05	-0.0681412	-0.00228336	-0.0685015	-0.00721513	-0.0660621	-0.000952991	-0.0630978	0.00113718	-0.0728937	-0.00472306	-0.0625489	-0.019696	-0.110288	-0.000673152	-0.13439	0.00231897	-0.138875	-0.00341864	-0.0911174	-0.000640995	-0.131297	-0.00283741	-0.125995	-0.00435463	-0.0706136	-0.00126104	-0.0675187
267	-0.0722207	-0.00184983	-0.0613416	-0.000766638	-0.0516333	-0.012194	-0.0596933	-0.000354632	-0.0550985	0.00181919	-0.0741114	-0.000170295	-0.0755361	-0.00025127	-0.054912	-0.00542234	-0.0712927	-0.00298188	-0.0736074	0.00159684	-0.071531	3.18530177300103e-05	-0.0682661	-0.0021863	-0.0686527	-0.00746422	-0.066223	-0.000861824	-0.0631517	0.00126369	-0.0730676	-0.00470996	-0.0627093	-0.0193983	-0.110364	-0.0008552	-0.134508	0.00235171	-0.139012	-0.00346709	-0.0911537	-5.78085e-05	-0.131441	-0.00284751	-0.126129	-0.00430106	-0.0707272	-0.00120986	-0.0676165
268	-0.0723365	-0.00195872	-0.0615366	-0.000742985	-0.051548	-0.0115855	-0.059901	-0.000280688	-0.0551979	0.00214068	-0.0746535	-0.000200702	-0.0756876	-0.000321649	-0.0550732	-0.00555646	-0.0714865	-0.00300531	-0.0737435	0.00161344	-0.0716954	2.9061731119967e-05	-0.0684142	-0.00210131	-0.0687915	-0.00771988	-0.0663798	-0.000783486	-0.0632105	0.00139151	-0.0732678	-0.00466652	-0.0628573	-0.0190931	-0.110495	-0.00100544	-0.134625	0.00237984	-0.13915	-0.00351628	-0.0912329	0.000527118	-0.131656	-0.00315366	-0.126263	-0.00424916	-0.0708478	-0.00116833	-0.0677154
269	-0.072435	-0.00200049	-0.0617282	-0.000717033	-0.0513673	-0.0112756	-0.0601047	-0.000231206	-0.0554215	0.00251477	-0.0747768	-0.000136377	-0.0758445	-0.00032793	-0.0552685	-0.00570027	-0.0716392	-0.00301962	-0.0738629	0.00163621	-0.0718583	2.66020005099121e-05	-0.0685465	-0.00202396	-0.0689214	-0.007958	-0.0665763	-0.000747808	-0.0633037	0.00148729	-0.0734287	-0.00463728	-0.0630049	-0.0187947	-0.110644	-0.00113132	-0.134739	0.00241426	-0.139291	-0.00356347	-0.0912774	0.00110419	-0.131923	-0.00334552	-0.126397	-0.00419823	-0.070966	-0.00112886	-0.0678134
270	-0.0726021	-0.00194925	-0.0619104	-0.000697466	-0.0513023	-0.0108721	-0.060316	-0.00017952	-0.0556534	0.00288083	-0.0749072	-6.51322e-05	-0.0760102	-0.000273211	-0.0554915	-0.00582395	-0.0717802	-0.00306699	-0.0740031	0.00165765	-0.0720219	2.51438531092274e-05	-0.0686812	-0.00193257	-0.0690101	-0.00819608	-0.0667403	-0.000667613	-0.0633935	0.00158475	-0.0735736	-0.0046959	-0.0631093	-0.0184941	-0.110793	-0.00125192	-0.134862	0.00243732	-0.139432	-0.00360952	-0.0913103	0.00169339	-0.132027	-0.00359718	-0.126537	-0.00414239	-0.0711072	-0.00111597	-0.0679119
271	-0.0727292	-0.00190042	-0.0620947	-0.000671005	-0.0512105	-0.0104488	-0.0605295	-0.000115918	-0.055951	0.00318283	-0.0751712	0.000100867	-0.0760992	-0.000108534	-0.0557342	-0.00592032	-0.0719239	-0.00310858	-0.074133	0.00169199	-0.0721885	2.85378558534666e-05	-0.0688459	-0.00179219	-0.0690293	-0.00841705	-0.0669082	-0.000577731	-0.0634916	0.00167938	-0.0736721	-0.00486377	-0.0631994	-0.0181767	-0.110994	-0.00107892	-0.134997	0.00243949	-0.139567	-0.0036139	-0.0914944	0.00220816	-0.132111	-0.0038547	-0.126683	-0.00407817	-0.0712266	-0.00109455	-0.0680117
272	-0.0728486	-0.00185064	-0.0622796	-0.000646399	-0.0512091	-0.00998437	-0.060726	-9.22042e-05	-0.0563463	0.00340382	-0.0752749	7.85144167505247e-05	-0.0760459	-0.000111682	-0.0558642	-0.00566603	-0.0720674	-0.00314476	-0.0742658	0.00171949	-0.0723555	3.30711724379207e-05	-0.0689961	-0.00167215	-0.0690647	-0.0086775	-0.0670768	-0.000487866	-0.0635354	0.00190077	-0.0736872	-0.00503448	-0.0632978	-0.0178596	-0.111156	-0.000889223	-0.135133	0.0024426	-0.139699	-0.00358362	-0.0920097	0.00260587	-0.132156	-0.0041114	-0.126828	-0.00401246	-0.0713463	-0.00107275	-0.0681116
273	-0.0729691	-0.00180329	-0.0624629	-0.00063798	-0.0511925	-0.0095531	-0.0609288	-0.000102545	-0.0567711	0.00358667	-0.0753954	2.53853082947952e-05	-0.0761434	3.21598004529577e-05	-0.0559451	-0.00547064	-0.0721979	-0.00308476	-0.0744002	0.00174313	-0.0725198	3.25564501219011e-05	-0.0691173	-0.00159191	-0.0691897	-0.00887494	-0.0672572	-0.000406514	-0.0635768	0.00202766	-0.0737028	-0.00521335	-0.0633964	-0.017549	-0.111318	-0.000677662	-0.135266	0.00243931	-0.139827	-0.0035624	-0.0922337	0.00213027	-0.13215	-0.00437889	-0.126971	-0.00395005	-0.0714648	-0.00105467	-0.0682091
274	-0.0730888	-0.00175557	-0.0626449	-0.000626489	-0.0514149	-0.00948622	-0.0611296	-0.000108657	-0.0572281	0.00375555	-0.0755127	-2.95555e-05	-0.0761993	0.000203785	-0.0560604	-0.0052952	-0.0723281	-0.00301996	-0.0745306	0.00176224	-0.0726835	3.52927928692626e-05	-0.0691842	-0.00144149	-0.0694139	-0.00875435	-0.0674462	-0.000303957	-0.0636818	0.00206739	-0.0738903	-0.00539941	-0.0634612	-0.017217	-0.111505	-0.00053735	-0.135399	0.00243816	-0.139945	-0.00353871	-0.0923286	0.00167237	-0.132115	-0.00466545	-0.12711	-0.00388061	-0.0715831	-0.00102621	-0.0683065
275	-0.073211	-0.00166918	-0.0628257	-0.000614144	-0.0517953	-0.00972179	-0.0613289	-0.000112844	-0.057665	0.00388201	-0.0757195	-0.000172139	-0.0762457	0.000386972	-0.0561557	-0.00507808	-0.0723872	-0.00290662	-0.0746613	0.00177778	-0.0728463	4.06962004418088e-05	-0.0693393	-0.00146406	-0.0697241	-0.00856169	-0.0675875	-0.000230253	-0.0637897	0.00210247	-0.0740303	-0.00549843	-0.0637647	-0.0170797	-0.111697	-0.000341905	-0.135532	0.00243588	-0.140068	-0.00351606	-0.0920321	0.00125376	-0.132053	-0.00487836	-0.127251	-0.00381156	-0.0716806	-0.00100125	-0.0684087
276	-0.0733306	-0.00160655	-0.0630123	-0.000607797	-0.0521268	-0.0100094	-0.0615295	-0.000130671	-0.0580636	0.00377147	-0.0758158	-0.00028883	-0.0762678	0.000571912	-0.0564071	-0.00513133	-0.0725279	-0.00283102	-0.0747912	0.00178748	-0.0730107	4.10980313776954e-05	-0.0694742	-0.00150688	-0.0698475	-0.0084141	-0.067857	-0.000175358	-0.063939	0.00212234	-0.0741718	-0.00560514	-0.0641012	-0.0169808	-0.111915	-0.000330895	-0.13568	0.00243894	-0.140183	-0.00348402	-0.0919496	0.000800803	-0.132162	-0.005165	-0.127383	-0.003744	-0.071803	-0.00103254	-0.0685097
277	-0.0734492	-0.00156497	-0.063197	-0.000604513	-0.0524796	-0.0103627	-0.0617366	-0.000149988	-0.0585255	0.00363776	-0.0759104	-0.000406075	-0.0762884	0.000753371	-0.0566648	-0.0052187	-0.0726841	-0.00276345	-0.074913	0.00179428	-0.0731688	3.88240369533777e-05	-0.0696044	-0.0015507	-0.0700203	-0.00826578	-0.0680336	-4.93908e-05	-0.0641301	0.00210347	-0.0743175	-0.00559569	-0.0643967	-0.0169165	-0.112129	-0.000328584	-0.135838	0.00242027	-0.140288	-0.00345001	-0.0919235	0.000314764	-0.13213	-0.00552023	-0.127524	-0.00368188	-0.0719246	-0.001065	-0.0686091
278	-0.0735682	-0.00147626	-0.0633818	-0.000594803	-0.0528535	-0.0106572	-0.0619434	-0.000170468	-0.058973	0.003661	-0.0760086	-0.000518847	-0.0763086	0.000941731	-0.056816	-0.00527883	-0.0727548	-0.00272123	-0.0750344	0.00180478	-0.0733402	4.08780464203895e-05	-0.0697356	-0.00159164	-0.0702076	-0.00813373	-0.0682248	5.88537157917568e-05	-0.0642599	0.00205365	-0.0744871	-0.00549244	-0.0647098	-0.0168333	-0.112314	-0.000338688	-0.135943	0.00243683	-0.140394	-0.0034181	-0.0924113	-0.000230637	-0.132682	-0.00543466	-0.127663	-0.0036178	-0.0720484	-0.00109659	-0.0687104
279	-0.0737118	-0.00132207	-0.0635703	-0.000585998	-0.0532622	-0.0109642	-0.0621509	-0.000186734	-0.0594223	0.00366389	-0.0761123	-0.000625673	-0.0763303	0.0011393	-0.0570694	-0.00528539	-0.0728888	-0.00287532	-0.0751578	0.0018193	-0.0735188	4.43450730731876e-05	-0.0698645	-0.00163271	-0.0702897	-0.00794122	-0.0684436	0.000159141	-0.0644022	0.00200268	-0.0746779	-0.00536992	-0.0650348	-0.0167806	-0.112537	-0.000316045	-0.136059	0.0023621	-0.140503	-0.00338913	-0.0925756	2.85096440075794e-05	-0.13278	-0.00522719	-0.127804	-0.0035505	-0.0721697	-0.00113287	-0.0688133
280	-0.0738231	-0.00118875	-0.0637498	-0.000569753	-0.0535078	-0.0113355	-0.0623549	-0.000197751	-0.0598497	0.0036645	-0.0762045	-0.000725542	-0.0763395	0.00132921	-0.0574089	-0.00527259	-0.0729938	-0.00298583	-0.0752796	0.00185725	-0.0736903	5.05361861238562e-05	-0.069987	-0.00167333	-0.0703708	-0.00774109	-0.0686514	0.00026591	-0.064533	0.0019537	-0.0748179	-0.00522463	-0.0653625	-0.0167147	-0.112715	-0.000147232	-0.136158	0.00232052	-0.140625	-0.00331094	-0.0927194	0.000417912	-0.132889	-0.00500495	-0.127957	-0.00350492	-0.0722845	-0.00117582	-0.0689123
281	-0.0739352	-0.00105731	-0.0639303	-0.000557849	-0.0538436	-0.0117079	-0.0625649	-0.000201942	-0.0601338	0.00394459	-0.0762938	-0.000825753	-0.0763452	0.00151489	-0.0577017	-0.00524387	-0.0731004	-0.00309948	-0.0754005	0.00187201	-0.0738589	5.39976655609675e-05	-0.070111	-0.00171304	-0.0704523	-0.00754702	-0.0688607	0.00036059	-0.0646521	0.00190411	-0.0749686	-0.00508872	-0.0656875	-0.0166677	-0.112867	1.70186617387547e-06	-0.136262	0.00226728	-0.140777	-0.00323788	-0.0928828	0.000761632	-0.132966	-0.00479682	-0.128109	-0.00345755	-0.0724166	-0.00119688	-0.0690114
282	-0.0740498	-0.000921751	-0.0641142	-0.000542275	-0.0541848	-0.0119503	-0.0627777	-0.000203537	-0.0605098	0.00412348	-0.076436	-0.000806046	-0.0763382	0.0017131	-0.0580382	-0.00512238	-0.0732092	-0.00320848	-0.0755205	0.00188875	-0.0740242	6.26901204131558e-05	-0.0702252	-0.00177194	-0.0705326	-0.00735129	-0.0690767	0.000454065	-0.0647107	0.00184848	-0.0751209	-0.00494929	-0.0660021	-0.0166337	-0.113051	0.00016866	-0.136364	0.00222252	-0.140934	-0.00316173	-0.0931239	0.00106787	-0.133039	-0.00455896	-0.128262	-0.0034073	-0.0725463	-0.0012003	-0.0691138
283	-0.074161	-0.000791872	-0.0642929	-0.000530979	-0.0547127	-0.0119655	-0.0629854	-0.000207648	-0.0608772	0.00428086	-0.0765525	-0.000804732	-0.0763542	0.00189855	-0.0580162	-0.00523438	-0.073316	-0.00331533	-0.075542	0.00171322	-0.074184	8.08667201095403e-05	-0.0703443	-0.00182476	-0.0705904	-0.00713111	-0.0692936	0.000538846	-0.0647704	0.00179299	-0.0752877	-0.00483834	-0.066185	-0.0168679	-0.113204	0.000312218	-0.136465	0.00217707	-0.141095	-0.0031103	-0.0934106	0.00138377	-0.133106	-0.00432804	-0.128409	-0.00336528	-0.0726742	-0.00120541	-0.0692048
284	-0.0742754	-0.000679377	-0.0644677	-0.000524214	-0.0550302	-0.0113925	-0.0631936	-0.000210549	-0.0611523	0.00425295	-0.0766949	-0.000818474	-0.0764059	0.00206521	-0.0580013	-0.00545783	-0.0733796	-0.00344425	-0.0756086	0.00163304	-0.0743435	9.65961984794039e-05	-0.070464	-0.00187952	-0.0707225	-0.00729841	-0.0695041	0.000618226	-0.0648063	0.00168311	-0.0754649	-0.00475909	-0.0663543	-0.0171095	-0.113411	0.000382553	-0.136566	0.00213006	-0.141225	-0.00305479	-0.093696	0.0015663	-0.133067	-0.00407911	-0.128555	-0.00331562	-0.072795	-0.00122773	-0.0693069
285	-0.0743656	-0.00054571	-0.0646493	-0.000523381	-0.0552255	-0.0106964	-0.0634123	-0.00023179	-0.0614217	0.00395308	-0.0768407	-0.000826928	-0.0765348	0.00222552	-0.058048	-0.00552054	-0.0734449	-0.00358075	-0.0756791	0.00151873	-0.0745085	0.000108128	-0.0707181	-0.00193143	-0.0709069	-0.00748306	-0.0696805	0.000689225	-0.0648557	0.00158997	-0.0756397	-0.00468108	-0.0665195	-0.0173612	-0.113606	0.000479006	-0.136674	0.00208402	-0.141339	-0.00300497	-0.0940471	0.00117625	-0.133188	-0.00383479	-0.128697	-0.00330512	-0.0729241	-0.0012254	-0.0694051
286	-0.0744778	-0.000377019	-0.0648251	-0.000511782	-0.0549766	-0.0100098	-0.0636198	-0.000166024	-0.0616617	0.00366826	-0.0770191	-0.000837813	-0.0766702	0.00233211	-0.0582171	-0.00562781	-0.073663	-0.00366327	-0.0757425	0.00142811	-0.0746694	0.000122969	-0.0708557	-0.00191188	-0.0710878	-0.00767685	-0.0698753	0.000723446	-0.0649184	0.00150356	-0.0758104	-0.0046036	-0.0666371	-0.0176032	-0.113825	0.000559035	-0.136782	0.00200096	-0.141421	-0.00290615	-0.0941889	0.000759619	-0.133307	-0.00357634	-0.128827	-0.00327621	-0.0730505	-0.00123023	-0.0695046
287	-0.0745857	-0.000302148	-0.0649948	-0.000494911	-0.0548082	-0.00935059	-0.0638265	-0.000118687	-0.0618269	0.00335193	-0.0771883	-0.000830415	-0.0767826	0.00245166	-0.0583273	-0.005753	-0.0738053	-0.00368838	-0.075793	0.00133538	-0.0748253	0.000137827	-0.070984	-0.00195331	-0.0712469	-0.00787136	-0.0700765	0.000757249	-0.0649717	0.00141457	-0.0759735	-0.00452866	-0.0667645	-0.0178429	-0.114038	0.000699261	-0.136889	0.00190706	-0.141432	-0.00280337	-0.0942083	0.000282273	-0.133416	-0.00330008	-0.128963	-0.00323437	-0.0731668	-0.00124712	-0.0696006
288	-0.074694	-0.000181823	-0.0651609	-0.000493327	-0.0546212	-0.00870249	-0.0640432	-9.90938e-05	-0.0619209	0.00301447	-0.0773636	-0.000822246	-0.0768929	0.00256884	-0.0584691	-0.00583888	-0.0739539	-0.00373428	-0.075856	0.00124242	-0.0749776	0.000149786	-0.0711529	-0.00185249	-0.0713111	-0.0081074	-0.0702777	0.000783842	-0.0649933	0.00131393	-0.0761188	-0.00443809	-0.0669015	-0.018089	-0.114266	0.000615285	-0.136977	0.00181217	-0.141476	-0.00272851	-0.0944665	5.07448286041212e-06	-0.133609	-0.00341834	-0.129107	-0.00319166	-0.0732855	-0.0012602	-0.069698
289	-0.0748055	-4.43109e-05	-0.0653675	-0.000464649	-0.0544054	-0.00811703	-0.0642409	-0.000112845	-0.0620384	0.00267728	-0.0775697	-0.000762638	-0.0772273	0.00260928	-0.0586292	-0.00592318	-0.0741006	-0.00378496	-0.0759229	0.00115038	-0.0751351	0.00016211	-0.0712531	-0.00172023	-0.071319	-0.00837712	-0.0704884	0.000810793	-0.0650805	0.00122857	-0.0762454	-0.00432005	-0.0670165	-0.0183398	-0.11446	0.000531536	-0.137065	0.00171445	-0.141523	-0.00265968	-0.0951239	7.59215988637985e-05	-0.13378	-0.00353079	-0.129254	-0.00314845	-0.0734088	-0.00127306	-0.0697992
290	-0.0749164	9.40610484573834e-05	-0.0655627	-0.000448214	-0.0552811	-0.00835645	-0.0644442	-0.000137291	-0.0621932	0.00235792	-0.0777287	-0.000790679	-0.0771864	0.00261654	-0.0590609	-0.00573533	-0.0742403	-0.00383821	-0.0759895	0.00105901	-0.0752917	0.000175342	-0.0713975	-0.00162224	-0.0713285	-0.00864677	-0.0706941	0.000840985	-0.0651663	0.00114362	-0.07636	-0.00420066	-0.0671055	-0.0186126	-0.114671	0.000453118	-0.137154	0.00161855	-0.141564	-0.0025981	-0.0953176	0.000496212	-0.133861	-0.00363114	-0.129399	-0.00310466	-0.0735595	-0.00126437	-0.0699008
291	-0.0750274	0.000234209	-0.0657583	-0.000429642	-0.0559667	-0.00853733	-0.0646338	-0.000171961	-0.0624262	0.00203808	-0.0778794	-0.000835471	-0.0772549	0.00290064	-0.0590844	-0.00540865	-0.0743732	-0.00388922	-0.0761125	0.000939152	-0.0754485	0.000189385	-0.0715381	-0.00151477	-0.071338	-0.00891315	-0.0708767	0.000851012	-0.0652519	0.00105949	-0.0764835	-0.00408407	-0.0671677	-0.0188779	-0.114837	0.000375724	-0.137241	0.00152599	-0.141725	-0.00253697	-0.0956982	0.000957818	-0.134268	-0.00348725	-0.129545	-0.0030589	-0.0736818	-0.00121674	-0.0700004
292	-0.0751879	0.000298667	-0.0659502	-0.000412169	-0.0564169	-0.00903225	-0.0648359	-0.000206866	-0.0626172	0.00170791	-0.0780165	-0.000889977	-0.0773129	0.00277454	-0.0590481	-0.00520125	-0.0745021	-0.00394917	-0.076091	0.000889181	-0.0756003	0.000203814	-0.0716797	-0.00141479	-0.0713397	-0.00918117	-0.0710484	0.000792712	-0.0653308	0.000969796	-0.076607	-0.00397389	-0.0672293	-0.0191226	-0.114955	0.000234301	-0.137328	0.0014314	-0.141883	-0.00246364	-0.0960041	0.00122214	-0.134508	-0.00333004	-0.129686	-0.0030182	-0.0737997	-0.00117211	-0.070098
293	-0.0753603	0.000347794	-0.0661359	-0.000421298	-0.0569858	-0.00885185	-0.0650401	-0.000241677	-0.062786	0.00136898	-0.0781746	-0.000938487	-0.0773272	0.00230114	-0.0590802	-0.00496934	-0.0746223	-0.00402632	-0.0760688	0.00083643	-0.0757528	0.00020216	-0.0718194	-0.00132708	-0.0714032	-0.00945171	-0.0712218	0.000733186	-0.0653942	0.000872635	-0.0767227	-0.00386704	-0.0672411	-0.0192021	-0.115044	4.6004430966598e-05	-0.137412	0.00133675	-0.142043	-0.00238438	-0.0963832	0.000885602	-0.134654	-0.00335209	-0.129829	-0.0029802	-0.0739379	-0.0011559	-0.0701988
294	-0.0755173	0.000384719	-0.0662988	-0.000427885	-0.0573577	-0.00852022	-0.0652451	-0.000273983	-0.0630946	0.00115686	-0.0783016	-0.000993883	-0.0774068	0.00216323	-0.0591093	-0.00473594	-0.0747454	-0.00410344	-0.0760468	0.000786144	-0.075905	0.000201837	-0.0719463	-0.00125216	-0.0714762	-0.00971729	-0.0713839	0.000672863	-0.065458	0.000776954	-0.0769022	-0.00382292	-0.067213	-0.0190949	-0.115191	-0.000112631	-0.137497	0.00124706	-0.14223	-0.0023375	-0.0964891	0.000458029	-0.13473	-0.00358158	-0.129956	-0.00290105	-0.07405	-0.0011485	-0.0702972
295	-0.0756865	0.000383082	-0.0664666	-0.000437893	-0.0572253	-0.00805954	-0.0654476	-0.000305906	-0.0633271	0.0022919	-0.0783903	-0.00106341	-0.0774661	0.00202328	-0.0591507	-0.00450489	-0.0748733	-0.00416086	-0.0760248	0.000730988	-0.0760555	0.00019927	-0.0720692	-0.00119426	-0.0715445	-0.00998173	-0.0715397	0.000601569	-0.0655179	0.000678063	-0.0770824	-0.00381825	-0.067915	-0.0188931	-0.115237	-0.000388253	-0.137582	0.00115654	-0.142365	-0.00229857	-0.0963733	-4.55161e-05	-0.134764	-0.00379193	-0.130087	-0.00283336	-0.0741609	-0.00114277	-0.0703951
296	-0.0758497	0.000403595	-0.0666321	-0.000441398	-0.0571668	-0.00748412	-0.0656597	-0.000316265	-0.0635538	0.00265762	-0.0784881	-0.00112316	-0.0775022	0.00187932	-0.0591096	-0.00413581	-0.0749966	-0.00418004	-0.0760011	0.000680059	-0.0762037	0.0002015	-0.072184	-0.00113244	-0.0716046	-0.0102406	-0.0717228	0.000532494	-0.0656231	0.000767012	-0.0772638	-0.00381624	-0.067984	-0.0187174	-0.11535	-0.000472372	-0.137666	0.00106724	-0.142439	-0.00218338	-0.0963305	-0.000526929	-0.134791	-0.00376916	-0.130216	-0.00276217	-0.0742711	-0.00113538	-0.070488
297	-0.0759943	0.000422904	-0.0668089	-0.000392297	-0.0575239	-0.00780055	-0.0658751	-0.000322916	-0.0627759	0.00397345	-0.0785634	-0.00117082	-0.0774711	0.00177073	-0.0593118	-0.0043017	-0.0751267	-0.00423731	-0.0759792	0.000633329	-0.0763578	0.000206567	-0.0723008	-0.00106754	-0.0716658	-0.010501	-0.0719387	0.000468297	-0.065721	0.000819659	-0.0774666	-0.00383939	-0.0681605	-0.018534	-0.115652	-0.000347037	-0.137745	0.000981779	-0.142511	-0.00205579	-0.0963363	-0.00101806	-0.134976	-0.00354609	-0.130348	-0.00268578	-0.0743834	-0.00112576	-0.0705814
298	-0.0761428	0.000428476	-0.0669613	-0.000424554	-0.0578878	-0.00816362	-0.066086	-0.000334736	-0.0640237	0.00371225	-0.078694	-0.00120395	-0.0774307	0.00161335	-0.0595433	-0.00445045	-0.0752569	-0.00429763	-0.0759546	0.000581545	-0.0765153	0.000208681	-0.0722017	-0.00098282	-0.0717319	-0.010753	-0.0721015	0.000376988	-0.0658157	0.000867659	-0.0776474	-0.00385526	-0.0682781	-0.0183309	-0.115748	-0.000143023	-0.137816	0.000888265	-0.142586	-0.00192492	-0.0962793	-0.00150834	-0.135229	-0.00326732	-0.130479	-0.00261539	-0.0744956	-0.00111254	-0.0706741
299	-0.0762918	0.000436487	-0.0671131	-0.000454748	-0.0581968	-0.00855856	-0.066296	-0.000348364	-0.0640337	0.00369023	-0.07877	-0.00107719	-0.0773861	0.00145128	-0.0597726	-0.00459361	-0.0753837	-0.00434953	-0.0759283	0.000531526	-0.0766758	0.000212068	-0.0723012	-0.000972129	-0.0718038	-0.0109981	-0.0723012	0.000302546	-0.0659122	0.000916871	-0.0777941	-0.00395645	-0.0683957	-0.0181248	-0.115896	1.56312663943114e-05	-0.13789	0.000790901	-0.142659	-0.00177188	-0.0962191	-0.00199602	-0.135525	-0.00317912	-0.13062	-0.00254402	-0.0746164	-0.00108666	-0.0707693
300	-0.0764461	0.000442705	-0.0673075	-0.000491342	-0.0585058	-0.00895596	-0.0664876	-0.000372809	-0.0643732	0.00349897	-0.0788821	-0.001043	-0.0773393	0.00128152	-0.0599726	-0.00472494	-0.0755127	-0.00440362	-0.0759497	0.000435973	-0.0768387	0.000213147	-0.0724014	-0.000964922	-0.0718763	-0.0112531	-0.0724432	0.000196428	-0.0660096	0.000963368	-0.0779334	-0.00408449	-0.0685186	-0.0179186	-0.116017	0.00018118	-0.137955	0.000723821	-0.142732	-0.00164943	-0.0962825	-0.00227997	-0.135854	-0.00313435	-0.130749	-0.0024536	-0.0747281	-0.00108745	-0.0708675
301	-0.076604	0.000453034	-0.067493	-0.000501978	-0.0589722	-0.00922551	-0.066685	-0.000427349	-0.0647295	0.00328572	-0.0790031	-0.00100729	-0.077363	0.0010813	-0.0601495	-0.00481864	-0.0757645	-0.00434971	-0.075974	0.000342839	-0.0770062	0.000216921	-0.0725062	-0.000956352	-0.0720488	-0.0115102	-0.0725647	7.57549509057404e-05	-0.0661176	0.00101281	-0.078079	-0.004213	-0.0686438	-0.0177084	-0.116075	0.00036304	-0.138026	0.00065862	-0.142763	-0.00151551	-0.0968698	-0.00208629	-0.136179	-0.00308265	-0.130891	-0.00240628	-0.0748355	-0.00108613	-0.0709694
302	-0.0767564	0.000463995	-0.0676722	-0.000508643	-0.0594645	-0.00946859	-0.0668982	-0.000398902	-0.0648731	0.00320354	-0.0791234	-0.000969444	-0.0774247	0.000908438	-0.060284	-0.00475458	-0.0759802	-0.00432821	-0.075996	0.00025435	-0.0771642	0.000220467	-0.0726022	-0.000952676	-0.0723129	-0.0116826	-0.0727385	-2.56043e-05	-0.0662355	0.00107222	-0.0782054	-0.00434464	-0.0688012	-0.0175191	-0.116185	0.000539522	-0.138117	0.00060623	-0.1428	-0.00137843	-0.0971414	-0.00175125	-0.136466	-0.00301499	-0.131046	-0.00238057	-0.0749622	-0.00108816	-0.0710681
303	-0.0769104	0.000480465	-0.0678481	-0.000511919	-0.0597243	-0.00882024	-0.0671063	-0.000368771	-0.0648908	0.00264593	-0.0792238	-0.000978111	-0.0774758	0.000761879	-0.060465	-0.00476743	-0.0761222	-0.00432739	-0.0760218	0.000163928	-0.0773153	0.000222376	-0.0726881	-0.000964766	-0.0724886	-0.0113841	-0.0729175	-9.06494e-05	-0.0662413	0.00117635	-0.0783289	-0.00447267	-0.0690054	-0.0173314	-0.116247	0.00071789	-0.138205	0.000559611	-0.142803	-0.00116686	-0.0973577	-0.00134945	-0.136613	-0.00303004	-0.131198	-0.00235394	-0.0750844	-0.00105931	-0.0711654
304	-0.0770639	0.000502129	-0.0680238	-0.000511624	-0.0598732	-0.00838086	-0.0673075	-0.000340234	-0.0648484	0.00231897	-0.0792776	-0.000979172	-0.0776004	0.000650981	-0.0606638	-0.00433146	-0.0761943	-0.00408024	-0.0760439	7.8744230384703e-05	-0.0774668	0.000227462	-0.0724474	-0.000738921	-0.0726271	-0.011388	-0.0730946	-0.000153234	-0.0662651	0.00127852	-0.0784518	-0.0045962	-0.0691793	-0.0171356	-0.116389	0.000848262	-0.138291	0.000511957	-0.142849	-0.000961387	-0.0975029	-0.000913357	-0.136864	-0.00285447	-0.13135	-0.00233698	-0.0752067	-0.00102987	-0.0712401
305	-0.0772213	0.000526314	-0.0681967	-0.000508006	-0.0599028	-0.00744373	-0.0675028	-0.000336269	-0.0649843	0.00198355	-0.0793727	-0.00100128	-0.0776768	0.000485665	-0.0607149	-0.0042852	-0.0763432	-0.00397843	-0.0760686	-5.88511e-06	-0.0776296	0.000234518	-0.0725775	-0.000484585	-0.0728307	-0.01088	-0.0732507	-0.000266514	-0.0662947	0.00138021	-0.0785787	-0.00472805	-0.069364	-0.0169308	-0.116515	0.000971914	-0.138357	0.000455068	-0.142895	-0.000752649	-0.0979897	-0.000623437	-0.136958	-0.00254821	-0.131475	-0.0023269	-0.0753457	-0.0010134	-0.071327
306	-0.0773706	0.000557604	-0.068362	-0.000511515	-0.0601531	-0.00777829	-0.0676922	-0.000354971	-0.0651965	0.00166492	-0.0794334	-0.00100665	-0.0777758	0.000447371	-0.0608826	-0.00433949	-0.0764913	-0.00387894	-0.0760743	-0.0001072	-0.0777921	0.00023729	-0.0726727	-0.000474024	-0.0729519	-0.0105712	-0.0734165	-0.000339311	-0.0663211	0.0014786	-0.0787034	-0.00485768	-0.0696503	-0.0169224	-0.116663	0.00108054	-0.13842	0.000396508	-0.142922	-0.000569028	-0.0984029	-0.000363653	-0.136984	-0.00235243	-0.131597	-0.00232399	-0.0754685	-0.00102095	-0.0714111
307	-0.0775415	0.000610836	-0.0685345	-0.000510761	-0.0604839	-0.00821593	-0.0678883	-0.000369413	-0.0654254	0.00136826	-0.0796076	-0.00101483	-0.0776208	0.00028328	-0.0611637	-0.00443235	-0.0766218	-0.00380523	-0.0761918	-0.000128466	-0.0779675	0.000242012	-0.0727734	-0.000458452	-0.0731321	-0.0102525	-0.0735235	-0.000434777	-0.066337	0.00157755	-0.0788418	-0.00497968	-0.0699628	-0.0168998	-0.116797	0.00112875	-0.138459	0.000442021	-0.142947	-0.000342003	-0.0989643	-0.000157145	-0.137307	-0.00231425	-0.131732	-0.00233442	-0.0756204	-0.00105462	-0.0714986
308	-0.0777099	0.000664389	-0.0687054	-0.000523513	-0.0608543	-0.00862901	-0.0680828	-0.000385591	-0.0656065	0.00171668	-0.0797716	-0.000981302	-0.0779422	0.000484681	-0.0616025	-0.00480388	-0.0767341	-0.00375298	-0.0763128	-0.000151354	-0.0781417	0.000243283	-0.0728745	-0.000442335	-0.0732784	-0.00994788	-0.0736405	-0.000506438	-0.0663599	0.00168277	-0.0789347	-0.0051256	-0.0702431	-0.0168881	-0.116936	0.00103442	-0.138537	0.000469745	-0.142982	-0.000114946	-0.099554	-0.000154185	-0.13747	-0.00230437	-0.131839	-0.00233316	-0.0757344	-0.00108425	-0.0715854
309	-0.0778745	0.000717264	-0.068903	-0.000536558	-0.0610777	-0.00909452	-0.0682721	-0.000396738	-0.0657892	0.00192967	-0.0799334	-0.00094931	-0.0780522	0.000491474	-0.061762	-0.00476048	-0.0768761	-0.00365954	-0.0764317	-0.000176715	-0.0783077	0.000245993	-0.0730757	-0.000498387	-0.0734078	-0.00962191	-0.0737219	-0.00065562	-0.066392	0.00178083	-0.0789851	-0.00528528	-0.070477	-0.0168716	-0.117051	0.000929981	-0.138621	0.000507857	-0.143018	0.000108123	-0.100043	-7.21504e-05	-0.137796	-0.00223654	-0.131947	-0.00235018	-0.0758406	-0.00112239	-0.0716653
310	-0.0780356	0.000769527	-0.0690869	-0.000545086	-0.0611789	-0.00957679	-0.0684865	-0.000417802	-0.0659577	0.00214743	-0.0801761	-0.000917435	-0.078139	0.000549419	-0.061997	-0.00476259	-0.0770558	-0.00352309	-0.0765343	-0.000197231	-0.0784605	0.000250299	-0.0733111	-0.00058643	-0.0735415	-0.00930924	-0.0737891	-0.000804854	-0.0664605	0.00187179	-0.0790481	-0.00543617	-0.0704019	-0.0172919	-0.117131	0.000828971	-0.138704	0.000537739	-0.14306	0.000331712	-0.099977	0.000499503	-0.138065	-0.00228673	-0.132074	-0.00235689	-0.0759397	-0.0011592	-0.0717462
311	-0.0782018	0.000825297	-0.0692931	-0.000556463	-0.0612809	-0.0101611	-0.0686959	-0.00041687	-0.0661445	0.00235543	-0.0803543	-0.000819978	-0.0783205	0.000535772	-0.0622805	-0.00476111	-0.0773563	-0.00314567	-0.0766496	-0.000214477	-0.0786155	0.000271529	-0.0734841	-0.000544268	-0.073672	-0.00898107	-0.0738389	-0.000960146	-0.0665809	0.00195307	-0.0791148	-0.00558635	-0.0704487	-0.0175473	-0.117187	0.000704319	-0.13879	0.000568025	-0.143113	0.000560112	-0.100028	0.000882865	-0.138279	-0.00234787	-0.132203	-0.00236417	-0.076046	-0.00115461	-0.0718333
312	-0.0783658	0.00087708	-0.0694322	-0.0005629	-0.0617905	-0.0102668	-0.0688897	-0.000454247	-0.0663216	0.00255423	-0.0804787	-0.000731304	-0.0784212	0.0006483	-0.0625596	-0.00475275	-0.0773771	-0.00317146	-0.0767644	-0.000221908	-0.0787672	0.000285465	-0.073654	-0.000502546	-0.0737984	-0.00866247	-0.0738949	-0.00115991	-0.0666837	0.00203631	-0.0791796	-0.00573196	-0.0704851	-0.0178022	-0.11722	0.000557227	-0.138874	0.000596812	-0.143196	0.000765177	-0.100102	0.000862773	-0.138601	-0.00241499	-0.132324	-0.00237536	-0.0761529	-0.00116935	-0.071918
313	-0.0785139	0.000947424	-0.0695691	-0.00056911	-0.0623017	-0.0101622	-0.0690819	-0.000499656	-0.0664941	0.0027513	-0.0805969	-0.000663582	-0.0785084	0.000787033	-0.062829	-0.00478895	-0.0773903	-0.00330944	-0.0768527	-0.000138582	-0.0789161	0.000299573	-0.0738073	-0.000460437	-0.0739389	-0.00835327	-0.0740141	-0.00120679	-0.0667857	0.00211992	-0.0791015	-0.0055638	-0.0705093	-0.0180552	-0.117277	0.00040831	-0.138957	0.000626717	-0.143272	0.000963808	-0.100207	0.000436209	-0.138604	-0.00260016	-0.132442	-0.0023863	-0.0762577	-0.00118432	-0.0720006
314	-0.0786512	0.00103599	-0.0697331	-0.00058229	-0.0622201	-0.00960027	-0.0692909	-0.000490022	-0.0666751	0.00294821	-0.0807664	-0.000613414	-0.0785929	0.000925015	-0.0629974	-0.00497882	-0.0774067	-0.00347385	-0.07695	-6.21055e-05	-0.0790686	0.000312267	-0.0740019	-0.000470154	-0.0741421	-0.00805915	-0.0741596	-0.00122837	-0.0668675	0.00226112	-0.0793273	-0.00551565	-0.0705776	-0.018294	-0.117312	0.000249683	-0.139037	0.000666348	-0.143349	0.0011745	-0.100354	3.53373454678313e-05	-0.138807	-0.00272891	-0.13256	-0.00240032	-0.0763645	-0.0011971	-0.0720855
315	-0.0787869	0.00112041	-0.0699111	-0.000599837	-0.0622711	-0.00911504	-0.0695056	-0.000514824	-0.0668972	0.00263461	-0.0809162	-0.00053783	-0.0786784	0.00106282	-0.0631669	-0.00516421	-0.0774262	-0.00363292	-0.0770428	2.13519949884833e-06	-0.0792324	0.000324494	-0.0741784	-0.000511985	-0.0743424	-0.00775505	-0.0742712	-0.00132849	-0.0669547	0.00238239	-0.0794602	-0.00541766	-0.0706631	-0.0185248	-0.117362	9.83609668725877e-05	-0.139117	0.000704614	-0.143425	0.00138102	-0.100353	-0.000379571	-0.139089	-0.00270617	-0.132675	-0.00241799	-0.0764732	-0.0012107	-0.0721696
316	-0.0789224	0.00120397	-0.0700893	-0.000603425	-0.0625065	-0.00883283	-0.0696908	-0.000523991	-0.0671287	0.00231414	-0.0810655	-0.00045071	-0.0787644	0.00120201	-0.0631399	-0.00533251	-0.0774454	-0.00378809	-0.0771429	6.83087206467953e-05	-0.0793965	0.000337318	-0.0743627	-0.000495162	-0.0745417	-0.00746269	-0.0744635	-0.00117969	-0.0670416	0.00244721	-0.0795913	-0.0052552	-0.0707602	-0.0187574	-0.117544	0.000134901	-0.139198	0.00074333	-0.14352	0.00157394	-0.100324	-0.000799886	-0.139404	-0.00267973	-0.132801	-0.00239767	-0.0766106	-0.0011955	-0.0722702
317	-0.0790581	0.00129085	-0.0702683	-0.000602461	-0.0628782	-0.00861157	-0.0698765	-0.00050777	-0.0673435	0.0019884	-0.0812192	-0.000374377	-0.0788279	0.00134673	-0.0632741	-0.00550591	-0.0774641	-0.00393569	-0.077221	0.000136511	-0.0795575	0.000354212	-0.07453	-0.000514555	-0.0747522	-0.00718898	-0.0745561	-0.00106618	-0.0671666	0.00247907	-0.079654	-0.00512371	-0.0708923	-0.0189876	-0.117683	0.000193194	-0.139279	0.000785008	-0.143612	0.00177114	-0.100559	-0.00119973	-0.139762	-0.00262627	-0.132944	-0.00236009	-0.07673	-0.00117733	-0.0723395
318	-0.0791933	0.00138083	-0.0704473	-0.000596689	-0.0632991	-0.00868351	-0.0700781	-0.000477832	-0.0674033	0.00164348	-0.0813754	-0.000274446	-0.0789036	0.00151506	-0.0635021	-0.00553322	-0.0777128	-0.00411064	-0.0773076	0.000204465	-0.079703	0.000372829	-0.0746885	-0.000514106	-0.075026	-0.00696297	-0.0746902	-0.000967249	-0.0673105	0.00249319	-0.0797752	-0.00500615	-0.071018	-0.0192121	-0.117779	0.000269706	-0.13936	0.000829774	-0.143651	0.00195798	-0.100957	-0.000880464	-0.140035	-0.00258063	-0.133081	-0.00232301	-0.0768482	-0.00116287	-0.0724153
319	-0.0793285	0.00147363	-0.0706259	-0.000587867	-0.0637595	-0.00892287	-0.0702847	-0.000418564	-0.0674642	0.00129899	-0.0815252	-0.000168403	-0.0789691	0.00166337	-0.0637269	-0.00556437	-0.0778459	-0.00416354	-0.0773859	0.000281771	-0.0798501	0.000393544	-0.0748561	-0.000537035	-0.075297	-0.00673122	-0.0748229	-0.000715685	-0.0674645	0.00251317	-0.0798178	-0.00477352	-0.0711973	-0.019115	-0.117931	0.000313299	-0.139441	0.000876597	-0.143684	0.00213355	-0.101276	-0.000880556	-0.140408	-0.00252521	-0.133217	-0.00228379	-0.0769666	-0.00114632	-0.0724896
320	-0.0794633	0.00156385	-0.0708025	-0.000586019	-0.0640927	-0.00928908	-0.0704754	-0.000397094	-0.0674893	0.0009512	-0.0816666	-6.16603e-05	-0.0790167	0.00181225	-0.0643403	-0.00549124	-0.0779525	-0.00419116	-0.0774767	0.000341815	-0.0799956	0.000400247	-0.0750294	-0.000520314	-0.0755568	-0.0064325	-0.0748695	-0.000503006	-0.0676026	0.00246778	-0.0799717	-0.00467321	-0.0715021	-0.0189784	-0.118004	0.000487439	-0.139522	0.00092134	-0.143717	0.00230507	-0.101662	-0.00119447	-0.140623	-0.00230265	-0.133354	-0.0022469	-0.0770961	-0.00111506	-0.0725606
321	-0.0795975	0.00165173	-0.0709786	-0.000587746	-0.0643666	-0.00967196	-0.0706604	-0.000392696	-0.0674167	0.00063154	-0.081772	2.08213364029375e-05	-0.0790383	0.00195703	-0.0644598	-0.00528321	-0.0780611	-0.00421877	-0.0775767	0.000398814	-0.0801675	0.000406732	-0.0752016	-0.00050276	-0.0758034	-0.00639178	-0.0749123	-0.000296915	-0.0677414	0.00239864	-0.080106	-0.00459283	-0.0717336	-0.0188022	-0.118068	0.000658424	-0.13959	0.00100647	-0.143759	0.0024754	-0.102045	-0.00146938	-0.140784	-0.00224938	-0.13349	-0.00221131	-0.0772213	-0.00109723	-0.0726316
322	-0.0797601	0.00169026	-0.0711576	-0.000575163	-0.064507	-0.0100889	-0.0708504	-0.000417894	-0.0673495	0.00031071	-0.0818837	6.81656031011058e-05	-0.0790614	0.00207653	-0.0648062	-0.00514971	-0.0782045	-0.00421021	-0.0776831	0.000462493	-0.0803448	0.000413093	-0.0753716	-0.000490406	-0.076042	-0.0063496	-0.0750058	-0.000104036	-0.0678542	0.0023585	-0.0802838	-0.00457227	-0.0719674	-0.0186467	-0.118133	0.000829192	-0.139701	0.00097213	-0.143817	0.00265584	-0.102406	-0.00151921	-0.140986	-0.00225013	-0.133621	-0.0021772	-0.0773486	-0.001078	-0.0727037
323	-0.0799489	0.0017694	-0.0713191	-0.000584012	-0.0645846	-0.0105323	-0.0710408	-0.000447625	-0.0673136	-3.36321e-06	-0.0819804	-1.02524e-05	-0.0792549	0.00217807	-0.0648402	-0.00504178	-0.0783553	-0.00418536	-0.0777886	0.000533251	-0.0805233	0.000422772	-0.0755391	-0.000484924	-0.0763111	-0.00634049	-0.0750483	0.000112703	-0.0679649	0.0023258	-0.0804674	-0.00454026	-0.0722938	-0.0181599	-0.11827	0.000950573	-0.139823	0.00095024	-0.14389	0.00284703	-0.102573	-0.00109955	-0.141288	-0.00229166	-0.133739	-0.00212819	-0.0774416	-0.000994666	-0.0727759
324	-0.0801158	0.00186098	-0.0715107	-0.000612283	-0.0648009	-0.0109051	-0.0712312	-0.000482257	-0.0673039	-0.00033833	-0.0820778	-8.88378e-05	-0.0793971	0.00213776	-0.065005	-0.00495163	-0.078552	-0.00414808	-0.0778985	0.000600929	-0.0806815	0.000432248	-0.075708	-0.000480256	-0.0765889	-0.00612026	-0.0752007	0.000277199	-0.0680804	0.00228383	-0.0806484	-0.00451847	-0.0724076	-0.0183687	-0.118404	0.00107628	-0.139956	0.00091921	-0.143904	0.00302382	-0.102733	-0.000714805	-0.141525	-0.00232984	-0.133859	-0.00208302	-0.0775036	-0.000910535	-0.0728505
325	-0.080299	0.00196911	-0.0716734	-0.000632616	-0.0654176	-0.0109809	-0.0714281	-0.000544456	-0.0672418	-0.000668809	-0.0821759	-0.000173103	-0.079609	0.00205282	-0.0649539	-0.00467109	-0.0787073	-0.00412208	-0.0780082	0.000663135	-0.0808388	0.000435137	-0.0758729	-0.000480626	-0.0768844	-0.00590809	-0.0753501	0.000424608	-0.0681688	0.0021832	-0.0808268	-0.004522	-0.0725146	-0.0185762	-0.118533	0.00121652	-0.140068	0.000880546	-0.143925	0.00318498	-0.10271	-0.00129356	-0.141824	-0.00241107	-0.133977	-0.00204267	-0.0777471	-0.000914747	-0.0729243
326	-0.0804669	0.0020704	-0.0718485	-0.000655445	-0.0658484	-0.0106985	-0.0716537	-0.000539289	-0.0671543	-0.00101754	-0.0822829	-0.000265294	-0.0797558	0.00197337	-0.0650312	-0.00455457	-0.0788532	-0.00412914	-0.0781192	0.000719496	-0.0809972	0.0004364	-0.0760483	-0.000452768	-0.0771703	-0.00575523	-0.0755014	0.000611948	-0.0682658	0.00209805	-0.0809944	-0.00452267	-0.0726455	-0.0188239	-0.118688	0.00109915	-0.140169	0.000858098	-0.14397	0.00332535	-0.102746	-0.00167783	-0.142171	-0.00240337	-0.134097	-0.00200339	-0.0778624	-0.000899551	-0.0729892
327	-0.0806349	0.00216787	-0.0720338	-0.000693677	-0.0661531	-0.0103071	-0.0718454	-0.000573684	-0.0679203	-0.00124341	-0.0823896	-0.000361745	-0.0798927	0.00188961	-0.0652226	-0.00465308	-0.0789878	-0.00413202	-0.0782256	0.000775277	-0.0811548	0.000434478	-0.0761919	-0.000516092	-0.0774787	-0.00577509	-0.0756214	0.000799762	-0.0683833	0.00201271	-0.0811609	-0.00452713	-0.0727797	-0.0190571	-0.118822	0.000948103	-0.1403	0.000829564	-0.144016	0.00347293	-0.102658	-0.00204206	-0.14246	-0.00242736	-0.134226	-0.00195798	-0.0779726	-0.000895901	-0.0730557
328	-0.0808032	0.00226985	-0.0722225	-0.000730283	-0.0664861	-0.00992037	-0.0720476	-0.000575105	-0.0682313	-0.00122017	-0.0825737	-0.000468251	-0.0799123	0.00172841	-0.0654408	-0.00475872	-0.07913	-0.0041274	-0.0783333	0.000832957	-0.0813187	0.000433046	-0.0763295	-0.000586449	-0.0777481	-0.00581348	-0.0757752	0.000967992	-0.068494	0.00189535	-0.0813379	-0.00452932	-0.0728725	-0.0192854	-0.118967	0.000811073	-0.14044	0.000833135	-0.14403	0.00361433	-0.102573	-0.00240579	-0.142605	-0.00252135	-0.134398	-0.00188272	-0.0780749	-0.000896552	-0.0731278
329	-0.0810119	0.00254079	-0.072401	-0.000773721	-0.0667985	-0.00954487	-0.0722427	-0.000579482	-0.0683766	-0.000885471	-0.082688	-0.000410891	-0.0798722	0.00161304	-0.0657352	-0.00488576	-0.0792718	-0.00411911	-0.0784254	0.000889251	-0.0814765	0.000430243	-0.0764491	-0.000683876	-0.0780499	-0.00588092	-0.0759216	0.00112411	-0.0685971	0.00181342	-0.0815056	-0.00453214	-0.0730461	-0.0194776	-0.119149	0.000674334	-0.140566	0.000703361	-0.14404	0.00375355	-0.102499	-0.00277152	-0.142646	-0.00285239	-0.13455	-0.00181635	-0.0781788	-0.000908771	-0.0731955
330	-0.0811514	0.00248413	-0.0725988	-0.000827247	-0.0671323	-0.00919583	-0.0724379	-0.000587995	-0.068485	-0.000544477	-0.0827929	-0.000375263	-0.0798171	0.00146392	-0.0659092	-0.00496311	-0.0794061	-0.00410638	-0.0785167	0.000942313	-0.0816329	0.000428633	-0.0765374	-0.000796245	-0.0783781	-0.00587591	-0.076081	0.00125635	-0.0688268	0.00184434	-0.0816709	-0.00452782	-0.0731214	-0.019719	-0.119281	0.000500599	-0.140657	0.000570646	-0.144063	0.00387332	-0.102433	-0.0031489	-0.142598	-0.00320538	-0.134689	-0.00175044	-0.078297	-0.000909036	-0.0732943
331	-0.0812877	0.0024119	-0.0726697	-0.000909184	-0.0675291	-0.00884447	-0.0726317	-0.000593225	-0.0685959	-0.000192613	-0.0829335	-0.000345326	-0.0797616	0.00131362	-0.0662103	-0.00492816	-0.0795371	-0.00412732	-0.0786077	0.000996803	-0.0817893	0.000429163	-0.0766339	-0.000900029	-0.0786234	-0.00557484	-0.0762406	0.00139009	-0.0688542	0.00163542	-0.0818118	-0.00455264	-0.0732095	-0.019932	-0.119332	0.000312613	-0.140739	0.000451729	-0.144174	0.00389337	-0.102406	-0.00352025	-0.142643	-0.00351548	-0.134839	-0.00172637	-0.0784126	-0.000909177	-0.0733893
332	-0.0814312	0.00233867	-0.0727177	-0.000995722	-0.0679331	-0.00879697	-0.0728363	-0.000598073	-0.068712	0.000169426	-0.0830726	-0.000311333	-0.0797057	0.00115996	-0.0664618	-0.00483253	-0.079656	-0.00413774	-0.0787056	0.00104964	-0.0819467	0.000429165	-0.0767198	-0.00101132	-0.0789284	-0.00538309	-0.0764684	0.0015145	-0.0689002	0.001531	-0.0818657	-0.00477433	-0.0732759	-0.0201708	-0.119379	0.00014752	-0.140822	0.000331721	-0.144284	0.00393049	-0.102295	-0.00387114	-0.142984	-0.00357555	-0.13499	-0.00170455	-0.0785208	-0.000913639	-0.0734859
333	-0.0815387	0.00219975	-0.0727643	-0.00107409	-0.0683069	-0.00908181	-0.0730464	-0.000557124	-0.068794	0.000530324	-0.083212	-0.000265664	-0.0796521	0.00101336	-0.0667149	-0.00478451	-0.0797627	-0.00414095	-0.0787916	0.00110912	-0.0821035	0.000435987	-0.076806	-0.00111166	-0.0792381	-0.0052057	-0.076619	0.00163105	-0.0689318	0.00140531	-0.0819752	-0.00492004	-0.073532	-0.0203432	-0.119427	-2.0879e-05	-0.140902	0.000216916	-0.144408	0.00395507	-0.102344	-0.00377707	-0.143121	-0.00357211	-0.135127	-0.00170274	-0.0786212	-0.000916601	-0.0735823
334	-0.0816504	0.00206059	-0.0732425	-0.00109277	-0.0687253	-0.00941172	-0.0732087	-0.000596264	-0.0689447	0.000878415	-0.0833587	-0.000214301	-0.07963	0.000856998	-0.0669833	-0.0047354	-0.0799286	-0.00405202	-0.0788886	0.00111521	-0.082268	0.000446434	-0.0768942	-0.00120896	-0.0795608	-0.00501041	-0.0766103	0.00175575	-0.0689636	0.00128204	-0.0820677	-0.00506647	-0.0738728	-0.0198316	-0.119479	7.8794818544628e-05	-0.140974	9.29385371414709e-05	-0.14454	0.00399352	-0.102715	-0.00348879	-0.143356	-0.0036642	-0.135268	-0.00171305	-0.0787262	-0.000916387	-0.0736817
335	-0.0817618	0.00192279	-0.073366	-0.0010846	-0.0692983	-0.00963498	-0.073411	-0.000598079	-0.0689866	0.00124841	-0.0835017	-0.000161947	-0.0796348	0.000679506	-0.0672496	-0.00475855	-0.0800378	-0.0039236	-0.0789925	0.00107118	-0.082426	0.000453536	-0.0769554	-0.0013236	-0.0798917	-0.00484319	-0.0766075	0.00186743	-0.0689939	0.00116295	-0.0821512	-0.00521561	-0.0740512	-0.0195735	-0.11963	7.98878580997309e-06	-0.141037	-2.81648e-05	-0.144648	0.00399752	-0.102893	-0.00311473	-0.143604	-0.00387532	-0.135403	-0.00171553	-0.0788293	-0.000918477	-0.0737745
336	-0.0818707	0.00177165	-0.073486	-0.00109685	-0.0696058	-0.0100246	-0.0736153	-0.000601333	-0.0691871	0.00155956	-0.0835746	-0.00037367	-0.0796398	0.000501203	-0.0673668	-0.00488262	-0.0801737	-0.00384098	-0.0791142	0.00102431	-0.0825849	0.000458773	-0.0770009	-0.00145031	-0.080229	-0.00468393	-0.076609	0.00197706	-0.0689973	0.00101975	-0.0822139	-0.0053713	-0.0742296	-0.0192835	-0.119818	9.94722692689298e-05	-0.141105	-0.000163833	-0.144745	0.00398637	-0.103098	-0.00274755	-0.143763	-0.00390909	-0.135543	-0.00171963	-0.0789364	-0.000921242	-0.0738703
337	-0.0819854	0.00162495	-0.0736488	-0.00110166	-0.0698385	-0.0104972	-0.0738246	-0.000622579	-0.0693994	0.0018599	-0.0836759	-0.000479819	-0.079645	0.000326376	-0.0674894	-0.00500873	-0.0802835	-0.00375049	-0.0792437	0.000974042	-0.0827453	0.000466191	-0.0770468	-0.00157451	-0.0805338	-0.00451589	-0.0765211	0.00235015	-0.0689853	0.000908217	-0.0822819	-0.00552455	-0.0744424	-0.0190257	-0.119924	0.000214619	-0.141174	-0.00027846	-0.144839	0.00396949	-0.103218	-0.00234925	-0.143939	-0.00406967	-0.13568	-0.00172179	-0.0790515	-0.000914505	-0.073969
338	-0.0819739	0.00145822	-0.0738099	-0.00112372	-0.0700447	-0.0109424	-0.0740093	-0.000636959	-0.0695914	0.00212616	-0.083772	-0.00059013	-0.0796506	0.000149206	-0.0675991	-0.00515924	-0.0803891	-0.00366903	-0.0793494	0.000918661	-0.0828991	0.000468921	-0.0770895	-0.00170182	-0.0808179	-0.00435647	-0.0766228	0.00243294	-0.0689635	0.000805111	-0.0823244	-0.00568325	-0.0746175	-0.0187051	-0.120028	3.12695886890701e-06	-0.141246	-0.000402923	-0.144928	0.00395192	-0.103322	-0.00194438	-0.144041	-0.00443288	-0.135815	-0.00172621	-0.0791597	-0.000914365	-0.074063
339	-0.0819515	0.00129496	-0.0739773	-0.00112923	-0.0701565	-0.0114653	-0.0741924	-0.000649178	-0.0697388	0.00238908	-0.0838667	-0.000703461	-0.0797114	-2.78302e-05	-0.0677629	-0.005191	-0.0804999	-0.00359432	-0.0794702	0.000860237	-0.0830504	0.000468473	-0.0771282	-0.0018305	-0.0810848	-0.00440848	-0.0767391	0.00250942	-0.0688749	0.000670272	-0.0823402	-0.0058563	-0.0748871	-0.0185407	-0.120122	-0.000226524	-0.141276	-0.00059259	-0.145018	0.00392501	-0.103383	-0.00153055	-0.144111	-0.00480356	-0.13595	-0.00173155	-0.0792628	-0.00092914	-0.0741545
340	-0.0819065	0.00113309	-0.074134	-0.00116424	-0.0699158	-0.01198	-0.0743766	-0.000658226	-0.0697875	0.00195721	-0.0839627	-0.000816272	-0.0797857	-0.000188746	-0.067922	-0.00560784	-0.0806277	-0.0035148	-0.0795825	0.000800961	-0.0832021	0.000469008	-0.0771518	-0.0019627	-0.081354	-0.00447309	-0.0769132	0.00255593	-0.0688184	0.000548312	-0.0823507	-0.00602247	-0.0751775	-0.0183875	-0.120201	-0.000461784	-0.1413	-0.000736581	-0.145121	0.00390154	-0.103415	-0.00110599	-0.144111	-0.00514998	-0.13609	-0.00173962	-0.0793655	-0.00094132	-0.0742453
341	-0.081862	0.000971432	-0.0742768	-0.00119515	-0.06978	-0.0125142	-0.0745634	-0.000664476	-0.0701393	0.00155221	-0.0840613	-0.000931129	-0.0798796	-0.000358051	-0.0685774	-0.00544517	-0.0807536	-0.00343397	-0.0796934	0.000746382	-0.0833556	0.000464889	-0.0771754	-0.00209484	-0.0816254	-0.0045315	-0.0770672	0.00261713	-0.0687717	0.000413651	-0.0823498	-0.00619127	-0.0754544	-0.0182593	-0.120215	-0.000691289	-0.141325	-0.000880126	-0.14524	0.00388556	-0.103407	-0.000659259	-0.144123	-0.00549978	-0.136228	-0.00172125	-0.0794695	-0.0009527	-0.0743397
342	-0.081817	0.000813244	-0.0744159	-0.0012501	-0.0697188	-0.0130798	-0.0747477	-0.000668844	-0.070348	0.00120681	-0.0841566	-0.00105487	-0.0800247	-0.000433039	-0.0687173	-0.00522055	-0.0808776	-0.00335314	-0.0797236	0.000677835	-0.0835066	0.00046169	-0.0771921	-0.00222096	-0.081892	-0.00459043	-0.0772158	0.00269214	-0.068741	0.000287945	-0.0823581	-0.00635544	-0.075783	-0.0180897	-0.120193	-0.000933375	-0.141355	-0.00101998	-0.145358	0.00387029	-0.103869	-0.000410749	-0.144116	-0.00584305	-0.136363	-0.00172616	-0.0795723	-0.000963426	-0.074433
343	-0.0817719	0.00065364	-0.0745745	-0.00123053	-0.0702738	-0.0132759	-0.0749421	-0.00067481	-0.0704825	0.000768562	-0.0842724	-0.00115461	-0.0801872	-0.000484775	-0.0687142	-0.00488954	-0.0809974	-0.00321926	-0.0797176	0.000599988	-0.0836579	0.000458135	-0.0772081	-0.00234866	-0.08216	-0.00456881	-0.0773866	0.00276527	-0.0687105	0.000161154	-0.082366	-0.00652068	-0.0760787	-0.0179089	-0.120211	-0.00118414	-0.141403	-0.00115592	-0.14547	0.00384481	-0.10418	-0.000318751	-0.144052	-0.00612716	-0.136493	-0.00173702	-0.0796776	-0.000972028	-0.0745258
344	-0.0817294	0.00048854	-0.0746803	-0.0013132	-0.0707959	-0.0132367	-0.0751374	-0.000686814	-0.0707618	0.00029731	-0.0843878	-0.00125978	-0.0803538	-0.000538666	-0.0687713	-0.00453264	-0.0811007	-0.00330634	-0.0797133	0.000518501	-0.0838055	0.000451763	-0.0772242	-0.00248113	-0.0824899	-0.00463006	-0.0775929	0.00281045	-0.0686783	2.97679080949464e-05	-0.0823749	-0.0066911	-0.0763684	-0.0178092	-0.120212	-0.00143742	-0.141451	-0.0012965	-0.145582	0.00379926	-0.104275	-0.000797944	-0.144042	-0.00649925	-0.136624	-0.00175061	-0.0797833	-0.000983062	-0.0746206
345	-0.0816873	0.000320713	-0.0748076	-0.00139293	-0.0713194	-0.0132458	-0.0753237	-0.000732139	-0.0708983	-3.63307e-06	-0.0844801	-0.00137063	-0.0805319	-0.000590077	-0.0688915	-0.00434619	-0.0811827	-0.00341111	-0.0797081	0.000434457	-0.0839514	0.000442398	-0.0772401	-0.00261825	-0.0827784	-0.00450272	-0.0777511	0.00277006	-0.0686457	-0.000103623	-0.0823801	-0.00686459	-0.0766307	-0.0179705	-0.1202	-0.00168679	-0.141497	-0.00143923	-0.145671	0.00371168	-0.104291	-0.00130019	-0.144269	-0.00691414	-0.136739	-0.00173623	-0.0798896	-0.000997783	-0.074716
346	-0.0816602	0.00014396	-0.0749501	-0.0014758	-0.0718339	-0.0133619	-0.0755228	-0.000774062	-0.0711637	0.000221237	-0.0845416	-0.00146595	-0.0807182	-0.000594633	-0.0690586	-0.0041712	-0.0812686	-0.00351208	-0.0797051	0.000353369	-0.0841033	0.000436773	-0.0772562	-0.00275126	-0.0829828	-0.00436677	-0.077917	0.00273435	-0.0686691	-0.000224103	-0.0824498	-0.00706088	-0.0769198	-0.0180909	-0.120224	-0.00191744	-0.141463	-0.0015905	-0.145783	0.00364059	-0.104268	-0.00178391	-0.144233	-0.00721718	-0.136862	-0.00172949	-0.0799927	-0.00101351	-0.0748139
347	-0.0816294	-3.89386e-05	-0.0750675	-0.00156982	-0.0719294	-0.0139882	-0.075703	-0.000818217	-0.0714112	0.000356188	-0.0846583	-0.00157548	-0.0809039	-0.000637415	-0.0692847	-0.00411179	-0.0813518	-0.00361608	-0.0797018	0.000269599	-0.0842544	0.000428385	-0.0772746	-0.00289032	-0.083268	-0.00430955	-0.0781061	0.00263122	-0.0686593	-0.00032657	-0.0824212	-0.00705866	-0.0771871	-0.0182251	-0.120245	-0.00214852	-0.141498	-0.00173881	-0.145901	0.003579	-0.10424	-0.0022691	-0.144177	-0.00759106	-0.136989	-0.00172629	-0.0800998	-0.00103143	-0.0749095
348	-0.0816003	-0.00021965	-0.0751776	-0.00166533	-0.0720453	-0.0145273	-0.0758751	-0.000861827	-0.0716359	0.000495941	-0.0847723	-0.00168867	-0.0809971	-0.000610395	-0.0695612	-0.00391728	-0.0814337	-0.00372087	-0.079679	0.000183374	-0.0843993	0.000420345	-0.0772959	-0.00302777	-0.0834665	-0.00443075	-0.0783264	0.00257757	-0.0686362	-0.000459766	-0.0824172	-0.00708101	-0.0774565	-0.0182785	-0.120279	-0.00238658	-0.14153	-0.00187976	-0.146002	0.00349384	-0.10416	-0.0027564	-0.144155	-0.00795491	-0.13713	-0.00170074	-0.0801983	-0.00104566	-0.0750058
349	-0.0815737	-0.000397831	-0.0752877	-0.00175932	-0.0721245	-0.0150843	-0.0760468	-0.000905132	-0.0717961	0.000409643	-0.0848872	-0.00180015	-0.081089	-0.000582311	-0.0697851	-0.0037985	-0.08145	-0.0038202	-0.0796743	9.80401327797392e-05	-0.0845446	0.000413506	-0.0772897	-0.00316134	-0.0836324	-0.00463054	-0.0784776	0.00259523	-0.06871	-0.000561254	-0.0826166	-0.00702047	-0.0777075	-0.0183451	-0.120357	-0.00258726	-0.141562	-0.00202254	-0.146065	0.00340138	-0.104106	-0.00323864	-0.144134	-0.00831395	-0.137267	-0.00167802	-0.0802962	-0.00105761	-0.0750979
350	-0.0815465	-0.000579549	-0.0753972	-0.00185322	-0.0722286	-0.0155999	-0.076229	-0.000940157	-0.0718799	3.8707640233171e-05	-0.0850041	-0.00191267	-0.0812621	-0.000462563	-0.0700206	-0.00378995	-0.0814566	-0.0039273	-0.0797139	-1.21828e-06	-0.0846973	0.000405263	-0.0772991	-0.00329576	-0.0837585	-0.00482848	-0.0786845	0.00257203	-0.0687852	-0.000664702	-0.082811	-0.0068896	-0.0779561	-0.0184148	-0.120576	-0.00265023	-0.14161	-0.00212188	-0.146128	0.00329976	-0.104042	-0.00371222	-0.144067	-0.0086778	-0.137405	-0.00165366	-0.0803958	-0.00106915	-0.0751927
351	-0.08152	-0.000763692	-0.0754287	-0.00188958	-0.07282	-0.0157624	-0.0764161	-0.000960674	-0.071967	-0.000326197	-0.0851402	-0.00200812	-0.0813589	-0.000333543	-0.0701919	-0.00374167	-0.0815918	-0.00415293	-0.0797539	-0.000106069	-0.0848494	0.000394368	-0.077297	-0.00343569	-0.0838706	-0.00503333	-0.0788893	0.00249791	-0.0688612	-0.000770481	-0.0829227	-0.00672602	-0.0782578	-0.0185194	-0.120767	-0.00273634	-0.141661	-0.00222068	-0.146209	0.0031702	-0.103919	-0.00416066	-0.144028	-0.00905657	-0.137534	-0.00164119	-0.0804869	-0.00107382	-0.0752895
352	-0.0814895	-0.00094383	-0.0758875	-0.00210397	-0.0733318	-0.0154369	-0.0766049	-0.00097893	-0.0720429	-0.00068821	-0.0852843	-0.00210444	-0.0814558	-0.000204846	-0.0703087	-0.00400182	-0.0817142	-0.00414366	-0.0798111	-0.000209462	-0.0849951	0.000385355	-0.077295	-0.00357121	-0.0840074	-0.00523891	-0.0790776	0.00240429	-0.0689386	-0.000874742	-0.0830398	-0.00656475	-0.0785801	-0.0184817	-0.121041	-0.00278824	-0.141715	-0.00233737	-0.146292	0.00304186	-0.103715	-0.00457285	-0.143937	-0.00942376	-0.13766	-0.00163089	-0.0805796	-0.0010945	-0.075382
353	-0.081449	-0.00110647	-0.0759922	-0.00183981	-0.0739051	-0.015194	-0.0768086	-0.000984104	-0.0724428	-0.000299894	-0.085436	-0.00219026	-0.0815549	-6.8165e-05	-0.0703836	-0.00413658	-0.0817929	-0.00410366	-0.0798516	-0.00031754	-0.0851438	0.000382229	-0.0772932	-0.00370052	-0.0841891	-0.00542676	-0.0792563	0.00233265	-0.0690291	-0.00101626	-0.0831614	-0.00641299	-0.0788973	-0.0184475	-0.121141	-0.00290496	-0.141792	-0.00240542	-0.146377	0.00291849	-0.104205	-0.00442485	-0.14388	-0.00979698	-0.137787	-0.00161172	-0.0806731	-0.001115	-0.0754748
354	-0.0814152	-0.0012543	-0.0760892	-0.00179565	-0.0743725	-0.015085	-0.0769905	-0.000996206	-0.072712	-0.000186087	-0.0855679	-0.00228498	-0.0816568	8.21758645496162e-05	-0.0705683	-0.00415207	-0.0818846	-0.00407396	-0.0799008	-0.000405553	-0.0852912	0.000383119	-0.0772914	-0.0038294	-0.0843602	-0.00512123	-0.0794194	0.00226	-0.0690852	-0.00100462	-0.0833031	-0.00627099	-0.0791627	-0.0184304	-0.121313	-0.00277355	-0.141883	-0.00246713	-0.146442	0.00280483	-0.10449	-0.00414388	-0.14383	-0.0101569	-0.13791	-0.00158529	-0.0807601	-0.00115021	-0.0755715
355	-0.0813551	-0.00148118	-0.07626	-0.00169542	-0.0744991	-0.0156916	-0.0771664	-0.00100349	-0.0730581	-0.000151351	-0.0856647	-0.00236281	-0.08175	0.000275806	-0.0708548	-0.00389975	-0.0819758	-0.00404459	-0.0799491	-0.000492273	-0.0854408	0.000384643	-0.0772896	-0.00393945	-0.0845206	-0.00489359	-0.0795974	0.0022087	-0.0691529	-0.000974651	-0.083446	-0.00612813	-0.0794051	-0.0184443	-0.121326	-0.00258616	-0.141974	-0.00252706	-0.146461	0.0026902	-0.10464	-0.00380983	-0.143715	-0.0105003	-0.138022	-0.00156441	-0.0808377	-0.00119178	-0.0756642
356	-0.0813314	-0.00176147	-0.0764329	-0.00159647	-0.0748508	-0.0160654	-0.0773424	-0.00101349	-0.0732984	-0.000268291	-0.0858243	-0.00246259	-0.0818045	0.000458806	-0.0710412	-0.00369433	-0.082069	-0.00401702	-0.0799987	-0.000584659	-0.0855923	0.000384748	-0.0772538	-0.00404686	-0.0846986	-0.00468234	-0.0798342	0.00221422	-0.0693063	-0.000857643	-0.0835869	-0.00599013	-0.0796392	-0.0183195	-0.121508	-0.00259692	-0.142065	-0.00258886	-0.146457	0.00245586	-0.104811	-0.00345075	-0.143581	-0.0108385	-0.138122	-0.00154731	-0.080924	-0.001222	-0.0757564
357	-0.0814042	-0.00192019	-0.0765949	-0.00153144	-0.0754204	-0.0161307	-0.0775187	-0.00102244	-0.0734318	-0.00070021	-0.0859832	-0.00255215	-0.0818458	0.000639803	-0.0712827	-0.00347138	-0.0821702	-0.00396674	-0.0800429	-0.000674193	-0.0857415	0.000386074	-0.077225	-0.00412669	-0.084873	-0.00446835	-0.0800372	0.00220407	-0.0694169	-0.000782049	-0.0837097	-0.00585708	-0.0800562	-0.0183947	-0.121602	-0.00240273	-0.142127	-0.00262499	-0.146454	0.00222049	-0.104956	-0.0031173	-0.143494	-0.0111791	-0.138232	-0.00152815	-0.0810115	-0.00124885	-0.0758472
358	-0.0814757	-0.00207683	-0.0767491	-0.00151648	-0.0759668	-0.0159146	-0.0777145	-0.00102032	-0.0734441	-0.00112262	-0.0861053	-0.00258732	-0.0819138	0.000819873	-0.0714749	-0.00318209	-0.0822833	-0.00385166	-0.0800693	-0.000816611	-0.085887	0.00039074	-0.0771033	-0.0042163	-0.0850559	-0.00425217	-0.0802344	0.00219456	-0.0695112	-0.000698313	-0.0838321	-0.00572034	-0.0803813	-0.0184034	-0.121702	-0.00220016	-0.142169	-0.0026487	-0.14646	0.00193756	-0.104995	-0.00255905	-0.143485	-0.0115204	-0.138337	-0.00150471	-0.0810907	-0.00129869	-0.075937
359	-0.0815478	-0.00224513	-0.0769092	-0.00151986	-0.0763663	-0.0155865	-0.0779157	-0.0010209	-0.0736086	-0.00164136	-0.0862319	-0.00262313	-0.0820129	0.00103338	-0.0717042	-0.00316654	-0.0823728	-0.00375658	-0.0801505	-0.000764922	-0.0860214	0.000392751	-0.0769607	-0.00441317	-0.085238	-0.00404769	-0.08044	0.00217227	-0.0696182	-0.000622074	-0.0839655	-0.00559613	-0.0807198	-0.0184206	-0.121803	-0.00199939	-0.142229	-0.002674	-0.14658	0.00175845	-0.105364	-0.00280133	-0.143432	-0.011854	-0.138444	-0.00148438	-0.0811821	-0.0013363	-0.0760337
360	-0.0816138	-0.00241723	-0.0770677	-0.00152228	-0.0767294	-0.0152334	-0.0781207	-0.00102825	-0.0736367	-0.00210859	-0.0863476	-0.00265581	-0.0820644	0.00120588	-0.0719643	-0.00312573	-0.0825136	-0.00365121	-0.080229	-0.000717365	-0.0861779	0.000393602	-0.0768476	-0.00441505	-0.0854202	-0.00368322	-0.0806391	0.00214054	-0.0697298	-0.000545234	-0.0840955	-0.0054665	-0.0810402	-0.0183699	-0.121893	-0.00179681	-0.142297	-0.00268735	-0.146701	0.00157124	-0.105678	-0.00304451	-0.143347	-0.0121872	-0.138552	-0.00146328	-0.0812868	-0.00135089	-0.0761317
361	-0.0816631	-0.00253453	-0.0772028	-0.00153755	-0.0772703	-0.0150369	-0.0782925	-0.0010347	-0.0736312	-0.00251223	-0.0864859	-0.00271367	-0.0820807	0.00137598	-0.0722027	-0.00307299	-0.0826354	-0.00351676	-0.0803439	-0.000670703	-0.0863294	0.000391438	-0.0767029	-0.00442324	-0.0856056	-0.00388207	-0.0808077	0.00210859	-0.0698169	-0.000461929	-0.0842272	-0.00534174	-0.081165	-0.0186447	-0.121991	-0.00160228	-0.142362	-0.00270044	-0.146754	0.00138465	-0.105133	-0.00373697	-0.14324	-0.0125051	-0.138655	-0.00144445	-0.0813908	-0.00136577	-0.076227
362	-0.0817496	-0.00269833	-0.0773337	-0.00157161	-0.0776251	-0.0152132	-0.0784714	-0.00104305	-0.0736303	-0.00299271	-0.086623	-0.00277179	-0.0820797	0.00155367	-0.0723978	-0.00298904	-0.082714	-0.00337184	-0.0804589	-0.00062763	-0.0864824	0.000389464	-0.0770859	-0.0043833	-0.0857809	-0.0040865	-0.0809783	0.00206467	-0.0699084	-0.000377195	-0.0843391	-0.00516543	-0.0812701	-0.0189268	-0.122066	-0.00139083	-0.142431	-0.00271422	-0.14682	0.00118573	-0.105003	-0.00422581	-0.143272	-0.0128555	-0.138772	-0.00142877	-0.0814986	-0.00137693	-0.0763254
363	-0.0818511	-0.00282905	-0.0774864	-0.00157368	-0.0776449	-0.0156815	-0.0786307	-0.00104649	-0.0736115	-0.00346399	-0.0867448	-0.00282004	-0.082209	0.00174779	-0.0723489	-0.0032864	-0.08279	-0.00323096	-0.0805741	-0.000581689	-0.0866291	0.000384418	-0.0771841	-0.00433139	-0.0859635	-0.00429855	-0.0811429	0.00202119	-0.0699931	-0.000292645	-0.0845099	-0.0051194	-0.0813583	-0.0192006	-0.122137	-0.00118669	-0.142498	-0.00272796	-0.146988	0.000981669	-0.104863	-0.0047099	-0.14336	-0.0131144	-0.13888	-0.0013602	-0.0815948	-0.00139208	-0.0764198
364	-0.0819479	-0.00295846	-0.0776671	-0.00157689	-0.077438	-0.0161692	-0.078814	-0.00105762	-0.0735939	-0.00393375	-0.0868591	-0.00286274	-0.0822785	0.00191563	-0.0723437	-0.00352119	-0.0828651	-0.00308322	-0.0806858	-0.000539621	-0.0867738	0.000391925	-0.0773013	-0.00428878	-0.0861474	-0.00451131	-0.0813056	0.00194847	-0.0700766	-0.000210748	-0.0846845	-0.00507995	-0.081434	-0.0194749	-0.122199	-0.000982306	-0.142564	-0.00274092	-0.147116	0.000909064	-0.104684	-0.00513417	-0.143471	-0.0133748	-0.138988	-0.00129064	-0.0816777	-0.00142674	-0.0765082
365	-0.0820454	-0.00308745	-0.0778662	-0.00150599	-0.0773406	-0.0166941	-0.0790116	-0.00105627	-0.0735942	-0.00440083	-0.0870225	-0.00286492	-0.0824304	0.00222294	-0.0724212	-0.00369895	-0.0829371	-0.00293861	-0.0807715	-0.000493697	-0.0869149	0.000400838	-0.0773104	-0.00416985	-0.086329	-0.00472236	-0.0815392	0.00195117	-0.0701626	-0.000117489	-0.0848595	-0.00504176	-0.081539	-0.0196992	-0.12226	-0.000775659	-0.142646	-0.00276535	-0.147197	0.000779424	-0.104455	-0.00558958	-0.14357	-0.0137145	-0.139099	-0.0012191	-0.0817758	-0.00146038	-0.0765949
366	-0.0822082	-0.00317816	-0.0780202	-0.0015845	-0.0772461	-0.0172186	-0.0792111	-0.00104964	-0.0736578	-0.00485386	-0.0871886	-0.00284309	-0.0825001	0.00230845	-0.0725035	-0.00386509	-0.083011	-0.00279024	-0.0808342	-0.00044918	-0.0870519	0.000417417	-0.0773659	-0.00403636	-0.0865101	-0.00493259	-0.0817399	0.00195668	-0.0702481	-3.47459e-05	-0.0850383	-0.00499589	-0.0815718	-0.0198493	-0.12234	-0.000570492	-0.142726	-0.00277933	-0.14733	0.000835092	-0.104345	-0.00601339	-0.143613	-0.0139881	-0.139115	-0.00118776	-0.0818852	-0.0014758	-0.0766852
367	-0.0823626	-0.0032472	-0.0781653	-0.0016766	-0.0771894	-0.0177505	-0.0794073	-0.00104263	-0.0737067	-0.0053472	-0.0873716	-0.00283397	-0.0824733	0.00238929	-0.0724943	-0.00396676	-0.0831046	-0.00265295	-0.0809106	-0.000403957	-0.087188	0.000429754	-0.0774136	-0.00390929	-0.0867187	-0.00509299	-0.0819155	0.00197274	-0.0703947	-1.73549e-05	-0.0852198	-0.00496029	-0.0819898	-0.0201306	-0.122429	-0.000363554	-0.142807	-0.00279319	-0.147361	0.000999056	-0.104082	-0.00645463	-0.143532	-0.0142816	-0.139239	-0.0011376	-0.081994	-0.001501	-0.0767821
368	-0.0824941	-0.0033006	-0.0783143	-0.00176614	-0.0770973	-0.0182764	-0.0795944	-0.00104217	-0.0737157	-0.00583862	-0.0875538	-0.0028583	-0.082609	0.00235619	-0.0726761	-0.00437591	-0.0832036	-0.00251949	-0.0810024	-0.000349721	-0.0873338	0.000438268	-0.0774646	-0.00377976	-0.0868588	-0.0052679	-0.0820799	0.00198277	-0.070534	-2.25943e-07	-0.0853986	-0.00492984	-0.0822739	-0.0200531	-0.122506	-0.000168997	-0.142895	-0.00280745	-0.147375	0.00114648	-0.103909	-0.00721105	-0.143428	-0.0145981	-0.139361	-0.00109634	-0.0820986	-0.00153989	-0.0768824
369	-0.0826249	-0.00335031	-0.0784662	-0.00184964	-0.0769471	-0.0187896	-0.0797852	-0.00103847	-0.0736834	-0.00632859	-0.087669	-0.00284394	-0.0827502	0.00231466	-0.0732719	-0.0039451	-0.0832944	-0.00237443	-0.0811182	-0.000301801	-0.0874904	0.000448576	-0.0775151	-0.00363992	-0.0870234	-0.00543904	-0.0822483	0.00200069	-0.0706712	2.6563543023439e-05	-0.0855784	-0.00489127	-0.082513	-0.019978	-0.122573	3.60060994718664e-05	-0.142994	-0.0027723	-0.147456	0.0012897	-0.104059	-0.00694235	-0.143437	-0.0149259	-0.139479	-0.00109119	-0.0822052	-0.00157708	-0.0769803
370	-0.0827419	-0.00337117	-0.0786194	-0.00192841	-0.0767666	-0.0192432	-0.0799294	-0.00104251	-0.0736427	-0.00681643	-0.0877469	-0.00291215	-0.0829262	0.00228786	-0.0734715	-0.00391105	-0.0834101	-0.00226387	-0.0810214	-7.42817e-05	-0.0876434	0.000459707	-0.0775775	-0.00350733	-0.0872168	-0.00559403	-0.0824456	0.00201108	-0.0708179	5.03290057513039e-05	-0.08575	-0.00484438	-0.0826938	-0.0197664	-0.122689	0.000180265	-0.143101	-0.00273225	-0.147529	0.0014133	-0.104491	-0.00668016	-0.143527	-0.0153167	-0.139494	-0.000975328	-0.0823098	-0.00161173	-0.0770799
371	-0.0828146	-0.00328067	-0.0787312	-0.00201411	-0.076691	-0.0197017	-0.0800484	-0.00103209	-0.0736406	-0.00730833	-0.0879348	-0.00297548	-0.0831121	0.00225571	-0.0735664	-0.00362941	-0.0835167	-0.00214088	-0.0811077	1.75604465124657e-05	-0.0877996	0.000474574	-0.077644	-0.00336984	-0.0874331	-0.00574391	-0.0825687	0.00194697	-0.0709611	8.31086419506022e-05	-0.0859239	-0.00479454	-0.0829004	-0.0195436	-0.122818	0.000312128	-0.143197	-0.00270749	-0.147564	0.00156761	-0.104717	-0.00632519	-0.143872	-0.0156797	-0.13958	-0.000851398	-0.0824703	-0.00166067	-0.077179
372	-0.0829189	-0.00325969	-0.0789173	-0.00217937	-0.0765295	-0.0200711	-0.0802327	-0.00106887	-0.0736442	-0.00779385	-0.0880882	-0.00292638	-0.0833169	0.00220107	-0.0736904	-0.00340152	-0.0836186	-0.00202037	-0.0811755	0.000102458	-0.0879584	0.000495359	-0.0776985	-0.00323163	-0.0876396	-0.0058972	-0.0826963	0.0018501	-0.0710985	0.000116282	-0.0860927	-0.00475981	-0.0830654	-0.0193202	-0.122939	0.000435052	-0.143291	-0.00268928	-0.147596	0.00171594	-0.104781	-0.00594184	-0.144003	-0.0155754	-0.13965	-0.00075567	-0.08267	-0.00161456	-0.0772764
373	-0.0830189	-0.00323459	-0.0790556	-0.0021359	-0.0770921	-0.0203384	-0.0804154	-0.00103702	-0.0735803	-0.00826727	-0.0882322	-0.00294674	-0.0834368	0.00217631	-0.0738126	-0.00317745	-0.0837129	-0.00190471	-0.0812497	0.00019609	-0.0880759	0.000503051	-0.0777632	-0.0030959	-0.0878795	-0.00607692	-0.0828248	0.00175406	-0.0711747	-2.25544e-05	-0.0862625	-0.00470193	-0.0832512	-0.0191095	-0.123013	0.000570745	-0.143388	-0.0026643	-0.147636	0.00186179	-0.104977	-0.00563535	-0.144128	-0.0155239	-0.139717	-0.000655883	-0.0827879	-0.00159203	-0.0773743
374	-0.0831558	-0.0032106	-0.079209	-0.00209662	-0.0773052	-0.0198416	-0.0805965	-0.000986892	-0.0734163	-0.0087247	-0.0883693	-0.00295845	-0.0834634	0.00223965	-0.0739382	-0.00295014	-0.0838917	-0.00198125	-0.0813116	0.000287955	-0.0881941	0.000540917	-0.0778226	-0.00295262	-0.0880518	-0.00602552	-0.0829534	0.00165418	-0.0712722	-9.95329e-05	-0.0864366	-0.00465812	-0.0834894	-0.0190275	-0.123102	0.000726608	-0.143476	-0.00261416	-0.14774	0.00200417	-0.10512	-0.00521271	-0.143914	-0.0148918	-0.139784	-0.000551216	-0.0829071	-0.001572	-0.0774746
375	-0.0832725	-0.00322122	-0.079368	-0.00209355	-0.0776062	-0.0194518	-0.0807743	-0.00100386	-0.073265	-0.00916407	-0.0885005	-0.00297259	-0.0834858	0.0023289	-0.0740536	-0.00271905	-0.0839978	-0.00194989	-0.0813691	0.000375836	-0.0883355	0.000572965	-0.0778632	-0.0028153	-0.0883365	-0.00572282	-0.0831486	0.00158597	-0.0713676	-0.000176705	-0.0866033	-0.0046234	-0.0837067	-0.0189591	-0.123164	0.00073013	-0.143541	-0.00255143	-0.147774	0.00216235	-0.105252	-0.00485806	-0.144079	-0.0146811	-0.139853	-0.00045505	-0.0830303	-0.00153552	-0.0775722
376	-0.0833988	-0.00322162	-0.0795286	-0.00209292	-0.0778515	-0.0190054	-0.0809512	-0.00102174	-0.0730641	-0.00964994	-0.0886143	-0.0030175	-0.0838756	0.00232313	-0.0742182	-0.00253158	-0.0841008	-0.00193421	-0.0814316	0.000462263	-0.0884856	0.000604917	-0.0779032	-0.00267446	-0.088495	-0.00551106	-0.083345	0.00157284	-0.0714619	-0.000258998	-0.0868005	-0.00452318	-0.0840006	-0.0189132	-0.123186	0.00061763	-0.143608	-0.0024902	-0.147792	0.00231376	-0.105418	-0.00449621	-0.144221	-0.0144818	-0.139922	-0.000359114	-0.0831636	-0.00153142	-0.077669
377	-0.0835159	-0.003186	-0.0796893	-0.0020888	-0.0780486	-0.0185165	-0.0811463	-0.00105323	-0.0731632	-0.0100936	-0.0887179	-0.00305311	-0.0840085	0.00237146	-0.0743891	-0.0023387	-0.0841986	-0.00192779	-0.0814247	0.00103378	-0.0886505	0.000636431	-0.0779535	-0.00253806	-0.0886326	-0.00528048	-0.0835441	0.00156636	-0.0715538	-0.000364164	-0.08694	-0.00460385	-0.0842565	-0.0188448	-0.123227	0.000483754	-0.143676	-0.00242884	-0.147817	0.00247089	-0.105617	-0.00411486	-0.144838	-0.0144228	-0.139997	-0.000259038	-0.0832944	-0.00149856	-0.0777671
378	-0.0836155	-0.00305807	-0.079848	-0.00208873	-0.0781789	-0.0180153	-0.0813147	-0.00110119	-0.0732344	-0.0105162	-0.0888613	-0.00308145	-0.0841327	0.0024751	-0.0746031	-0.00215362	-0.0842976	-0.00193145	-0.0814941	0.000950556	-0.0888014	0.000661064	-0.0780006	-0.0024051	-0.0888331	-0.00508985	-0.083741	0.00155589	-0.0716214	-0.000450728	-0.0870867	-0.0047066	-0.0845021	-0.0187855	-0.123319	0.000325379	-0.143756	-0.00235068	-0.147893	0.0024501	-0.105768	-0.00406485	-0.144781	-0.0140885	-0.14007	-0.000157153	-0.0833971	-0.00143731	-0.0778559
379	-0.0837493	-0.00309849	-0.0800087	-0.00209236	-0.078336	-0.0175372	-0.0814688	-0.00116232	-0.0739182	-0.01116	-0.0890109	-0.0031165	-0.0842332	0.00246174	-0.0747662	-0.00210305	-0.0844028	-0.00194637	-0.0815541	0.000868165	-0.0889572	0.000685369	-0.0780456	-0.00227398	-0.0890537	-0.00490858	-0.0839247	0.00152572	-0.0716873	-0.000539433	-0.0872231	-0.00483578	-0.0847172	-0.0187725	-0.123399	0.000150027	-0.143851	-0.00226715	-0.147977	0.00245467	-0.10587	-0.00444765	-0.144967	-0.0138331	-0.140141	-5.83151e-05	-0.0834956	-0.00136767	-0.077945
380	-0.0838835	-0.00313911	-0.0801619	-0.00210761	-0.078434	-0.0170567	-0.0816225	-0.00120371	-0.0742528	-0.0107249	-0.0891612	-0.00315147	-0.0842175	0.00225516	-0.0748826	-0.00208577	-0.0845224	-0.00199332	-0.0816187	0.000781484	-0.0891104	0.000710152	-0.0780886	-0.0021423	-0.089333	-0.00486757	-0.0841024	0.00148829	-0.0717506	-0.000630918	-0.0873797	-0.00496509	-0.0848182	-0.0190139	-0.123443	3.19120697797604e-06	-0.143846	-0.00227917	-0.14805	0.00243128	-0.105927	-0.0048897	-0.145028	-0.0134633	-0.14021	4.27698146423516e-05	-0.0836195	-0.00125899	-0.0780377
381	-0.0840137	-0.00318069	-0.0803157	-0.00212667	-0.0786205	-0.0165716	-0.0818271	-0.0012069	-0.0745667	-0.0104639	-0.0893132	-0.00318353	-0.0842039	0.00208003	-0.0751614	-0.00215875	-0.0846183	-0.00197734	-0.0816782	0.000702005	-0.0892629	0.00073718	-0.0781908	-0.00203151	-0.0896028	-0.0048403	-0.084283	0.0014404	-0.071816	-0.000720107	-0.0874618	-0.00509465	-0.0848997	-0.0192494	-0.123419	-0.000223223	-0.143835	-0.00229651	-0.148126	0.00243403	-0.106068	-0.00504577	-0.145063	-0.0130811	-0.14028	0.000147725	-0.0837943	-0.001309	-0.0781295
382	-0.0841841	-0.00318624	-0.0804169	-0.0021313	-0.0788565	-0.0160989	-0.0820337	-0.0011389	-0.0748893	-0.0101847	-0.0894636	-0.0032123	-0.0841883	0.00190466	-0.075376	-0.00221371	-0.08473	-0.00197196	-0.081739	0.000620126	-0.0894127	0.000738961	-0.0782684	-0.00190332	-0.0898307	-0.00478248	-0.0844438	0.00134877	-0.071883	-0.000811614	-0.0875268	-0.00523193	-0.0849879	-0.0194829	-0.123388	-0.000419588	-0.144031	-0.00220619	-0.148202	0.00240148	-0.106222	-0.00468811	-0.145129	-0.0126954	-0.140391	0.000108015	-0.0839037	-0.00129695	-0.078229
383	-0.0843551	-0.0031694	-0.0805183	-0.00213551	-0.0790981	-0.0156376	-0.0821929	-0.00120733	-0.0751472	-0.00990062	-0.0896041	-0.00325969	-0.0841708	0.00172681	-0.0754816	-0.00240898	-0.0848763	-0.00197562	-0.0818016	0.000539284	-0.0895561	0.00073455	-0.0783574	-0.00178116	-0.090052	-0.00476203	-0.0846014	0.0012327	-0.0719594	-0.000902585	-0.0876215	-0.00534506	-0.0850841	-0.019722	-0.123354	-0.000641828	-0.144059	-0.0021045	-0.148278	0.00236868	-0.106452	-0.00436188	-0.145282	-0.0123203	-0.140511	4.8997708509857e-05	-0.084013	-0.0012886	-0.0783269
384	-0.0845221	-0.00314977	-0.0806971	-0.00213542	-0.079219	-0.01515	-0.0823927	-0.00123654	-0.0754213	-0.00962751	-0.0897085	-0.00326812	-0.0841493	0.00154648	-0.0755799	-0.00260931	-0.0850583	-0.00194636	-0.0818994	0.000462175	-0.0896955	0.000730965	-0.0784408	-0.00164322	-0.0902411	-0.00474525	-0.0847465	0.00112565	-0.0720396	-0.000995123	-0.0877526	-0.00539037	-0.0851925	-0.0199618	-0.123336	-0.000875356	-0.144099	-0.00198947	-0.148353	0.00234127	-0.10671	-0.00408358	-0.145369	-0.0119264	-0.140662	2.99944922675377e-05	-0.0841235	-0.00128645	-0.0784246
385	-0.0846878	-0.00312756	-0.0808626	-0.00216074	-0.0793614	-0.0147163	-0.0825458	-0.00127357	-0.0756448	-0.00931792	-0.0898254	-0.00323664	-0.0841284	0.00136765	-0.0756805	-0.00280243	-0.0852173	-0.001915	-0.0819878	0.000382774	-0.0898347	0.000726939	-0.0785349	-0.00150903	-0.0905622	-0.00476201	-0.0848697	0.00100823	-0.0721336	-0.00108714	-0.0878904	-0.00543299	-0.0852576	-0.0201994	-0.123325	-0.00111068	-0.14418	-0.00184964	-0.148411	0.00229585	-0.107201	-0.00406169	-0.145468	-0.0115434	-0.140787	-1.21223e-05	-0.0842345	-0.00128712	-0.0785198
386	-0.084862	-0.00316261	-0.0810246	-0.00217926	-0.0794029	-0.0154017	-0.0826993	-0.00131497	-0.0758931	-0.00902814	-0.0899533	-0.00321366	-0.0841003	0.00119223	-0.0756856	-0.00304938	-0.0853763	-0.00188463	-0.082094	0.00030366	-0.0899763	0.000721975	-0.0786223	-0.00138496	-0.0909307	-0.0045579	-0.0849954	0.000900388	-0.0722545	-0.0011475	-0.088052	-0.00548075	-0.0853036	-0.0204356	-0.123364	-0.00135807	-0.144259	-0.00171652	-0.148461	0.0022423	-0.107231	-0.00439828	-0.145588	-0.0111681	-0.140886	-7.37831e-05	-0.0843438	-0.00129144	-0.0786158
387	-0.0850166	-0.00319085	-0.0811872	-0.00218797	-0.0795333	-0.0159258	-0.082853	-0.00135767	-0.0760914	-0.00871923	-0.0900799	-0.00319025	-0.0840321	0.00102687	-0.0758549	-0.00327843	-0.0855365	-0.00185522	-0.0821775	0.000226068	-0.0901127	0.000714985	-0.0787126	-0.00126112	-0.0909969	-0.00479618	-0.0851039	0.000750228	-0.0723727	-0.00120928	-0.0882126	-0.00548535	-0.0852922	-0.0206746	-0.123352	-0.0015743	-0.14432	-0.00158798	-0.148532	0.00225183	-0.107192	-0.00480661	-0.145676	-0.0108073	-0.141028	-0.000243063	-0.0844587	-0.00130566	-0.0787072
388	-0.0851691	-0.00321757	-0.0813499	-0.00218329	-0.0795299	-0.0163453	-0.0830052	-0.00140061	-0.0762958	-0.00841403	-0.0902302	-0.00316783	-0.0840065	0.000816074	-0.0759564	-0.00339757	-0.0856294	-0.00182088	-0.0822345	0.000129642	-0.0902524	0.000708756	-0.078802	-0.00114062	-0.0910575	-0.00502861	-0.0852523	0.000605458	-0.0724915	-0.00126934	-0.0883785	-0.00548972	-0.0852929	-0.020907	-0.123373	-0.00183994	-0.144402	-0.00150917	-0.148608	0.00225368	-0.107148	-0.00521099	-0.145781	-0.0104588	-0.141167	-0.000285527	-0.0845658	-0.00131635	-0.0787972
389	-0.0853293	-0.00324888	-0.0815162	-0.00218317	-0.0795176	-0.0168433	-0.0831619	-0.00144714	-0.076497	-0.00810881	-0.0903912	-0.0031366	-0.0840313	0.000629046	-0.0763573	-0.00336359	-0.0857118	-0.00180567	-0.0823116	2.33103349416286e-05	-0.0904118	0.00069973	-0.0788956	-0.00102012	-0.091103	-0.00526513	-0.0854353	0.000493767	-0.072647	-0.00134583	-0.0885503	-0.00549362	-0.0852305	-0.0211298	-0.123478	-0.00199686	-0.144506	-0.00142568	-0.148679	0.00223403	-0.107191	-0.00565545	-0.145914	-0.0101311	-0.141319	-0.000268012	-0.0846748	-0.0013303	-0.0788897
390	-0.0854781	-0.00327023	-0.0816789	-0.00217856	-0.0795569	-0.0173176	-0.0833155	-0.00149202	-0.0767577	-0.00783215	-0.0905483	-0.00310365	-0.0840551	0.000449925	-0.0763777	-0.00310521	-0.0857232	-0.00205973	-0.0823815	-8.51561e-05	-0.0905675	0.000693006	-0.0789848	-0.000895849	-0.0911467	-0.00549527	-0.0856015	0.000358941	-0.0727701	-0.00141183	-0.0886625	-0.00541979	-0.0851307	-0.021339	-0.123642	-0.00200946	-0.144553	-0.00132551	-0.148756	0.00224846	-0.107203	-0.00607219	-0.145811	-0.00970465	-0.141466	-0.000233604	-0.0847829	-0.0013399	-0.0789803
391	-0.085645	-0.00324437	-0.0818367	-0.00217246	-0.0799817	-0.0175724	-0.0834684	-0.00153653	-0.0770121	-0.00756757	-0.0907064	-0.00307213	-0.0840795	0.000270276	-0.0764492	-0.00295396	-0.0857983	-0.00217106	-0.082435	-0.000168854	-0.0907205	0.000672747	-0.0790748	-0.000773146	-0.0911656	-0.00574013	-0.0856642	0.000211068	-0.0728722	-0.00146533	-0.0888218	-0.0053148	-0.085267	-0.0216119	-0.123745	-0.00194461	-0.144603	-0.00123691	-0.148833	0.00225428	-0.107082	-0.00648893	-0.145813	-0.0093147	-0.141567	-0.00017579	-0.0848951	-0.00133983	-0.0790708
392	-0.0856812	-0.00281707	-0.0820115	-0.00215018	-0.0803635	-0.0172152	-0.0836538	-0.00159269	-0.0773035	-0.007354	-0.0908542	-0.00304217	-0.084114	8.70184862309942e-05	-0.0765449	-0.00275466	-0.0858716	-0.00229043	-0.0824877	-0.000261944	-0.0908714	0.000647636	-0.0791695	-0.000658281	-0.0912959	-0.00588786	-0.0857227	6.28980940031998e-05	-0.0729587	-0.00152138	-0.0889597	-0.00524006	-0.0854136	-0.0215123	-0.123869	-0.00180188	-0.144681	-0.00126741	-0.148902	0.00228834	-0.106956	-0.00690796	-0.145815	-0.00892653	-0.1417	-0.000145615	-0.0850047	-0.00134419	-0.0791601
393	-0.0857842	-0.00268116	-0.082156	-0.00215274	-0.0807004	-0.0169059	-0.0838601	-0.00156807	-0.0775912	-0.00714905	-0.0909859	-0.00300557	-0.084245	-9.43983e-05	-0.0766602	-0.00244644	-0.0859464	-0.00240954	-0.0825394	-0.00035303	-0.0910001	0.000623983	-0.0792721	-0.000549015	-0.0913879	-0.00603618	-0.0858639	8.4568023060394e-05	-0.0730415	-0.00157461	-0.0891005	-0.00516245	-0.0855545	-0.0212282	-0.124005	-0.00165963	-0.144763	-0.00130127	-0.14894	0.0021884	-0.106875	-0.00732212	-0.145861	-0.00853211	-0.141838	-0.000114196	-0.0851169	-0.00135175	-0.0792483
394	-0.0859076	-0.00255816	-0.0822942	-0.00213463	-0.0811114	-0.0166221	-0.0840612	-0.00153938	-0.077884	-0.00692424	-0.0911113	-0.00300222	-0.084341	-0.000212619	-0.0768821	-0.00250055	-0.0860237	-0.00252123	-0.0825879	-0.000438126	-0.0911254	0.000605481	-0.0792485	-0.000419948	-0.09147	-0.00621829	-0.0860572	5.99207229956822e-05	-0.0731421	-0.0015975	-0.0892662	-0.00506398	-0.0857033	-0.0209508	-0.124114	-0.00150384	-0.144848	-0.00133911	-0.148982	0.00209125	-0.106805	-0.00777053	-0.145926	-0.0081295	-0.141838	-6.46296e-07	-0.0852333	-0.0013623	-0.0793369
395	-0.0858922	-0.00208197	-0.0824474	-0.00214652	-0.0814742	-0.01634	-0.0842635	-0.00160154	-0.0781675	-0.00671939	-0.0912305	-0.00298344	-0.0843899	-0.000340854	-0.0771507	-0.00260388	-0.0861035	-0.00263859	-0.0826306	-0.000526843	-0.0912521	0.000582746	-0.079285	-0.000304829	-0.0917032	-0.00628062	-0.0861533	1.6379269919764e-05	-0.0732175	-0.00163341	-0.0894232	-0.00497872	-0.0858104	-0.0206579	-0.124203	-0.00136916	-0.144927	-0.00138079	-0.14902	0.00198887	-0.106754	-0.00819539	-0.145974	-0.00773171	-0.141948	7.96901162059271e-05	-0.0853223	-0.00139209	-0.0794232
396	-0.0858806	-0.00205845	-0.0825909	-0.00221868	-0.0818328	-0.0160522	-0.0844267	-0.0016221	-0.0783769	-0.00662091	-0.0913504	-0.00296537	-0.084459	-0.000482897	-0.0774268	-0.00268197	-0.0862068	-0.0027587	-0.0827306	-0.000548035	-0.0913838	0.000558732	-0.0793212	-0.000189441	-0.091998	-0.00628195	-0.0861898	-8.65991e-05	-0.0732986	-0.00166484	-0.089578	-0.00476136	-0.0859391	-0.0203751	-0.124288	-0.00124983	-0.145004	-0.00142113	-0.14906	0.00188704	-0.106682	-0.00860622	-0.146089	-0.00736653	-0.142029	0.000106223	-0.0854064	-0.00141886	-0.0795109
397	-0.0862999	-0.00208823	-0.0827402	-0.00228823	-0.0822471	-0.0160372	-0.0845839	-0.00163846	-0.0784981	-0.00694444	-0.0914731	-0.00293953	-0.08439	-0.000663905	-0.0776586	-0.00274183	-0.0862707	-0.00287042	-0.0828384	-0.000568639	-0.0915196	0.000532958	-0.0793603	-7.11579e-05	-0.0922	-0.00569795	-0.0862272	-0.000192299	-0.0734519	-0.00172279	-0.0896596	-0.00490711	-0.0861529	-0.0201132	-0.12439	-0.00112123	-0.145083	-0.0014559	-0.149096	0.00179283	-0.106497	-0.0089921	-0.146233	-0.00700082	-0.142113	0.000132758	-0.0854936	-0.0014982	-0.0795998
398	-0.0863975	-0.00194023	-0.0828887	-0.00235805	-0.0826823	-0.0162309	-0.0847401	-0.0016552	-0.0787193	-0.007275	-0.0916178	-0.00292428	-0.0842542	-0.000749442	-0.0778913	-0.0027904	-0.0863327	-0.00298723	-0.0829461	-0.000592891	-0.0916673	0.000416126	-0.0793988	4.49122285193226e-05	-0.0924132	-0.00536812	-0.0863161	-0.000261132	-0.0735768	-0.00177844	-0.0897227	-0.00511725	-0.0863172	-0.0198486	-0.124519	-0.00096354	-0.145153	-0.00150435	-0.14916	0.00171897	-0.10653	-0.0094642	-0.146382	-0.00665268	-0.142208	0.000151683	-0.0855798	-0.00157774	-0.0796878
399	-0.0864937	-0.00178851	-0.0830365	-0.00242188	-0.0827411	-0.0165866	-0.084903	-0.00165613	-0.0788336	-0.00760068	-0.0917577	-0.00284403	-0.0843227	-0.000835759	-0.0778438	-0.00309551	-0.0863943	-0.00309863	-0.0830529	-0.000614046	-0.0917481	0.000514031	-0.0794367	0.000162289	-0.0925576	-0.00504493	-0.0864581	-0.000288325	-0.0736979	-0.00183027	-0.0897982	-0.00531675	-0.0865293	-0.0195942	-0.12461	-0.000808215	-0.145206	-0.00154746	-0.149212	0.00163547	-0.106256	-0.00978452	-0.146465	-0.00627128	-0.142309	0.000165957	-0.0856668	-0.00166145	-0.079775
400	-0.0865878	-0.00164121	-0.0831745	-0.00245224	-0.0826017	-0.0169541	-0.0850756	-0.00162581	-0.0787992	-0.0079121	-0.0917878	-0.00290209	-0.0844292	-0.000882325	-0.0778799	-0.00331326	-0.0864563	-0.00321011	-0.0831435	-0.000635709	-0.0918334	0.000608072	-0.0794097	0.000297459	-0.0927103	-0.00473303	-0.0865999	-0.000306772	-0.073848	-0.00188245	-0.0898455	-0.00551845	-0.0867524	-0.0193432	-0.124671	-0.000654797	-0.145262	-0.00158001	-0.149275	0.00156242	-0.106335	-0.010578	-0.146542	-0.00591654	-0.142409	0.000180253	-0.0857294	-0.00176828	-0.0798608
401	-0.0868498	-0.00108361	-0.0832327	-0.00253005	-0.0822793	-0.0172053	-0.0851848	-0.00163626	-0.0787129	-0.00825268	-0.0918579	-0.00296292	-0.084465	-0.000767894	-0.0779114	-0.00352552	-0.0864697	-0.00331403	-0.0832327	-0.000649047	-0.0919228	0.000708681	-0.0795359	0.000391452	-0.0928674	-0.0044111	-0.0868163	-0.000289641	-0.0739883	-0.00192646	-0.0898775	-0.00570988	-0.0869062	-0.0189149	-0.124729	-0.000490492	-0.145316	-0.00161288	-0.149321	0.00151246	-0.10638	-0.0101129	-0.146425	-0.00545868	-0.142505	0.000196974	-0.0857852	-0.00186126	-0.0799468
402	-0.0868688	-0.00107398	-0.0834402	-0.00263434	-0.0820841	-0.0175733	-0.0852801	-0.00166217	-0.0786018	-0.00856083	-0.0920094	-0.00296716	-0.0844559	-0.000732806	-0.0779453	-0.00377101	-0.0864837	-0.00342105	-0.0833174	-0.00066405	-0.0920038	0.000813503	-0.0796588	0.000482229	-0.0930315	-0.0041219	-0.08699	-0.000239195	-0.0740936	-0.00192622	-0.0898734	-0.0058861	-0.0871022	-0.01885	-0.124797	-0.000321768	-0.145368	-0.00164712	-0.149332	0.00144547	-0.10652	-0.00969332	-0.146428	-0.00508693	-0.142579	0.000182326	-0.0858392	-0.00195312	-0.0800328
403	-0.0868428	-0.00116199	-0.0835753	-0.00253848	-0.0821143	-0.0180633	-0.085386	-0.00169992	-0.0785223	-0.008874	-0.0920831	-0.0029065	-0.084441	-0.000693359	-0.0781894	-0.00375899	-0.0865008	-0.00355174	-0.0833867	-0.000587397	-0.0920899	0.000913516	-0.0797882	0.000565909	-0.0931824	-0.00384221	-0.0871688	-0.000200245	-0.0741456	-0.00182269	-0.0899284	-0.00610943	-0.0873202	-0.0188028	-0.124925	-0.00020461	-0.145447	-0.00170179	-0.149334	0.0013377	-0.106692	-0.00924987	-0.146517	-0.00469591	-0.142649	0.000145794	-0.0858973	-0.00205154	-0.0801243
404	-0.0869163	-0.00129651	-0.0837123	-0.00244275	-0.0823139	-0.0185073	-0.0855542	-0.00168738	-0.0784239	-0.00919152	-0.0921624	-0.00284628	-0.0844289	-0.000658699	-0.0784677	-0.00372133	-0.0866066	-0.00367037	-0.0834547	-0.000499004	-0.0921896	0.00101212	-0.0799269	0.000613882	-0.0933707	-0.003521	-0.0873552	-0.000167047	-0.0742015	-0.00171965	-0.0899343	-0.00630767	-0.0876259	-0.0188122	-0.125033	-0.000136801	-0.145534	-0.00173456	-0.149336	0.00123155	-0.106904	-0.00881717	-0.146574	-0.00429435	-0.142707	0.000128293	-0.0859566	-0.0021475	-0.0802164
405	-0.0870046	-0.00142443	-0.0838455	-0.00235381	-0.0828178	-0.0186938	-0.0857372	-0.0016621	-0.0783402	-0.0095201	-0.0922454	-0.00279018	-0.0844197	-0.000627434	-0.0786573	-0.0036579	-0.0867076	-0.00377667	-0.083522	-0.000415041	-0.0922856	0.00110721	-0.0800912	0.000654818	-0.0935431	-0.00322884	-0.0875494	-0.00012678	-0.0742596	-0.00162184	-0.0899883	-0.00650089	-0.0879058	-0.0187771	-0.125155	-7.79297e-05	-0.14558	-0.00177997	-0.149346	0.00114443	-0.107056	-0.00837027	-0.146812	-0.0042585	-0.142828	0.000159914	-0.086015	-0.00224583	-0.080306
406	-0.0870467	-0.00156297	-0.08398	-0.00226547	-0.0831703	-0.018511	-0.0859122	-0.00165158	-0.0780665	-0.0101911	-0.0923779	-0.00273113	-0.0844918	-0.000579228	-0.0788042	-0.003681	-0.0867503	-0.00368186	-0.0835958	-0.00033495	-0.0923813	0.00120134	-0.0802381	0.00069429	-0.0936738	-0.00297505	-0.0877396	-3.83022e-05	-0.0743118	-0.00152374	-0.0899785	-0.00671769	-0.0881894	-0.018811	-0.125272	-1.96598e-05	-0.145647	-0.00181313	-0.149334	0.00103799	-0.107192	-0.00791984	-0.147024	-0.00422616	-0.142934	0.000184472	-0.08607	-0.00235002	-0.0803961
407	-0.0870757	-0.00172822	-0.0841162	-0.00217588	-0.0835199	-0.0183172	-0.0861051	-0.00164859	-0.0781642	-0.0101137	-0.0925266	-0.0026412	-0.0845668	-0.000458367	-0.0789061	-0.00381282	-0.0869481	-0.00365222	-0.0836734	-0.000252047	-0.092474	0.00129468	-0.0803853	0.000737841	-0.0937948	-0.00292405	-0.0879314	2.6907463349643e-05	-0.0743653	-0.00142495	-0.0899334	-0.00691896	-0.088442	-0.0188779	-0.125364	-5.99923e-05	-0.145718	-0.00185114	-0.149359	0.000975782	-0.107295	-0.00746308	-0.147244	-0.00422026	-0.143048	0.000203045	-0.0861348	-0.00244284	-0.0804882
408	-0.0871101	-0.00189409	-0.0842496	-0.00209143	-0.0836199	-0.0187062	-0.0862735	-0.0016486	-0.0786288	-0.0101744	-0.0926191	-0.0025146	-0.0846041	-0.000330803	-0.0791492	-0.00403858	-0.0870892	-0.00363653	-0.08375	-0.000173874	-0.092552	0.00138949	-0.0805249	0.000735563	-0.093921	-0.00296485	-0.0881428	5.396158942092e-05	-0.0744156	-0.0013294	-0.0899075	-0.0071304	-0.0886736	-0.0189644	-0.125408	-0.000226668	-0.14577	-0.00189234	-0.149411	0.0009597	-0.107399	-0.0070141	-0.147264	-0.00433902	-0.143158	0.000217917	-0.0861986	-0.00253649	-0.0805794
409	-0.0871465	-0.0020646	-0.0843924	-0.00201154	-0.0835332	-0.0191742	-0.086426	-0.00168032	-0.0789715	-0.0100178	-0.0927212	-0.00239572	-0.0847204	-0.000207807	-0.0793792	-0.00416463	-0.0871689	-0.00367379	-0.083829	-9.5228e-05	-0.0927996	0.000947307	-0.0806747	0.000703658	-0.0943582	-0.00288865	-0.0883325	8.32082032989068e-05	-0.0744683	-0.00120872	-0.0899307	-0.00734756	-0.0889516	-0.0190405	-0.125483	-0.000388882	-0.145824	-0.00190352	-0.149426	0.000965599	-0.10752	-0.0065629	-0.147501	-0.00455772	-0.143272	0.000230239	-0.0862653	-0.00263807	-0.0806745
410	-0.0871801	-0.00222213	-0.0845208	-0.00195485	-0.083197	-0.0194651	-0.0865685	-0.00170132	-0.0792723	-0.0098605	-0.0928313	-0.00228403	-0.08483	-8.48127e-05	-0.0794815	-0.00420556	-0.0873732	-0.00362053	-0.0839407	-6.66233e-05	-0.0929315	0.000902491	-0.0808001	0.0006868	-0.0945737	-0.00284448	-0.0885334	0.000135045	-0.0744905	-0.00111231	-0.089948	-0.00754915	-0.0891498	-0.019175	-0.125471	-0.000543954	-0.145841	-0.00186642	-0.149421	0.000984531	-0.107638	-0.00611319	-0.147698	-0.00429956	-0.143377	0.000250816	-0.0863375	-0.00272881	-0.080766
411	-0.0872019	-0.00239393	-0.0846439	-0.00192915	-0.0828594	-0.0197697	-0.0867318	-0.00171561	-0.0795365	-0.00973558	-0.09294	-0.00217596	-0.0849696	0.000141287	-0.0795464	-0.00431097	-0.0875228	-0.00357167	-0.0840492	-3.83892e-05	-0.0930626	0.000860457	-0.0809262	0.000669053	-0.0948364	-0.00274101	-0.0887318	0.000179496	-0.0745275	-0.00101362	-0.0899404	-0.00776609	-0.0892428	-0.0194351	-0.125443	-0.00071313	-0.145859	-0.00185385	-0.149438	0.000995243	-0.107699	-0.00561395	-0.147847	-0.00399942	-0.143436	0.000235443	-0.0864047	-0.00282399	-0.0808573
412	-0.0872312	-0.00257273	-0.0848114	-0.00197617	-0.0824944	-0.0200589	-0.0868848	-0.0017405	-0.0798191	-0.00959827	-0.0929983	-0.0020592	-0.0850764	0.000168724	-0.0798053	-0.00411667	-0.0876807	-0.00353341	-0.0841626	-1.38902e-05	-0.0931943	0.000816014	-0.0810562	0.000642915	-0.0950391	-0.00289395	-0.088932	0.000215406	-0.0745235	-0.00093162	-0.0898973	-0.00797582	-0.0892631	-0.01968	-0.125472	-0.000902258	-0.145875	-0.0018453	-0.149452	0.000945593	-0.107834	-0.00520932	-0.147985	-0.00371038	-0.143546	0.000171921	-0.0864709	-0.0029255	-0.0809497
413	-0.0872281	-0.00270499	-0.0849408	-0.00196983	-0.0821261	-0.0203269	-0.0870263	-0.00176304	-0.0794574	-0.00881003	-0.093082	-0.00196097	-0.08516	0.000161732	-0.0800089	-0.00409028	-0.0878583	-0.00351809	-0.0842727	1.26871264355538e-05	-0.0933238	0.000772393	-0.0811783	0.00057549	-0.0952402	-0.00305538	-0.0891264	0.000186517	-0.0745162	-0.000849278	-0.089863	-0.00818102	-0.0892923	-0.0201145	-0.125602	-0.0010122	-0.145858	-0.00181456	-0.149456	0.000847248	-0.108208	-0.00479218	-0.148229	-0.00363916	-0.14367	0.000251327	-0.0865361	-0.00302564	-0.0810424
414	-0.087211	-0.00284677	-0.0850671	-0.00196822	-0.082459	-0.0209645	-0.0871727	-0.0017846	-0.0795386	-0.00849062	-0.0931566	-0.0018855	-0.0851961	0.000209264	-0.0801932	-0.00427967	-0.0879997	-0.00350375	-0.0843894	3.6511736164882e-05	-0.0934541	0.000726389	-0.0812607	0.000487816	-0.0954431	-0.00322316	-0.0892802	0.000150879	-0.0745097	-0.000768831	-0.0898693	-0.00839935	-0.0894507	-0.0201592	-0.125719	-0.00111909	-0.145914	-0.00184004	-0.149465	0.000750021	-0.108353	-0.00431295	-0.148419	-0.00357602	-0.143764	0.000246308	-0.0866136	-0.00312588	-0.0811349
415	-0.0872255	-0.00299944	-0.0851899	-0.00197585	-0.0828399	-0.0208183	-0.0873364	-0.00180154	-0.079621	-0.00814182	-0.093193	-0.00172771	-0.0853533	0.00019271	-0.0803662	-0.00451047	-0.0881357	-0.00348204	-0.0844969	6.32486580457031e-05	-0.0935825	0.000683079	-0.0813316	0.000409927	-0.0955966	-0.00339409	-0.0894091	0.000129231	-0.074503	-0.000684407	-0.0899657	-0.00854138	-0.0895688	-0.020206	-0.125836	-0.00110922	-0.145939	-0.00187693	-0.149474	0.000650174	-0.10848	-0.00380984	-0.148536	-0.00349044	-0.143865	0.000237401	-0.0866972	-0.00321302	-0.0812277
416	-0.0872715	-0.00311376	-0.085312	-0.00196611	-0.0832439	-0.0205812	-0.0875211	-0.00181472	-0.0791651	-0.00743112	-0.0932482	-0.00160151	-0.0855112	0.000186832	-0.0804641	-0.00469041	-0.0882514	-0.00344697	-0.0845892	0.000102348	-0.0937188	0.000649063	-0.0814025	0.000338897	-0.095745	-0.00343344	-0.0895342	0.000136483	-0.0745014	-0.00059121	-0.0900882	-0.00867501	-0.0898091	-0.02015	-0.12579	-0.00108319	-0.145961	-0.00191784	-0.1495	0.000553324	-0.10862	-0.00329005	-0.148873	-0.00344809	-0.143964	0.000232078	-0.0867789	-0.00329767	-0.0813264
417	-0.0873205	-0.00323366	-0.0854335	-0.00197128	-0.0836954	-0.0202777	-0.0876978	-0.00184013	-0.0797524	-0.00736199	-0.093386	-0.00140967	-0.0856643	0.000166774	-0.0807086	-0.0046496	-0.0883614	-0.00342379	-0.0846795	6.82466742193272e-05	-0.0938457	0.000583737	-0.0814462	0.000248548	-0.0959238	-0.00324512	-0.0896686	0.000165821	-0.0744942	-0.00050447	-0.09018	-0.00882036	-0.0898926	-0.0199314	-0.126056	-0.00127189	-0.145986	-0.00196424	-0.149499	0.00039523	-0.108773	-0.00279048	-0.148978	-0.00359312	-0.144061	0.000212621	-0.0868448	-0.00339007	-0.0814214
418	-0.0873991	-0.00333931	-0.0855637	-0.0019809	-0.0840956	-0.019942	-0.0878873	-0.00186761	-0.0800186	-0.007161	-0.0934421	-0.00119383	-0.0858257	0.000137487	-0.080959	-0.00460661	-0.0884733	-0.0033977	-0.0847708	4.21644159204343e-05	-0.0939667	0.000593923	-0.0815509	0.00016908	-0.0961496	-0.00305937	-0.0897896	0.000145106	-0.0744899	-0.000417674	-0.0902551	-0.00898861	-0.0902283	-0.0195255	-0.126064	-0.00105413	-0.146033	-0.00190598	-0.149502	0.000240032	-0.108972	-0.00231702	-0.149088	-0.00371881	-0.144154	0.000206059	-0.0869409	-0.00346174	-0.0815162
419	-0.0875241	-0.00344852	-0.0856715	-0.00197702	-0.0845023	-0.0195903	-0.0880548	-0.00188884	-0.0803447	-0.00700249	-0.0934378	-0.000968958	-0.0859956	0.000140287	-0.0811905	-0.00456517	-0.0885836	-0.00336896	-0.0848627	1.72132888286297e-05	-0.0940861	0.000605744	-0.0816022	0.000215409	-0.0963645	-0.00286106	-0.0899081	0.000125048	-0.0744768	-0.00032665	-0.0903098	-0.00915958	-0.0903742	-0.0191742	-0.126197	-0.000954351	-0.146117	-0.00185046	-0.149496	0.000116212	-0.109233	-0.00183749	-0.149199	-0.00381353	-0.144249	0.000192056	-0.0870343	-0.00352906	-0.0816088
420	-0.0876645	-0.00347097	-0.0857776	-0.00200307	-0.0848394	-0.0192145	-0.0881849	-0.0019086	-0.0806615	-0.00688411	-0.0935113	-0.00081485	-0.0861608	0.00014362	-0.0814443	-0.00459409	-0.0886961	-0.00334318	-0.0849815	-7.21215e-06	-0.0942078	0.000615389	-0.0816771	0.000238294	-0.0965781	-0.00267623	-0.0899721	0.000147249	-0.0745274	-0.000237481	-0.0903373	-0.0092258	-0.0905335	-0.0187845	-0.126278	-0.000885911	-0.146194	-0.00176093	-0.149485	-4.50869e-05	-0.109686	-0.0016358	-0.14943	-0.00379053	-0.144346	0.000179544	-0.0871293	-0.00359925	-0.081704
421	-0.0878044	-0.00345838	-0.0859529	-0.00200682	-0.085123	-0.0188287	-0.088319	-0.00192515	-0.0810013	-0.00675545	-0.0936304	-0.000711767	-0.0862413	0.000254922	-0.0817378	-0.00461982	-0.0888117	-0.00331444	-0.0851057	-3.16952e-05	-0.0943328	0.00062675	-0.0818547	0.000346254	-0.0968424	-0.00266427	-0.0901678	9.91317439845846e-05	-0.0745874	-0.000144862	-0.0905779	-0.00912725	-0.0907793	-0.0185556	-0.126392	-0.000808245	-0.146292	-0.00165924	-0.149476	-0.000110343	-0.110085	-0.00149431	-0.149657	-0.00374979	-0.144446	0.000165854	-0.0872302	-0.00367597	-0.0817983
422	-0.0879423	-0.00341662	-0.0861185	-0.00193289	-0.0853385	-0.0185517	-0.088458	-0.00194572	-0.0811134	-0.00686312	-0.0937822	-0.000616138	-0.0863698	0.000347483	-0.0820107	-0.00465196	-0.0889202	-0.00328718	-0.0852261	-5.44148e-05	-0.0944499	0.000638595	-0.0819603	0.000439088	-0.0970904	-0.00265909	-0.0903222	2.33434603651439e-05	-0.0746696	-6.62358e-05	-0.0906845	-0.00900334	-0.0910577	-0.0183636	-0.126503	-0.000741213	-0.146448	-0.00158243	-0.149227	-0.000108923	-0.110488	-0.00187969	-0.149757	-0.00374291	-0.144539	0.00014929	-0.0873283	-0.0037368	-0.081889
423	-0.0880823	-0.00337353	-0.0862862	-0.00185833	-0.0857884	-0.0185835	-0.0885993	-0.0018668	-0.0811507	-0.00712813	-0.093938	-0.000523936	-0.0864954	0.000446034	-0.0822855	-0.00468295	-0.089034	-0.00325828	-0.0853425	-8.70029e-05	-0.0945824	0.000646756	-0.082068	0.000532691	-0.0973399	-0.00264692	-0.0904774	-5.27689e-05	-0.0747802	5.42068733683232e-05	-0.0907794	-0.00887637	-0.0913436	-0.0182889	-0.12662	-0.00067489	-0.146506	-0.00156534	-0.149469	-7.34256e-05	-0.110708	-0.00223655	-0.149684	-0.0037049	-0.144635	0.000117623	-0.0874276	-0.00379829	-0.081981
424	-0.0882245	-0.0033314	-0.0864621	-0.00186204	-0.0862356	-0.0185419	-0.0887503	-0.00184265	-0.0811877	-0.00739967	-0.0940925	-0.000431944	-0.0866447	0.000556816	-0.0824516	-0.00480924	-0.0891665	-0.00325495	-0.0854208	-0.000132165	-0.0947201	0.000661845	-0.0821413	0.000680485	-0.0977442	-0.00243499	-0.0906341	-0.000129361	-0.074851	0.000141553	-0.0909063	-0.00874209	-0.0914749	-0.018352	-0.126751	-0.000596593	-0.146556	-0.00149787	-0.149458	-8.99374e-05	-0.110811	-0.00265601	-0.149998	-0.00368956	-0.144753	7.1314377314835e-05	-0.0875289	-0.00386097	-0.082074
425	-0.088459	-0.00313686	-0.086614	-0.00183945	-0.0866511	-0.018392	-0.0888999	-0.00183739	-0.0811585	-0.00767963	-0.0942517	-0.000358577	-0.0867788	0.000671582	-0.0825735	-0.00499505	-0.0892773	-0.00321032	-0.0854563	-0.000228477	-0.0948535	0.000667431	-0.082249	0.000759159	-0.0978852	-0.00267769	-0.0907835	-0.000227569	-0.0749759	0.000248492	-0.091003	-0.00861175	-0.0915159	-0.0188235	-0.12688	-0.000515283	-0.146637	-0.00146888	-0.149434	-0.00011433	-0.110833	-0.00307151	-0.150256	-0.00362834	-0.144877	2.81516615374261e-05	-0.0876327	-0.0039228	-0.0821668
426	-0.0886181	-0.00303899	-0.0867668	-0.00182225	-0.0865943	-0.0188039	-0.089045	-0.00183612	-0.0813487	-0.00795791	-0.0944063	-0.000275601	-0.0869033	0.000719413	-0.0826987	-0.00517788	-0.0894197	-0.00315425	-0.085489	-0.000332417	-0.0949825	0.000638779	-0.0823705	0.000824065	-0.0979716	-0.00293562	-0.0909214	-0.000322521	-0.075086	0.000318474	-0.091076	-0.008472	-0.0913721	-0.0191267	-0.126988	-0.000441882	-0.1467	-0.00134203	-0.149412	-0.000270793	-0.110776	-0.00365404	-0.150365	-0.00360257	-0.145005	-9.21664e-06	-0.0877385	-0.00397095	-0.0822562
427	-0.0887799	-0.00294243	-0.0869202	-0.00180528	-0.0865139	-0.0192132	-0.0891896	-0.00184122	-0.0815297	-0.00824466	-0.0945672	-0.000182874	-0.087063	0.000679652	-0.0828241	-0.00536084	-0.0895184	-0.00305797	-0.0855221	-0.000442042	-0.0951112	0.000671142	-0.082549	0.000701663	-0.0980067	-0.00319761	-0.0910509	-0.00040237	-0.0752368	0.000378427	-0.0911635	-0.0083437	-0.0912406	-0.0194337	-0.1271	-0.000364562	-0.146768	-0.00142724	-0.149373	-0.000455417	-0.110695	-0.00413706	-0.15043	-0.00355955	-0.145125	-1.19084e-05	-0.0878498	-0.00400881	-0.0823468
428	-0.0889368	-0.00284383	-0.0870558	-0.00179845	-0.0863711	-0.0195903	-0.0893031	-0.00184349	-0.0817258	-0.00855547	-0.094647	-5.01321e-05	-0.0872257	0.000639683	-0.0828676	-0.00535987	-0.0896242	-0.00297436	-0.0855662	-0.000540705	-0.095232	0.00070651	-0.0827383	0.000706928	-0.098058	-0.00348755	-0.0911928	-0.000496449	-0.0753747	0.000439405	-0.0912211	-0.00819315	-0.0911431	-0.0197583	-0.127207	-0.000287964	-0.146836	-0.00150874	-0.149337	-0.000631399	-0.110695	-0.00464186	-0.15051	-0.00384832	-0.145245	-2.64892e-05	-0.0879559	-0.00403102	-0.0824342
429	-0.0890917	-0.00276415	-0.0871788	-0.00179718	-0.0863109	-0.0199979	-0.0894769	-0.00170082	-0.0816931	-0.00886339	-0.0947604	6.39308506295566e-05	-0.0873789	0.00058968	-0.0832442	-0.00521031	-0.0897323	-0.00289633	-0.0856116	-0.00063882	-0.0953427	0.000744748	-0.0828739	0.000757624	-0.0981875	-0.00374317	-0.0913487	-0.000532272	-0.0755011	0.000503737	-0.0912825	-0.00804561	-0.0911012	-0.02006	-0.127315	-0.000210603	-0.146873	-0.00159775	-0.149301	-0.000809103	-0.110657	-0.00515405	-0.150596	-0.00412261	-0.145368	-4.25635e-05	-0.0880648	-0.00405477	-0.0825222
430	-0.0892008	-0.0028823	-0.0873199	-0.00179772	-0.0863295	-0.02044	-0.0895799	-0.00177308	-0.0817518	-0.00919857	-0.0948724	0.000181113	-0.0875294	0.000498409	-0.0834909	-0.00511302	-0.0898516	-0.00282942	-0.0856592	-0.000739027	-0.0954564	0.000783673	-0.0831427	0.000658624	-0.0984819	-0.00358906	-0.0915196	-0.000550321	-0.0756266	0.000557526	-0.0913598	-0.00789943	-0.0910915	-0.0203547	-0.127327	-4.5532e-05	-0.14691	-0.00168762	-0.149268	-0.000991974	-0.110692	-0.00566952	-0.150762	-0.00429594	-0.145473	-7.15811e-05	-0.0881901	-0.00408024	-0.0826123
431	-0.0893074	-0.00299419	-0.0874766	-0.00176826	-0.0868459	-0.0204653	-0.0897236	-0.00188599	-0.081841	-0.00931503	-0.0950085	0.000265842	-0.0876712	0.000420528	-0.0837038	-0.00487183	-0.0899688	-0.00276052	-0.0857454	-0.000779474	-0.095549	0.00082569	-0.0832862	0.000551737	-0.0986757	-0.00360574	-0.0916837	-0.000576586	-0.075769	0.000596214	-0.0914218	-0.00775927	-0.0911468	-0.0206214	-0.127422	0.000105269	-0.146945	-0.00177242	-0.149278	-0.00116212	-0.110689	-0.00617318	-0.150824	-0.00458167	-0.145501	-6.19764e-05	-0.0883045	-0.00404081	-0.0827011
432	-0.0894242	-0.00311212	-0.087636	-0.00173748	-0.0873377	-0.020192	-0.0898689	-0.0020027	-0.0822162	-0.00910903	-0.0951244	0.000315038	-0.0878301	0.000336996	-0.0838778	-0.00486051	-0.0900746	-0.00269655	-0.0858503	-0.000788837	-0.0956225	0.000872558	-0.0834265	0.000437756	-0.0989165	-0.00364389	-0.0918464	-0.000608878	-0.0758702	0.000635179	-0.0915088	-0.00763986	-0.0912841	-0.0208782	-0.127539	0.00026555	-0.146978	-0.00185478	-0.149287	-0.0013345	-0.110697	-0.00668028	-0.151064	-0.00459017	-0.145568	-3.604e-05	-0.088431	-0.00402419	-0.0827915
433	-0.089452	-0.00325945	-0.0877869	-0.0016852	-0.0877834	-0.0198353	-0.0899871	-0.0021326	-0.0824021	-0.00885629	-0.095215	0.000406852	-0.0879706	0.000311513	-0.0841071	-0.00486684	-0.0901828	-0.00263332	-0.0859598	-0.000795318	-0.0957131	0.000917471	-0.0835588	0.000304552	-0.0992	-0.00360643	-0.0919864	-0.000665228	-0.0759762	0.000652884	-0.0916399	-0.00754589	-0.0915447	-0.0209439	-0.127632	0.000423733	-0.147006	-0.00194027	-0.149275	-0.00150615	-0.110638	-0.00716127	-0.151283	-0.00434571	-0.145669	-6.58441e-06	-0.088546	-0.0040209	-0.0828824
434	-0.089479	-0.00340165	-0.0879247	-0.00167376	-0.0881923	-0.019441	-0.0900451	-0.00226162	-0.0825889	-0.00858409	-0.0953013	0.000517059	-0.088146	0.000364312	-0.084281	-0.00485693	-0.0903029	-0.00262702	-0.0860659	-0.000800068	-0.095819	0.000962301	-0.0837076	0.00023479	-0.0992574	-0.00387504	-0.0921188	-0.000730243	-0.0761124	0.000623903	-0.0917599	-0.00743574	-0.0918765	-0.0202555	-0.127703	0.000610217	-0.147039	-0.00201405	-0.149234	-0.00167486	-0.110683	-0.00763606	-0.151612	-0.00427136	-0.145746	1.52573976460735e-05	-0.0886577	-0.00402346	-0.0829726
435	-0.0896478	-0.00356007	-0.0880708	-0.00166676	-0.0885876	-0.0190458	-0.0901039	-0.00240596	-0.0826669	-0.00827692	-0.0954093	0.000522649	-0.0882969	0.000402422	-0.084268	-0.00515414	-0.0904239	-0.00262185	-0.0861734	-0.000812394	-0.0959255	0.00100397	-0.0838586	0.000159978	-0.0993226	-0.00415038	-0.0922531	-0.000796363	-0.0762493	0.000600664	-0.0918955	-0.00734491	-0.0921396	-0.0200081	-0.127828	0.000665538	-0.147074	-0.00207672	-0.149138	-0.00185925	-0.111112	-0.0077583	-0.151794	-0.00402057	-0.145821	3.3867717910363e-05	-0.0887744	-0.00401888	-0.0830831
436	-0.089816	-0.00364201	-0.0882256	-0.00171129	-0.0891277	-0.0189969	-0.0901638	-0.00254913	-0.0827254	-0.00797879	-0.0955165	0.000537103	-0.088496	0.000434233	-0.0842847	-0.00538577	-0.0905395	-0.00261607	-0.086283	-0.000823183	-0.0960032	0.000828628	-0.0840099	8.04857984930962e-05	-0.0993992	-0.00442922	-0.0923905	-0.000864109	-0.076396	0.000576402	-0.0920359	-0.00725923	-0.0923811	-0.0196939	-0.127963	0.000708806	-0.147109	-0.00213962	-0.149112	-0.00213589	-0.111365	-0.00742802	-0.151869	-0.0037332	-0.145896	3.75625327709156e-05	-0.0888898	-0.00402163	-0.0831706
437	-0.0899882	-0.00370293	-0.0883494	-0.00171734	-0.089692	-0.0190155	-0.0904006	-0.00272178	-0.0828614	-0.00772437	-0.0956351	0.000516865	-0.0887026	0.000436125	-0.0842736	-0.00566573	-0.0906659	-0.00263346	-0.0864052	-0.000846899	-0.0961337	0.000744973	-0.084182	-1.98046e-05	-0.099445	-0.00473649	-0.0925497	-0.000944798	-0.0765486	0.000538222	-0.0921431	-0.00720048	-0.0926168	-0.0194344	-0.128061	0.000718506	-0.147149	-0.00221935	-0.149145	-0.00243537	-0.111567	-0.00697168	-0.152061	-0.00347474	-0.145953	3.61868221507577e-05	-0.0890183	-0.00404101	-0.0832676
438	-0.0900985	-0.003783	-0.0885017	-0.00169746	-0.089897	-0.0193941	-0.090606	-0.00270082	-0.0831125	-0.00747763	-0.0957405	0.000527681	-0.088829	0.000514477	-0.0843334	-0.00588812	-0.0907796	-0.00262051	-0.0865036	-0.000814204	-0.0962354	0.000683191	-0.0843307	-9.57781e-05	-0.0994601	-0.0050022	-0.0927208	-0.000988411	-0.0767015	0.000523859	-0.0922497	-0.00716039	-0.0930779	-0.0187158	-0.128165	0.000729078	-0.147202	-0.00229137	-0.149173	-0.00268712	-0.111675	-0.00648636	-0.152222	-0.00339564	-0.145992	4.31257543878627e-05	-0.089131	-0.00403972	-0.083354
439	-0.090125	-0.00364724	-0.0886526	-0.00168017	-0.089908	-0.0198413	-0.0907892	-0.00269645	-0.0833581	-0.00722693	-0.0958447	0.00054078	-0.0888579	0.000393475	-0.0843876	-0.00603775	-0.0908925	-0.00260975	-0.0865792	-0.000737699	-0.0963562	0.00062203	-0.0844767	-0.00016862	-0.0995017	-0.00526371	-0.0928901	-0.000994898	-0.0768444	0.000497955	-0.0923608	-0.00726943	-0.0930717	-0.0187552	-0.128269	0.000820865	-0.14728	-0.00236043	-0.149175	-0.0028814	-0.11187	-0.00603807	-0.152293	-0.00312813	-0.14603	5.26138054366132e-05	-0.0892531	-0.00402534	-0.083438
440	-0.0902081	-0.00363746	-0.088801	-0.001672	-0.08978	-0.0202873	-0.0909889	-0.00262918	-0.0835025	-0.00705332	-0.0959876	0.000511702	-0.0889203	0.000260649	-0.0843843	-0.00631054	-0.0910045	-0.00260821	-0.0866557	-0.000664213	-0.0964689	0.000553416	-0.0846214	-0.000238488	-0.0995173	-0.00553245	-0.0930354	-0.00099885	-0.0769869	0.000468098	-0.0924774	-0.00741449	-0.0930973	-0.0189231	-0.12841	0.0007345	-0.147353	-0.00242514	-0.149169	-0.00312908	-0.112056	-0.00559222	-0.152451	-0.0032518	-0.146007	0.000120004	-0.0893649	-0.00402312	-0.0835195
441	-0.0902928	-0.00362845	-0.0889503	-0.00166634	-0.0898726	-0.0206313	-0.091208	-0.00266237	-0.0835621	-0.00737863	-0.0961358	0.000533018	-0.0889871	0.000125622	-0.0846338	-0.00655409	-0.0911179	-0.0026086	-0.0867356	-0.000581402	-0.0965811	0.000483866	-0.0847502	-0.0003184	-0.0995325	-0.00580398	-0.0931819	-0.00100445	-0.0771296	0.000437006	-0.0926027	-0.00755213	-0.0932188	-0.0192033	-0.128512	0.000620092	-0.147427	-0.00249029	-0.14908	-0.00362154	-0.11228	-0.00516117	-0.152601	-0.00341185	-0.146029	8.25540558462567e-05	-0.0894737	-0.0040256	-0.0836022
442	-0.0903331	-0.00333543	-0.0890718	-0.00152811	-0.0904152	-0.0207691	-0.091397	-0.0026517	-0.0835982	-0.00769014	-0.0962735	0.000559123	-0.0890614	-1.79191e-05	-0.0848504	-0.00654491	-0.0912248	-0.00259872	-0.0868153	-0.000498673	-0.0966893	0.000417927	-0.084901	-0.000385077	-0.0995463	-0.00607674	-0.0933881	-0.000922879	-0.0772728	0.000407267	-0.0926904	-0.00767404	-0.0933361	-0.019479	-0.128578	0.000498121	-0.1475	-0.00252393	-0.149053	-0.0036472	-0.112492	-0.00472344	-0.152755	-0.00356568	-0.146033	7.82018527945016e-05	-0.0895831	-0.00402642	-0.0836853
443	-0.0906791	-0.00332372	-0.0892384	-0.00164129	-0.0909661	-0.0207517	-0.0915831	-0.0026401	-0.0836298	-0.00798992	-0.0963834	0.000536247	-0.0890728	-0.000147605	-0.0850503	-0.00612651	-0.0913256	-0.00259762	-0.0868923	-0.00042367	-0.0967828	0.000344064	-0.0850484	-0.000445801	-0.0995415	-0.00641174	-0.0935614	-0.000838728	-0.0774157	0.000378903	-0.0927933	-0.00779948	-0.0934075	-0.0197412	-0.128644	0.000376877	-0.147532	-0.0025726	-0.14904	-0.00367	-0.112667	-0.00428128	-0.152833	-0.0035711	-0.146038	7.28397017385335e-05	-0.0896911	-0.00402732	-0.0837673
444	-0.0908339	-0.00321706	-0.0893543	-0.0016252	-0.0913313	-0.0204421	-0.0917383	-0.00264276	-0.0836199	-0.0082953	-0.0964963	0.000525513	-0.0891078	-0.000280381	-0.085131	-0.00589441	-0.0914218	-0.00266167	-0.0869749	-0.000335838	-0.0968699	0.000308769	-0.085182	-0.000516034	-0.0995545	-0.00631418	-0.0937449	-0.000756455	-0.0775591	0.000352407	-0.092893	-0.00791613	-0.0934203	-0.0200297	-0.128664	0.000316112	-0.147559	-0.00262082	-0.149077	-0.0036845	-0.112768	-0.00388358	-0.153021	-0.0032575	-0.146044	6.74474917718992e-05	-0.0898015	-0.00401475	-0.0838499
445	-0.0909865	-0.00311827	-0.0894704	-0.00161348	-0.0916392	-0.0207388	-0.0918829	-0.00263601	-0.083571	-0.00859554	-0.0966172	0.00050835	-0.0891518	-0.000422403	-0.0852579	-0.00567917	-0.0915193	-0.00269278	-0.0870498	-0.0002434	-0.0969613	0.000317492	-0.0853102	-0.000557958	-0.099537	-0.00624022	-0.0939303	-0.000691315	-0.0777119	0.000321997	-0.0928709	-0.00811619	-0.0934991	-0.0202049	-0.128724	0.000335229	-0.147588	-0.0026777	-0.149159	-0.00368967	-0.112859	-0.00421545	-0.153192	-0.00292007	-0.146062	4.22651357637749e-05	-0.0899148	-0.00401966	-0.083936
446	-0.0912023	-0.00275881	-0.0895871	-0.00159804	-0.0920573	-0.0210973	-0.0920159	-0.00262331	-0.0835178	-0.00889393	-0.0967393	0.000491805	-0.0891947	-0.000563559	-0.0853864	-0.00541753	-0.0915933	-0.00272813	-0.0871573	-0.000258507	-0.097045	0.000323186	-0.0854708	-0.000578632	-0.100085	-0.00604874	-0.0940884	-0.000625854	-0.0778152	0.000264122	-0.0929048	-0.00827394	-0.0937243	-0.0203761	-0.128783	0.000347057	-0.147616	-0.00272921	-0.149173	-0.0036822	-0.113006	-0.00460089	-0.153324	-0.00269466	-0.146059	-2.40237e-05	-0.0900158	-0.00402351	-0.0840254
447	-0.0912636	-0.00287626	-0.0897036	-0.00157981	-0.0925668	-0.0211556	-0.0921455	-0.0026147	-0.0834967	-0.00936419	-0.0968612	0.00047355	-0.0893197	-0.000621323	-0.0856403	-0.005541	-0.0917158	-0.00276391	-0.0872645	-0.000275702	-0.0971316	0.000329649	-0.0856284	-0.000601634	-0.100179	-0.00581207	-0.0942357	-0.000570555	-0.0779233	0.000229843	-0.0929534	-0.00842846	-0.0939819	-0.0204834	-0.128837	0.000379652	-0.147645	-0.00278548	-0.149251	-0.00364173	-0.113055	-0.00499586	-0.153386	-0.00255318	-0.146014	-0.000102132	-0.0901203	-0.00402672	-0.0841145
448	-0.0913004	-0.00298811	-0.0898379	-0.00158558	-0.0929524	-0.0211546	-0.0922762	-0.0026012	-0.0834939	-0.00912708	-0.0970001	0.000498367	-0.089432	-0.000699593	-0.0858826	-0.00564288	-0.0918451	-0.00279741	-0.087374	-0.000284703	-0.0972159	0.000338042	-0.0857731	-0.000643254	-0.100297	-0.00558748	-0.094354	-0.000536031	-0.0780222	0.000194393	-0.0930026	-0.00858457	-0.0940933	-0.0207341	-0.12891	0.000411389	-0.147696	-0.00281692	-0.149372	-0.00364234	-0.1129	-0.005355	-0.153611	-0.00241179	-0.145957	-0.0002626	-0.0902228	-0.00401043	-0.0842035
449	-0.0913973	-0.00313472	-0.0899915	-0.00159669	-0.0933425	-0.0215698	-0.0924688	-0.0025947	-0.0839664	-0.00897976	-0.097085	0.000399626	-0.0895432	-0.000779878	-0.0860696	-0.00581908	-0.0919747	-0.00282921	-0.0874819	-0.000299005	-0.0973002	0.000345267	-0.0859092	-0.000685418	-0.100466	-0.00536786	-0.0944722	-0.000510378	-0.0781628	0.000153507	-0.0930523	-0.00874694	-0.0941328	-0.0209919	-0.128989	0.000435668	-0.147754	-0.00281762	-0.14939	-0.00356394	-0.11282	-0.00579539	-0.153767	-0.00223897	-0.146017	-0.000211768	-0.0903428	-0.0039977	-0.0842928
450	-0.0914784	-0.00327408	-0.0901453	-0.00160542	-0.0934732	-0.0219246	-0.0926471	-0.00258479	-0.084157	-0.00866666	-0.0971637	0.000286861	-0.0896526	-0.000861848	-0.086234	-0.00593006	-0.0920878	-0.00285935	-0.0875893	-0.000313298	-0.0973843	0.000353571	-0.0860391	-0.000741423	-0.100617	-0.00511967	-0.0945521	-0.000558059	-0.0782712	0.000119022	-0.0931087	-0.00890321	-0.094087	-0.0212496	-0.129109	0.000464096	-0.147809	-0.00279315	-0.14935	-0.00350076	-0.113151	-0.00596069	-0.153743	-0.0022595	-0.146126	-0.000165328	-0.0904552	-0.00396618	-0.084381
451	-0.0915448	-0.00340261	-0.0902994	-0.00161029	-0.0932359	-0.0223425	-0.0928037	-0.00256994	-0.0843654	-0.00840466	-0.0972428	0.000178568	-0.089753	-0.000916852	-0.0864025	-0.00600236	-0.092201	-0.00288615	-0.0877057	-0.000319901	-0.097468	0.000362124	-0.0861707	-0.000807071	-0.100769	-0.00487823	-0.0947028	-0.000503658	-0.0783897	6.52496362884003e-05	-0.0931319	-0.00905564	-0.0941023	-0.0215187	-0.129231	0.000479453	-0.147846	-0.00279712	-0.149427	-0.00340999	-0.113575	-0.00519663	-0.153674	-0.00236789	-0.146219	-0.000160819	-0.0905711	-0.00392413	-0.0844665
452	-0.0916031	-0.0035417	-0.0904513	-0.00158744	-0.0929503	-0.0227069	-0.0929426	-0.00254985	-0.0845588	-0.00813697	-0.097321	7.57768626608868e-05	-0.0898371	-0.00100519	-0.0866176	-0.00605452	-0.0922983	-0.00291803	-0.0878239	-0.000330155	-0.0975506	0.000372217	-0.0862944	-0.000873222	-0.100927	-0.00463865	-0.0948539	-0.000460758	-0.0785168	6.09308027353928e-05	-0.093154	-0.00920263	-0.0942446	-0.0214022	-0.129323	0.000488721	-0.147872	-0.00278568	-0.149471	-0.00333511	-0.113906	-0.00473447	-0.153823	-0.00237613	-0.14631	-0.000176388	-0.0906831	-0.00387892	-0.0845507
453	-0.0916646	-0.00368611	-0.0905783	-0.0016327	-0.0927001	-0.0231171	-0.0930717	-0.00250813	-0.0847914	-0.00788383	-0.0974015	-2.91302e-05	-0.0899534	-0.00122647	-0.0868134	-0.00612114	-0.0923971	-0.00295847	-0.0879297	-0.000386223	-0.0976486	0.000379001	-0.0864152	-0.000954235	-0.101009	-0.00439629	-0.0950017	-0.000460644	-0.0786166	0.00012429	-0.0931664	-0.00936213	-0.094482	-0.0212474	-0.129404	0.000498011	-0.147898	-0.00277615	-0.1495	-0.00326184	-0.114362	-0.00434103	-0.153759	-0.00230695	-0.146401	-0.000192019	-0.0907955	-0.00383514	-0.0846357
454	-0.0917383	-0.00384037	-0.0907202	-0.00166482	-0.0925047	-0.0235807	-0.0931791	-0.00260976	-0.0849602	-0.00787057	-0.0975014	-0.00013272	-0.0900218	-0.00119864	-0.0869783	-0.00630946	-0.0925043	-0.00295978	-0.088032	-0.000457771	-0.0977503	0.000449363	-0.0865361	-0.00103662	-0.101092	-0.00442363	-0.0951938	-0.000402764	-0.0787344	0.000198248	-0.0931798	-0.00951645	-0.0946685	-0.0210608	-0.129454	0.000481731	-0.147923	-0.00277284	-0.14953	-0.00318244	-0.114729	-0.00383338	-0.15411	-0.0021106	-0.146491	-0.000199435	-0.090888	-0.00378804	-0.0847381
455	-0.0918192	-0.00398275	-0.0908916	-0.00167836	-0.0924259	-0.0241001	-0.0932797	-0.00270691	-0.0850775	-0.00815468	-0.097572	-0.000232021	-0.0900384	-0.00122586	-0.0873055	-0.00628067	-0.0926052	-0.00295997	-0.0881277	-0.000530308	-0.0978504	0.000499687	-0.0866507	-0.00111522	-0.101131	-0.00456493	-0.0953459	-0.000260222	-0.0789062	0.000266136	-0.0931879	-0.00966792	-0.094871	-0.0208702	-0.129561	0.000504566	-0.147942	-0.00276835	-0.149558	-0.00310931	-0.114996	-0.00331849	-0.154276	-0.00207612	-0.146604	-0.000163572	-0.091047	-0.00370672	-0.0848302
456	-0.0918426	-0.00405692	-0.0910232	-0.00169929	-0.0929071	-0.0244865	-0.0933812	-0.00280429	-0.0852141	-0.008447	-0.0976981	-0.000150886	-0.0902599	-0.00106769	-0.0874448	-0.0063568	-0.0927166	-0.00295825	-0.0882279	-0.00060635	-0.0979751	0.000550192	-0.0867701	-0.00119683	-0.10122	-0.00475111	-0.0955166	-0.000226777	-0.0790867	0.000274509	-0.0932032	-0.00982156	-0.0950489	-0.0206661	-0.129672	0.000590866	-0.147961	-0.00276393	-0.149578	-0.00304396	-0.115242	-0.00278952	-0.154254	-0.00232511	-0.146722	-0.000111436	-0.091162	-0.00367912	-0.084928
457	-0.0918784	-0.00414471	-0.0911487	-0.00172427	-0.0932562	-0.024331	-0.0935026	-0.00291566	-0.0853753	-0.00874952	-0.0978006	-0.000149183	-0.0903973	-0.0010094	-0.0872156	-0.00610097	-0.0928233	-0.00295909	-0.0883191	-0.000684249	-0.098093	0.000598088	-0.0868903	-0.00128154	-0.101263	-0.00492039	-0.095656	-0.000239333	-0.0791999	0.000302836	-0.0931974	-0.00998215	-0.0952981	-0.0206024	-0.129864	0.000724734	-0.147982	-0.00284956	-0.149595	-0.00298847	-0.115093	-0.00352641	-0.154281	-0.00255013	-0.146846	-6.52542e-05	-0.0912805	-0.00362157	-0.0850221
458	-0.0919127	-0.00423049	-0.0912744	-0.0017551	-0.0935289	-0.0239553	-0.093627	-0.00300631	-0.0857472	-0.00875383	-0.0979034	-0.000144384	-0.0905305	-0.000945014	-0.0874082	-0.00596933	-0.09293	-0.00295842	-0.0884054	-0.000758489	-0.0982094	0.000647693	-0.0869814	-0.00138416	-0.101363	-0.00508613	-0.0957907	-0.000256813	-0.0793309	0.000349178	-0.0931755	-0.0101359	-0.095556	-0.0205421	-0.129996	0.000899297	-0.148003	-0.00296994	-0.14961	-0.00291128	-0.114955	-0.00405145	-0.154305	-0.00277919	-0.146959	-1.31944e-05	-0.091388	-0.00358112	-0.0851163
459	-0.0919473	-0.00431684	-0.0913983	-0.0017801	-0.0939733	-0.0237855	-0.0937348	-0.00310652	-0.0860229	-0.00862391	-0.0980074	-0.000139357	-0.0906646	-0.000879926	-0.0875724	-0.00578002	-0.0930378	-0.00295752	-0.0884933	-0.00083303	-0.0983124	0.000700476	-0.0870706	-0.00148394	-0.101454	-0.00490701	-0.0959266	-0.00027413	-0.0794633	0.000399574	-0.093155	-0.0102834	-0.0957717	-0.0205264	-0.130147	0.00108046	-0.148025	-0.00308933	-0.149645	-0.00282159	-0.114699	-0.00457063	-0.154302	-0.00300422	-0.14706	4.7480408626413e-05	-0.0914943	-0.00355229	-0.0852111
460	-0.0921175	-0.00434948	-0.091519	-0.0018091	-0.094402	-0.0236563	-0.0938324	-0.00321821	-0.086272	-0.0083501	-0.0981129	-0.00013253	-0.0908079	-0.000860594	-0.087831	-0.00572481	-0.0931471	-0.00295551	-0.0885944	-0.000840978	-0.0984097	0.000749768	-0.0871609	-0.00158382	-0.101557	-0.00468097	-0.0960646	-0.000291383	-0.0796003	0.000437852	-0.0931171	-0.0104345	-0.0959479	-0.0205422	-0.130313	0.00112182	-0.148068	-0.00321225	-0.149688	-0.0027329	-0.114668	-0.00511142	-0.154285	-0.00330805	-0.14716	0.000109646	-0.0915844	-0.00350792	-0.0853063
461	-0.0922312	-0.004342	-0.0916367	-0.00183522	-0.0947455	-0.0237556	-0.0939332	-0.00323783	-0.0865071	-0.00828694	-0.0982154	-0.000125975	-0.0908983	-0.00093447	-0.0881064	-0.00566228	-0.0932553	-0.00295632	-0.0887035	-0.000803393	-0.0984936	0.000795243	-0.0872489	-0.00168372	-0.101926	-0.00440862	-0.0962089	-0.000298381	-0.0797475	0.000435008	-0.0931024	-0.0105886	-0.0959322	-0.0207957	-0.130476	0.0011833	-0.148117	-0.00333375	-0.149734	-0.0026412	-0.11456	-0.00564243	-0.154394	-0.00359732	-0.147234	0.000167342	-0.0916484	-0.00352322	-0.0853967
462	-0.0923426	-0.00429935	-0.0917518	-0.00186495	-0.0951493	-0.0238605	-0.0940588	-0.00324169	-0.0865724	-0.00860023	-0.0983149	-0.000121058	-0.0909679	-0.00100008	-0.0883831	-0.00561763	-0.0933693	-0.0029565	-0.0888138	-0.000766219	-0.0985754	0.00084114	-0.0873365	-0.00179243	-0.10216	-0.00371074	-0.0963445	-0.000285477	-0.079895	0.000430509	-0.0930989	-0.0107542	-0.0959034	-0.0210683	-0.13061	0.00118368	-0.148165	-0.00344823	-0.149794	-0.00254634	-0.11439	-0.00615894	-0.154702	-0.00381981	-0.14732	0.000174097	-0.0917125	-0.0035389	-0.0854871
463	-0.0924711	-0.00422454	-0.0918643	-0.00189955	-0.09557	-0.0241554	-0.0942407	-0.003236	-0.086636	-0.00892167	-0.0983768	-0.000243078	-0.0910332	-0.00107584	-0.0886659	-0.00557312	-0.0934653	-0.00295787	-0.0889092	-0.000733474	-0.0986496	0.000915873	-0.0874225	-0.00191148	-0.102261	-0.00374109	-0.0964721	-0.000268433	-0.0800408	0.000421181	-0.0930836	-0.0109085	-0.0958616	-0.021343	-0.130665	0.00112943	-0.148212	-0.0035647	-0.149883	-0.00247627	-0.114251	-0.00668587	-0.154675	-0.00408441	-0.147431	0.000176068	-0.0917747	-0.00355333	-0.0855763
464	-0.092625	-0.00412052	-0.0919792	-0.00193247	-0.0958161	-0.0245034	-0.0944154	-0.00320668	-0.0866679	-0.00924212	-0.0984439	-0.000348647	-0.0911592	-0.00114717	-0.0889404	-0.00553787	-0.0935566	-0.00294116	-0.0890068	-0.000698445	-0.0987658	0.000914867	-0.0875018	-0.0020295	-0.102353	-0.00382598	-0.0966016	-0.000250606	-0.080176	0.000411275	-0.0930629	-0.0108385	-0.0958489	-0.0216177	-0.130716	0.00106756	-0.148246	-0.0036828	-0.149922	-0.00241187	-0.114123	-0.00701464	-0.15472	-0.00431307	-0.147541	0.000179398	-0.0918689	-0.00353867	-0.0856656
465	-0.0927691	-0.00397721	-0.0920948	-0.0019628	-0.0956817	-0.0249321	-0.0945889	-0.00317442	-0.0868007	-0.00955235	-0.0985116	-0.000450161	-0.0912813	-0.00120611	-0.089175	-0.0055801	-0.0936479	-0.00292525	-0.0891035	-0.000662661	-0.0989003	0.000913694	-0.0875545	-0.00215687	-0.102281	-0.0039677	-0.0967301	-0.000230927	-0.0802981	0.000399467	-0.0930436	-0.0107853	-0.0957936	-0.0218643	-0.130765	0.00103655	-0.148288	-0.00377909	-0.149967	-0.00235972	-0.114071	-0.00678261	-0.154886	-0.00446649	-0.147606	0.000128228	-0.0919528	-0.00352101	-0.0857545
466	-0.0928974	-0.00383507	-0.0922231	-0.00197319	-0.0954832	-0.0253494	-0.094748	-0.00315247	-0.086905	-0.00986363	-0.0985812	-0.000552647	-0.0913986	-0.00123042	-0.0894481	-0.00557245	-0.0937448	-0.00292925	-0.0892025	-0.000626606	-0.0990452	0.000910992	-0.0876125	-0.0023213	-0.102447	-0.00394005	-0.096839	-0.000232998	-0.0804254	0.000393093	-0.0929996	-0.0107382	-0.0957313	-0.0221288	-0.130857	0.00102801	-0.148336	-0.00387307	-0.150008	-0.00229737	-0.11444	-0.00656663	-0.155008	-0.00468291	-0.147657	0.000134763	-0.0920388	-0.00350134	-0.0858475
467	-0.0930056	-0.00370539	-0.0923463	-0.00203981	-0.0952704	-0.0257266	-0.0949016	-0.00314468	-0.0869106	-0.0100484	-0.0986484	-0.00066048	-0.0915013	-0.00126766	-0.0897335	-0.00564352	-0.0938689	-0.00290669	-0.0892988	-0.00059524	-0.0991883	0.000904759	-0.0877254	-0.0024291	-0.102614	-0.00389187	-0.096959	-0.00023812	-0.0805479	0.000380068	-0.0929606	-0.0107142	-0.0956541	-0.0223856	-0.130955	0.00101722	-0.148379	-0.0039733	-0.150037	-0.00227012	-0.114738	-0.00628325	-0.154964	-0.00491328	-0.147714	8.67717247521604e-05	-0.0921261	-0.00347256	-0.0859408
468	-0.0931173	-0.00357127	-0.0924872	-0.00210755	-0.0953225	-0.026216	-0.0950622	-0.00314944	-0.0874531	-0.009893	-0.09872	-0.000771094	-0.091594	-0.00131436	-0.0899637	-0.00575715	-0.0939936	-0.00285312	-0.0894017	-0.000576264	-0.0993348	0.00089899	-0.0878525	-0.00252497	-0.102499	-0.0037767	-0.0970872	-0.000290758	-0.0806754	0.000361258	-0.0928962	-0.0107013	-0.0956556	-0.0226639	-0.131076	0.00101	-0.148408	-0.00408103	-0.150067	-0.00223928	-0.114994	-0.00598574	-0.155097	-0.00526212	-0.147777	3.9925964362364e-05	-0.0922206	-0.00343219	-0.0860364
469	-0.0932322	-0.00343837	-0.0926279	-0.00217631	-0.0956744	-0.0264995	-0.0952224	-0.00315606	-0.0876482	-0.00944691	-0.098788	-0.00088671	-0.0917529	-0.00135351	-0.0901484	-0.00584184	-0.0941288	-0.00282029	-0.0895077	-0.000584085	-0.0994684	0.000900657	-0.08798	-0.00249776	-0.103205	-0.00307493	-0.0971971	-0.000363321	-0.0808019	0.000338187	-0.0933764	-0.0107456	-0.0957227	-0.0229398	-0.131226	0.000984654	-0.148441	-0.00419218	-0.150097	-0.002211	-0.114945	-0.00652393	-0.15513	-0.00560981	-0.147839	-8.97469e-06	-0.0923394	-0.00341462	-0.0861343
470	-0.0932883	-0.00331383	-0.0927659	-0.00224074	-0.0961026	-0.0265751	-0.0953793	-0.00316338	-0.087847	-0.00905028	-0.0988579	-0.000991735	-0.0919141	-0.00129613	-0.0900793	-0.00581216	-0.0942602	-0.00277992	-0.0896117	-0.000590199	-0.0995847	0.000899855	-0.0881289	-0.00248757	-0.103499	-0.00286519	-0.0973917	-0.000339781	-0.0809265	0.000316804	-0.0934395	-0.0106358	-0.0959732	-0.0226406	-0.131379	0.000946299	-0.148473	-0.00430031	-0.15011	-0.00218065	-0.114935	-0.00695922	-0.155127	-0.00596296	-0.1479	-5.43836e-05	-0.0924555	-0.00339756	-0.0862274
471	-0.0933167	-0.00325455	-0.0929031	-0.00230755	-0.0965226	-0.0264584	-0.0955344	-0.00317691	-0.0879932	-0.0086368	-0.0989257	-0.00109969	-0.0920649	-0.00128475	-0.0900277	-0.00587787	-0.0943918	-0.00275172	-0.0897273	-0.000599083	-0.0997001	0.000897626	-0.0882686	-0.00248522	-0.103843	-0.00268396	-0.0975368	-0.000330159	-0.0810576	0.000290939	-0.0935118	-0.0104702	-0.096241	-0.0224646	-0.131539	0.000908151	-0.148507	-0.00441161	-0.150162	-0.00215537	-0.114892	-0.0073969	-0.155057	-0.00630711	-0.14796	-0.000103405	-0.0925734	-0.00338239	-0.086313
472	-0.0934225	-0.00333419	-0.0930437	-0.00237188	-0.0969683	-0.026311	-0.0956975	-0.00319641	-0.0881877	-0.00824932	-0.099007	-0.00120394	-0.0921853	-0.00117917	-0.0903024	-0.00578759	-0.0945244	-0.00272429	-0.0898468	-0.00060541	-0.0998183	0.00089716	-0.088407	-0.00247632	-0.104133	-0.00217414	-0.0976928	-0.000336924	-0.0812288	0.000295792	-0.0935836	-0.0102994	-0.0964877	-0.0223039	-0.13171	0.000884336	-0.148543	-0.00452603	-0.150225	-0.00212634	-0.114824	-0.00781431	-0.155127	-0.00667781	-0.148022	-0.000149913	-0.0926841	-0.0033767	-0.0864061
473	-0.0935258	-0.00341815	-0.0931762	-0.00244647	-0.0974024	-0.0264648	-0.0958476	-0.00320522	-0.0886698	-0.00857686	-0.0990623	-0.00131078	-0.0923034	-0.00110004	-0.0905212	-0.00568812	-0.0946332	-0.0027855	-0.089968	-0.000616323	-0.0999334	0.000893945	-0.0885473	-0.00247585	-0.104179	-0.00252459	-0.0978259	-0.000321501	-0.0813858	0.000284484	-0.0936391	-0.0101312	-0.0967057	-0.0221836	-0.13191	0.000802633	-0.148589	-0.0046455	-0.15027	-0.00215612	-0.114589	-0.00818718	-0.155077	-0.0070223	-0.148083	-0.000200972	-0.092791	-0.00338945	-0.0864884
474	-0.0936289	-0.00350573	-0.0932851	-0.00251	-0.0976484	-0.0265725	-0.0959995	-0.00322354	-0.0890567	-0.00884092	-0.0990719	-0.00143342	-0.092369	-0.00105582	-0.0907242	-0.00556946	-0.0947171	-0.00286251	-0.0900893	-0.000630139	-0.100033	0.000900119	-0.0886732	-0.00248533	-0.104188	-0.0028792	-0.0979712	-0.000282847	-0.0815418	0.000256173	-0.0937028	-0.00996741	-0.0969216	-0.0220553	-0.132036	0.000850682	-0.148614	-0.00472035	-0.150244	-0.00222504	-0.114191	-0.00903108	-0.154938	-0.00731972	-0.148107	-0.000265082	-0.0929685	-0.00337289	-0.0865736
475	-0.0937161	-0.00359261	-0.0933676	-0.0025598	-0.0974118	-0.0269761	-0.0961391	-0.0032708	-0.0893522	-0.00910567	-0.099079	-0.00154052	-0.0924666	-0.000960649	-0.0910012	-0.0055581	-0.0948021	-0.00291204	-0.0902116	-0.000634468	-0.100121	0.000908245	-0.0888284	-0.00246811	-0.104175	-0.00321945	-0.0981338	-0.000186609	-0.0816975	0.000245692	-0.0937621	-0.00979183	-0.0971416	-0.021881	-0.132178	0.000897731	-0.148633	-0.00478305	-0.150223	-0.00229317	-0.114691	-0.00881967	-0.154776	-0.00760044	-0.148195	-0.00029248	-0.0930663	-0.00329772	-0.0866595
476	-0.093807	-0.00371617	-0.0934531	-0.00261757	-0.0971671	-0.0273772	-0.096274	-0.00339597	-0.0896947	-0.00945991	-0.0991407	-0.00165153	-0.0925971	-0.000866566	-0.0912858	-0.00555796	-0.0948913	-0.00297458	-0.0903061	-0.000711635	-0.100211	0.000912811	-0.0889988	-0.00248942	-0.104192	-0.00362705	-0.0982876	-0.000136118	-0.0818572	0.000226496	-0.0938263	-0.00961473	-0.0971739	-0.0221126	-0.132312	0.000999084	-0.148753	-0.0048358	-0.150236	-0.00236754	-0.114855	-0.00838794	-0.15462	-0.00791088	-0.148259	-0.000199655	-0.093167	-0.00322277	-0.0867499
477	-0.0939338	-0.00377464	-0.0935597	-0.00267357	-0.0969666	-0.02779	-0.0963834	-0.00350576	-0.0900098	-0.00976772	-0.0992389	-0.00171493	-0.0927058	-0.000780656	-0.091554	-0.00555509	-0.0949734	-0.00303352	-0.0903906	-0.000791047	-0.100343	0.000920274	-0.0891473	-0.00250014	-0.104414	-0.00379009	-0.0984257	-8.79394e-05	-0.0820153	0.000194918	-0.0938835	-0.00944424	-0.0972018	-0.0223553	-0.132444	0.00106613	-0.148821	-0.00484287	-0.150273	-0.0023292	-0.115324	-0.00812358	-0.154581	-0.00820678	-0.148328	-0.000109327	-0.0932791	-0.00318678	-0.0868409
478	-0.0940495	-0.00383934	-0.0936483	-0.00273466	-0.0967506	-0.0281916	-0.0964831	-0.00361496	-0.0900642	-0.0102232	-0.0993584	-0.00181981	-0.0927936	-0.000675151	-0.0917741	-0.00545503	-0.095073	-0.00308702	-0.0904729	-0.000872007	-0.100457	0.000927199	-0.089295	-0.00251908	-0.104744	-0.00390286	-0.0985601	-4.22381e-05	-0.0821628	0.0001546	-0.0939426	-0.00926555	-0.0971599	-0.0225673	-0.132562	0.00107627	-0.148891	-0.00484987	-0.150291	-0.00228523	-0.11545	-0.00767003	-0.15459	-0.00854168	-0.148395	-2.29127e-05	-0.093392	-0.00315944	-0.0869349
479	-0.0941565	-0.00389662	-0.0937364	-0.00273735	-0.0965621	-0.0286045	-0.0965772	-0.00370478	-0.0900717	-0.010688	-0.0992493	-0.00160096	-0.09287	-0.000548635	-0.0920059	-0.00557973	-0.0951776	-0.00313076	-0.0905554	-0.000946326	-0.100568	0.000941213	-0.0894411	-0.00255505	-0.104973	-0.00407688	-0.0986968	-9.32925e-06	-0.0822764	0.000121762	-0.0940285	-0.00909263	-0.0970809	-0.0227593	-0.132664	0.00108179	-0.148968	-0.00490786	-0.150328	-0.0022449	-0.115516	-0.00713944	-0.154542	-0.00885158	-0.148463	-1.11529e-05	-0.0935093	-0.00312164	-0.0870285
480	-0.0942613	-0.00391398	-0.0938287	-0.00279144	-0.0967628	-0.0289024	-0.0966755	-0.00382374	-0.0899782	-0.0111921	-0.0994274	-0.00164568	-0.0929576	-0.000446271	-0.0920795	-0.00579984	-0.0952907	-0.00319359	-0.0906411	-0.00103154	-0.100684	0.000946044	-0.0895555	-0.00262412	-0.105089	-0.00441572	-0.098821	5.83592454667103e-07	-0.0824105	6.61478374057722e-05	-0.0941047	-0.00892952	-0.0970029	-0.0231372	-0.132774	0.00107393	-0.149013	-0.00497058	-0.150364	-0.00213778	-0.115598	-0.00668619	-0.154488	-0.00920241	-0.148531	6.98931019343929e-06	-0.0936241	-0.00309607	-0.087119
481	-0.0944371	-0.00388943	-0.0939193	-0.00283937	-0.0972216	-0.029012	-0.0967595	-0.00396345	-0.0897549	-0.0115503	-0.0996427	-0.00151784	-0.0930338	-0.000302182	-0.0921258	-0.00602038	-0.0954097	-0.00325186	-0.0907247	-0.00111282	-0.100798	0.000953913	-0.0896707	-0.00269428	-0.105123	-0.00472609	-0.098943	1.27736789898719e-05	-0.0825157	3.18860735697424e-05	-0.0941685	-0.00871816	-0.0970249	-0.0230639	-0.13288	0.00106915	-0.149054	-0.00502925	-0.150425	-0.00202514	-0.115817	-0.00627319	-0.154451	-0.00956439	-0.148564	2.4272607621223e-05	-0.0937382	-0.00306897	-0.0872091
482	-0.0945786	-0.00386278	-0.0940077	-0.00288907	-0.0975624	-0.028753	-0.096836	-0.00393476	-0.0895192	-0.0118823	-0.0997287	-0.00138244	-0.0930985	-0.000147223	-0.0921802	-0.00623008	-0.0955268	-0.00330778	-0.0907948	-0.00119342	-0.100904	0.00099668	-0.0897736	-0.00276301	-0.105118	-0.00503232	-0.0990619	2.36604946093066e-05	-0.0826182	-4.32866e-06	-0.0942149	-0.00854319	-0.0972934	-0.0230901	-0.132967	0.00106447	-0.149094	-0.0051011	-0.150424	-0.00191833	-0.116065	-0.00586631	-0.154375	-0.0101114	-0.14859	2.40113951760074e-05	-0.0938477	-0.00304671	-0.0872966
483	-0.0947167	-0.00383142	-0.0942158	-0.00292526	-0.0979428	-0.028478	-0.0969419	-0.00388941	-0.0892914	-0.0122511	-0.0997489	-0.00112069	-0.0931753	4.90065333533241e-06	-0.0922222	-0.00642513	-0.0956485	-0.00333182	-0.0908766	-0.0012307	-0.101013	0.000964852	-0.0898522	-0.00275729	-0.105264	-0.0050606	-0.0991771	4.67599537552349e-05	-0.0827306	-1.87231e-05	-0.0942935	-0.00838199	-0.0975539	-0.0229578	-0.133047	0.00106708	-0.149135	-0.00517057	-0.150396	-0.00179656	-0.116288	-0.00542127	-0.154352	-0.0100382	-0.148616	-3.60572e-05	-0.0939616	-0.003021	-0.0873845
484	-0.094861	-0.00380131	-0.0943591	-0.00291271	-0.0983548	-0.0283466	-0.0970759	-0.00382536	-0.0893413	-0.012654	-0.0998879	-0.00103545	-0.0932661	0.000149915	-0.092226	-0.00660815	-0.095773	-0.00335649	-0.0909823	-0.00120655	-0.1011	0.000927792	-0.0900014	-0.00270354	-0.10577	-0.00517671	-0.0992907	4.6496722479486e-05	-0.0828568	-3.4798e-05	-0.0944003	-0.00824458	-0.0978168	-0.0228432	-0.133132	0.00107046	-0.149176	-0.00524374	-0.150353	-0.00169312	-0.116346	-0.00500798	-0.154884	-0.009846	-0.148644	-0.00010448	-0.0940816	-0.00300147	-0.0874745
485	-0.095014	-0.00377376	-0.0944922	-0.00293336	-0.0987555	-0.0281929	-0.097221	-0.00375581	-0.0898267	-0.0127399	-0.100012	-0.000993976	-0.0933546	0.000309314	-0.0924131	-0.00631485	-0.095863	-0.00338701	-0.0910896	-0.00118264	-0.101185	0.000891905	-0.0901488	-0.00265747	-0.106058	-0.00514502	-0.0994562	2.93833630778673e-05	-0.0830154	-4.39287e-05	-0.0945466	-0.00812283	-0.0980537	-0.0227254	-0.133228	0.0010681	-0.149218	-0.00531629	-0.15029	-0.00159767	-0.11665	-0.00471583	-0.155051	-0.00951552	-0.148707	-0.000182775	-0.0942026	-0.00298353	-0.0875641
486	-0.0951605	-0.00374022	-0.0946275	-0.00295945	-0.098895	-0.0285995	-0.0973707	-0.00370273	-0.0901752	-0.0124815	-0.100194	-0.000969423	-0.0934745	0.000220068	-0.0922918	-0.0062428	-0.0959405	-0.00343142	-0.0912016	-0.00115847	-0.101271	0.000853079	-0.0903453	-0.00254048	-0.106318	-0.00512191	-0.0996202	-1.25699e-05	-0.0832011	-6.64626e-05	-0.0947643	-0.00807519	-0.0982898	-0.0225891	-0.133344	0.0010584	-0.149261	-0.00539404	-0.150199	-0.00149346	-0.116771	-0.00505361	-0.155209	-0.00918945	-0.148765	-0.000241984	-0.0943267	-0.0029666	-0.0876559
487	-0.095322	-0.00371918	-0.0947602	-0.00299018	-0.0988319	-0.0289128	-0.0975215	-0.00365169	-0.0905401	-0.0123285	-0.100373	-0.000947381	-0.0936013	0.000119069	-0.0926143	-0.00624462	-0.0960196	-0.00346681	-0.0913149	-0.00114186	-0.101357	0.000815783	-0.0904229	-0.00248295	-0.106549	-0.0051787	-0.0997841	-5.96239e-05	-0.0833553	-7.96805e-05	-0.0949301	-0.00800712	-0.098531	-0.0224707	-0.133439	0.00103706	-0.149322	-0.00546872	-0.150248	-0.00137363	-0.116876	-0.00544441	-0.155338	-0.0088686	-0.148823	-0.000308102	-0.0944515	-0.00294953	-0.0877599
488	-0.095434	-0.00376377	-0.0948987	-0.00310539	-0.0986522	-0.0292682	-0.0976434	-0.0038493	-0.0908287	-0.0121096	-0.100557	-0.00092397	-0.0937004	1.81399792953396e-05	-0.0927848	-0.00604263	-0.0961134	-0.00350021	-0.0914383	-0.00112773	-0.101484	0.000779657	-0.0905631	-0.00242645	-0.106578	-0.00548053	-0.0999552	-0.000109888	-0.0835145	-9.34031e-05	-0.095076	-0.00794008	-0.0987569	-0.0223615	-0.133527	0.00100484	-0.149389	-0.00559467	-0.150283	-0.00131916	-0.11701	-0.00577672	-0.155475	-0.0085457	-0.148875	-0.000374562	-0.0945762	-0.00294014	-0.0878592
489	-0.095474	-0.00383654	-0.0950197	-0.00303692	-0.0984911	-0.029691	-0.0977339	-0.00401036	-0.091078	-0.0118914	-0.100642	-0.00100221	-0.0937891	-0.000110171	-0.0929422	-0.00581822	-0.0962048	-0.00353725	-0.0915583	-0.0011164	-0.101606	0.000742502	-0.0907042	-0.00238591	-0.106513	-0.00573944	-0.100122	-0.000160536	-0.0836687	-0.00010951	-0.0952166	-0.00817808	-0.0988095	-0.0226108	-0.133615	0.000970607	-0.149457	-0.005628	-0.150353	-0.00124829	-0.116834	-0.00615089	-0.155604	-0.00823021	-0.148902	-0.000450855	-0.0946966	-0.00295543	-0.0879532
490	-0.0955279	-0.00390252	-0.0951787	-0.00297333	-0.0984987	-0.0300876	-0.0978029	-0.004142	-0.0913096	-0.0116658	-0.10071	-0.00104148	-0.0938669	-0.000225435	-0.0931844	-0.00565478	-0.0962958	-0.00357396	-0.0916767	-0.00110439	-0.101728	0.000705856	-0.0908642	-0.00238362	-0.106446	-0.00600228	-0.100288	-0.000209567	-0.0838228	-0.000131333	-0.095336	-0.00832106	-0.0988092	-0.0228485	-0.133702	0.0009368	-0.149498	-0.00566905	-0.150467	-0.00114549	-0.116716	-0.00652655	-0.155722	-0.00792202	-0.148938	-0.000540733	-0.0948134	-0.00297503	-0.0880453
491	-0.0955832	-0.00396827	-0.095339	-0.00290154	-0.0988823	-0.0302736	-0.0978319	-0.0042794	-0.091528	-0.011448	-0.100759	-0.00111836	-0.0939464	-0.000338995	-0.0933922	-0.00551532	-0.096353	-0.00359881	-0.0917969	-0.00106835	-0.101853	0.000669805	-0.0910419	-0.00237371	-0.106449	-0.00629994	-0.100449	-0.000264342	-0.0839802	-0.000118092	-0.0954634	-0.00846072	-0.0988102	-0.0231104	-0.133793	0.000903072	-0.149519	-0.00567991	-0.150559	-0.00104148	-0.116629	-0.00689623	-0.15582	-0.00761981	-0.148975	-0.000633322	-0.0949315	-0.00298941	-0.0881348
492	-0.0958866	-0.00360937	-0.0954825	-0.00281387	-0.099388	-0.0302575	-0.0978805	-0.00441981	-0.0916373	-0.0115329	-0.100809	-0.00135016	-0.0940286	-0.000452192	-0.0936057	-0.00540134	-0.096506	-0.00355472	-0.0919151	-0.00102983	-0.101988	0.000667568	-0.0911927	-0.00238148	-0.106483	-0.00657832	-0.100602	-0.000345811	-0.0841454	-0.000105373	-0.0955968	-0.00859804	-0.0987774	-0.023326	-0.133913	0.000867469	-0.149602	-0.00566638	-0.150641	-0.000890145	-0.11668	-0.00670809	-0.155868	-0.00729476	-0.149004	-0.000726084	-0.0950613	-0.00300157	-0.088246
493	-0.0960079	-0.00348379	-0.0956254	-0.00272209	-0.0999163	-0.0299481	-0.0979386	-0.00455245	-0.0916899	-0.0118955	-0.100866	-0.00146844	-0.0941089	-0.000565689	-0.0938168	-0.00529057	-0.0966752	-0.00350526	-0.0920331	-0.000988849	-0.102116	0.000654373	-0.0913304	-0.00238314	-0.10666	-0.00687173	-0.100751	-0.000421004	-0.0843073	-8.74812e-05	-0.0957077	-0.00875616	-0.0987271	-0.0235233	-0.133967	0.000823523	-0.149709	-0.00568098	-0.150694	-0.000717711	-0.117176	-0.00647318	-0.155926	-0.00697115	-0.149017	-0.000839169	-0.0951846	-0.0030192	-0.088336
494	-0.0961251	-0.00336595	-0.0957616	-0.00263641	-0.100475	-0.0297426	-0.0979954	-0.0045714	-0.0917422	-0.0122071	-0.100918	-0.00158413	-0.0941781	-0.000608166	-0.0940014	-0.0051933	-0.0968146	-0.00346745	-0.0921464	-0.000948703	-0.102236	0.000640909	-0.0914781	-0.0023817	-0.106804	-0.00714768	-0.100894	-0.000496207	-0.0844614	-7.20382e-05	-0.0958139	-0.00886337	-0.0987405	-0.0236465	-0.133958	0.000777222	-0.149731	-0.00570829	-0.150737	-0.000562414	-0.11736	-0.0061438	-0.156003	-0.00666152	-0.149029	-0.00094106	-0.0952938	-0.00304035	-0.088422
495	-0.0960747	-0.00310139	-0.0959218	-0.00229233	-0.100912	-0.02967	-0.0982188	-0.00459811	-0.0915629	-0.0127775	-0.10098	-0.00169757	-0.0941719	-0.000661953	-0.0942513	-0.00520434	-0.0969596	-0.0034226	-0.0922635	-0.000906434	-0.102362	0.000630535	-0.0916225	-0.00244536	-0.106925	-0.00742301	-0.10104	-0.00056239	-0.0846216	-5.19915e-05	-0.0958906	-0.00898099	-0.0989598	-0.0236218	-0.133974	0.000736118	-0.149756	-0.00577129	-0.15074	-0.000398469	-0.117283	-0.00592573	-0.156094	-0.00635196	-0.149072	-0.00104652	-0.095429	-0.00300728	-0.0885109
496	-0.096264	-0.00296362	-0.0960678	-0.00228783	-0.10107	-0.0300585	-0.0983983	-0.00458205	-0.0918304	-0.0128302	-0.10102	-0.00192436	-0.0942372	-0.000797383	-0.0945308	-0.00521966	-0.0971393	-0.00348332	-0.0923805	-0.000801318	-0.102494	0.000626388	-0.0917656	-0.00252399	-0.106917	-0.0077356	-0.101186	-0.000625237	-0.0847805	-6.71895e-05	-0.0960562	-0.0090765	-0.0992916	-0.0235433	-0.133992	0.000692028	-0.149818	-0.00584063	-0.150737	-0.000198593	-0.117826	-0.00544441	-0.156208	-0.00610732	-0.149114	-0.00116638	-0.095536	-0.00304524	-0.0886023
497	-0.0964145	-0.00284585	-0.0962283	-0.00227718	-0.101388	-0.0302128	-0.0985676	-0.00444379	-0.0920518	-0.0130406	-0.101073	-0.00200527	-0.0943528	-0.00083186	-0.0948019	-0.00523127	-0.0972607	-0.00343135	-0.0924981	-0.000805668	-0.102607	0.000610973	-0.0918971	-0.00260852	-0.107338	-0.00773448	-0.101362	-0.000670708	-0.0849259	-3.64484e-05	-0.0962079	-0.00916811	-0.0996129	-0.0232745	-0.134005	0.000618009	-0.149883	-0.00589999	-0.150713	-0.000200732	-0.118131	-0.00506628	-0.156285	-0.00584561	-0.149155	-0.00128141	-0.0956261	-0.00309875	-0.0886916
498	-0.0965666	-0.00276122	-0.0963764	-0.00227089	-0.101986	-0.0302125	-0.0987173	-0.00450061	-0.0925557	-0.012833	-0.101118	-0.00208854	-0.0945199	-0.00085684	-0.0950567	-0.00527725	-0.0973801	-0.00338218	-0.0926122	-0.000812413	-0.102708	0.000588458	-0.092071	-0.00268169	-0.107689	-0.0076046	-0.101535	-0.00071339	-0.0850654	-9.13334e-06	-0.0963245	-0.00929153	-0.0998359	-0.0233422	-0.134069	0.000533668	-0.149978	-0.00594039	-0.150702	-0.000213574	-0.118414	-0.00471303	-0.156271	-0.00534852	-0.149183	-0.00141055	-0.0957103	-0.00315772	-0.0887774
499	-0.096731	-0.00269811	-0.0965157	-0.00227001	-0.102528	-0.029969	-0.0988659	-0.00457436	-0.0929584	-0.0128729	-0.10123	-0.00215288	-0.0947438	-0.000779379	-0.0952792	-0.00539178	-0.0974954	-0.00333582	-0.0927225	-0.000821258	-0.102804	0.000563582	-0.0921471	-0.00279257	-0.108041	-0.00750282	-0.10171	-0.000829004	-0.0851983	1.55967226390663e-05	-0.0964809	-0.00936094	-0.100039	-0.0235775	-0.13412	0.000449288	-0.150021	-0.00601969	-0.150716	-0.000201278	-0.118614	-0.00488441	-0.156295	-0.0052826	-0.149189	-0.00151146	-0.0957782	-0.00321963	-0.0888517
500	-0.0968971	-0.00264023	-0.096641	-0.00230917	-0.102993	-0.0299626	-0.09901	-0.00465229	-0.0933294	-0.0128353	-0.10137	-0.0022093	-0.0948979	-0.000779365	-0.095459	-0.00547541	-0.0976072	-0.00329267	-0.0928379	-0.000834059	-0.102895	0.000537336	-0.0922187	-0.00291586	-0.108334	-0.00737674	-0.101859	-0.000804531	-0.0853256	3.81514929463922e-05	-0.0966535	-0.0094256	-0.100158	-0.0238753	-0.134139	0.000376176	-0.150056	-0.00610261	-0.150713	-0.000297792	-0.118711	-0.0052667	-0.15641	-0.0053687	-0.149187	-0.00160984	-0.0958517	-0.00327972	-0.0889049
[truncated: 281 more columns]

## Sheet: B) Interfrontal
	X1.Bettongia_penicillata_SAM.24228_80days	X2.Bettongia_penicillata_SAM.24228_80days	X1.Bettongia_penicillata_SAM.24230_46days	X2.Bettongia_penicillata_SAM.24230_46days	X1.Bettongia_penicillata_SAM.24233_13.15days	X2.Bettongia_penicillata_SAM.24233_13.15days	X1.Bettongia_penicillata_SAM.24238_35days	X2.Bettongia_penicillata_SAM.24238_35days	X1.Bettongia_penicillata_SAM.24239_20days	X2.Bettongia_penicillata_SAM.24239_20days	X1.Bettongia_penicillata_SAM.24240_56days	X2.Bettongia_penicillata_SAM.24240_56days	X1.Bettongia_penicillata_SAM.24243_85.days	X2.Bettongia_penicillata_SAM.24243_85.days	X1.Bettongia_penicillata_SAM.24244_28days	X2.Bettongia_penicillata_SAM.24244_28days	X1.Bettongia_penicillata_SAM.24246_60.69days	X2.Bettongia_penicillata_SAM.24246_60.69days	X1.Bettongia_penicillata_SAM.24247_adult	X2.Bettongia_penicillata_SAM.24247_adult	X1.Bradypus_tridactylus_NHMUK_1867.4.12.579	X2.Bradypus_tridactylus_NHMUK_1867.4.12.579	X1.Bradypus_tridactylus_NHMUK_1989.226	X2.Bradypus_tridactylus_NHMUK_1989.226	X1.Bradypus_tridactylus_NHMUK_1994.6	X2.Bradypus_tridactylus_NHMUK_1994.6	X1.Bradypus_tridactylus_NHMUK_52.1173	X2.Bradypus_tridactylus_NHMUK_52.1173	X1.Bradypus_tridactylus_NHMUK_no_number	X2.Bradypus_tridactylus_NHMUK_no_number	X1.Bradypus_tridactylus_ZMB_18834	X2.Bradypus_tridactylus_ZMB_18834	X1.Bradypus_tridactylus_ZMB_9195	X2.Bradypus_tridactylus_ZMB_9195	X1.Cebus_apella_NHMUK_12.6.5.8	X2.Cebus_apella_NHMUK_12.6.5.8	X1.Cebus_apella_NHMUK_28.2.9.3	X2.Cebus_apella_NHMUK_28.2.9.3	X1.Cebus_apella_NHMUK_3.7.25.1	X2.Cebus_apella_NHMUK_3.7.25.1	X1.Cebus_apella_NHMUK_67.4.12.394	X2.Cebus_apella_NHMUK_67.4.12.394	X1.Cebus_apella_NHMUK_71.3174	X2.Cebus_apella_NHMUK_71.3174	X1.Cebus_apella_NHMUK_71.3177	X2.Cebus_apella_NHMUK_71.3177	X1.Cyclopes_didactylus_NHMUK_2010.105	X2.Cyclopes_didactylus_NHMUK_2010.105	X1.Cyclopes_didactylus_NHMUK_26.12.4.68
1	0.0722081	-0.00330451	0.0759409	-0.00266016	0.0757059	-0.0086754	0.0731154	-0.00152027	0.0777653	-0.00474042	0.0717546	-0.000400791	0.0639951	-0.000369945	0.0736933	-0.00623321	0.0755581	-0.00112535	0.0687466	-0.00107758	0.0616795	-0.00119843	0.0761171	-0.00189624	0.0695472	-0.00492268	0.064162	-0.000886642	0.0508912	-0.00153469	0.0768685	-0.00219628	0.0674411	-0.00509497	0.0690568	-2.79468e-05	0.0677396	-0.000533794	0.0721641	0.000271073	0.0670236	-6.09155e-05	0.0713353	-0.000202741	0.0661469	3.92114353603562e-05	0.0722874	-0.00334499	0.0596782
2	0.0720228	-0.00325105	0.0758184	-0.00260359	0.0755423	-0.00858819	0.0729655	-0.0014591	0.0775895	-0.00472769	0.071574	-0.000280088	0.0637839	-0.000349375	0.0735718	-0.00619984	0.0754307	-0.00118864	0.0685458	-0.00106788	0.0615389	-0.00119273	0.0760287	-0.00187054	0.0692083	-0.00500712	0.0640558	-0.000813609	0.0507526	-0.00147213	0.0767732	-0.00221448	0.0672668	-0.00508425	0.069031	-2.78656e-06	0.0676475	-0.000445218	0.0720291	0.000247954	0.0668605	-0.000146529	0.0712762	-0.000194078	0.0660494	3.91937729406489e-05	0.072103	-0.0033793	0.0595006
3	0.0718362	-0.00319683	0.0756408	-0.00257227	0.0753432	-0.0084972	0.0728074	-0.00139907	0.0774126	-0.00471426	0.0714184	-0.000139409	0.0635662	-0.000330177	0.0733439	-0.00617894	0.0753023	-0.00125075	0.0683434	-0.00105786	0.0613898	-0.0011868	0.0759395	-0.00184446	0.068868	-0.00508656	0.0639488	-0.000739808	0.0506131	-0.00140886	0.0766846	-0.00223023	0.0670666	-0.00507348	0.0690142	2.18059923363656e-05	0.0676351	-0.000372632	0.0718461	0.000231121	0.0667821	-0.000258685	0.0711389	-0.000191228	0.0659614	4.17048181083762e-05	0.0719171	-0.00341328	0.0593215
4	0.0716477	-0.00314226	0.0754592	-0.00253453	0.0751347	-0.00841231	0.0726528	-0.00133352	0.0772242	-0.00470274	0.0712966	1.86868163901399e-05	0.0633461	-0.000310787	0.0731062	-0.00620251	0.0751724	-0.00131218	0.0681389	-0.0010478	0.0612609	-0.00118013	0.0759283	-0.0017969	0.0686027	-0.00510345	0.063841	-0.000665364	0.0504721	-0.00134551	0.0765906	-0.00224096	0.0668474	-0.00507862	0.0689736	4.83456561488349e-05	0.0676204	-0.000299427	0.0716702	0.00023937	0.0666055	-0.000341758	0.0710011	-0.000157644	0.0658792	3.73309821132678e-05	0.0717325	-0.00344585	0.0591457
5	0.0714547	-0.0030868	0.0752739	-0.002495	0.0749926	-0.00826511	0.0725157	-0.00126463	0.0770108	-0.0046997	0.0711636	0.000170013	0.0631255	-0.000283802	0.0728042	-0.00617099	0.0750273	-0.00137545	0.0679297	-0.00103704	0.0611303	-0.00117302	0.0759204	-0.00175487	0.0683101	-0.00513909	0.0637189	-0.000581052	0.0503278	-0.00128193	0.0764925	-0.00226008	0.0666228	-0.00508307	0.0688961	9.85904470349741e-05	0.0675196	-0.000253368	0.0715559	0.000230928	0.0663858	-0.000412739	0.0708599	-0.000122747	0.0658008	3.51544934213827e-05	0.0715382	-0.00347986	0.0589633
6	0.0712645	-0.00303258	0.0750923	-0.00245464	0.0748612	-0.00814393	0.0723815	-0.00119686	0.0767608	-0.00464095	0.0710244	0.000310072	0.062909	-0.00025539	0.0726939	-0.00608193	0.074895	-0.00143852	0.067728	-0.00102785	0.0610028	-0.00116654	0.0759254	-0.00171241	0.067968	-0.00527596	0.0635322	-0.000557662	0.050186	-0.00121936	0.0764081	-0.00227518	0.0664052	-0.00508456	0.0687514	0.000161897	0.0674139	-0.000202819	0.0714395	0.000256764	0.066127	-0.000495946	0.0706509	-8.26567e-05	0.0657348	6.72863997359802e-05	0.0713486	-0.00351306	0.0587714
7	0.0710688	-0.00298804	0.0749123	-0.00241424	0.0747573	-0.0080156	0.072258	-0.0011265	0.0766803	-0.00456564	0.0708847	0.000451412	0.0627077	-0.000174368	0.0725244	-0.00601016	0.0747462	-0.00150517	0.0675221	-0.00101935	0.0608697	-0.00116179	0.0760073	-0.00169525	0.0676167	-0.00541895	0.0633649	-0.00053415	0.0500451	-0.00115871	0.0763168	-0.00226223	0.0661984	-0.0050719	0.0685458	0.000213539	0.0673087	-0.000152303	0.0713622	0.000281626	0.0659575	-0.000529186	0.0704388	-5.3983e-05	0.0656696	0.000102056	0.0711492	-0.00351361	0.0585789
8	0.0708565	-0.00292048	0.0747569	-0.00236928	0.0746097	-0.00818159	0.072158	-0.00106641	0.0765861	-0.00446277	0.0707085	0.000501954	0.0625044	-0.000102942	0.072347	-0.00594058	0.0745883	-0.00157246	0.0673202	-0.000978456	0.0607352	-0.00115756	0.0759821	-0.0016832	0.0672225	-0.00555122	0.0631961	-0.000511702	0.0499037	-0.00109785	0.0762237	-0.00225359	0.0659928	-0.00505236	0.0682937	0.000222092	0.067205	-0.00010862	0.0712946	0.000308043	0.0658771	-0.000571199	0.0702501	-6.38206e-06	0.0656034	0.000136264	0.0709636	-0.0035137	0.0583859
9	0.070646	-0.00286897	0.0746022	-0.00232972	0.074473	-0.0083464	0.072052	-0.00101158	0.0763806	-0.00441456	0.07054	0.000567658	0.0623028	-3.45784e-05	0.0721922	-0.00598464	0.0744323	-0.00164229	0.0671187	-0.000943825	0.0606001	-0.00114256	0.0758714	-0.00160168	0.0668576	-0.00569798	0.0630367	-0.000519476	0.0497628	-0.00104078	0.0761288	-0.00223853	0.065818	-0.00501809	0.0680457	0.000159339	0.0670999	-6.9763e-05	0.071164	0.000368211	0.0659188	-0.000553624	0.0699956	-4.88197e-05	0.0655093	0.000177956	0.070795	-0.00351578	0.0581931
10	0.0704346	-0.00281696	0.0744417	-0.00227082	0.0743597	-0.00849869	0.071946	-0.000957191	0.0761738	-0.00436778	0.0703711	0.0006311	0.0620999	3.22474649108728e-05	0.0720667	-0.00597154	0.0742712	-0.00170805	0.0669167	-0.000909652	0.0604646	-0.00113204	0.0757463	-0.00153232	0.0664802	-0.00583723	0.0628797	-0.000516262	0.0496069	-0.0010209	0.0760078	-0.0022291	0.0656369	-0.00498677	0.0680935	0.000149254	0.0669375	-2.63352e-05	0.0710669	0.000384602	0.0659255	-0.000566804	0.0698531	5.28852459109608e-05	0.065406	0.000215613	0.0706251	-0.00351387	0.0579996
11	0.0702279	-0.00276472	0.0742807	-0.00223111	0.0742195	-0.00866046	0.0718402	-0.000900969	0.0759708	-0.00435417	0.0702072	0.000697576	0.0618986	9.96462917898996e-05	0.0718616	-0.00603158	0.0741208	-0.00177954	0.0667148	-0.000872771	0.0603286	-0.00111964	0.0756112	-0.00145622	0.0661367	-0.00597514	0.062724	-0.000511109	0.0494556	-0.000986003	0.0758761	-0.00221411	0.0654985	-0.00491442	0.0681249	0.000140015	0.0668656	1.13814872817197e-05	0.0709623	0.00041359	0.0659247	-0.000590934	0.0696621	4.26792238753804e-05	0.0653007	0.000230954	0.0704415	-0.00351274	0.057807
12	0.0700209	-0.00271821	0.0740738	-0.00223221	0.0740412	-0.00880511	0.0717311	-0.000841599	0.0757936	-0.00434276	0.0700317	0.000756936	0.0616993	0.000167854	0.0716577	-0.00610375	0.0739997	-0.00189709	0.0665101	-0.000841303	0.0601944	-0.00111285	0.0754392	-0.00137496	0.0658823	-0.00618334	0.0625728	-0.000508453	0.0493053	-0.000956136	0.0757438	-0.00223545	0.0653987	-0.00488881	0.0681071	5.48772027931799e-05	0.0667799	4.37333416021674e-05	0.0708113	0.000401848	0.0658284	-0.000611674	0.069475	3.48769090952675e-05	0.0651936	0.000244193	0.0702445	-0.00350516	0.0576094
13	0.0698159	-0.0026687	0.0738686	-0.00222372	0.073862	-0.0089464	0.0715804	-0.00080321	0.0756104	-0.00432969	0.0698579	0.000816447	0.0614959	0.000133067	0.071416	-0.00609778	0.0738019	-0.00194418	0.0663075	-0.000846723	0.060054	-0.00110587	0.0752598	-0.00129225	0.0656652	-0.00632569	0.0624223	-0.000502537	0.0491578	-0.000922386	0.0756613	-0.0021883	0.0653102	-0.00485706	0.0681162	-0.000104838	0.0666562	8.01386202672061e-05	0.0707534	0.000308015	0.0660428	-0.000567616	0.0693459	8.12148998132756e-05	0.065086	0.000258139	0.0700383	-0.00346058	0.0574148
14	0.0696042	-0.00269864	0.0736854	-0.00225406	0.0736859	-0.00909076	0.0714074	-0.000770897	0.0754329	-0.00432157	0.0696881	0.000833581	0.0612944	0.000121373	0.0712433	-0.00595684	0.0736691	-0.00206851	0.066103	-0.000879784	0.059921	-0.00110037	0.0750719	-0.00121894	0.066193	-0.00697491	0.0622731	-0.000500311	0.0490065	-0.000893547	0.075534	-0.00218669	0.0651879	-0.0048713	0.0680939	-0.000266076	0.0665236	0.000162783	0.0706269	0.000239237	0.0661326	-0.000631054	0.069191	0.000114704	0.0649907	0.000273148	0.0698258	-0.0034246	0.0572172
15	0.0693954	-0.00269829	0.0735704	-0.00221392	0.073505	-0.00922449	0.0712414	-0.000708323	0.0752513	-0.00429973	0.0695148	0.000864571	0.0610554	0.000130011	0.070908	-0.00562887	0.0735312	-0.0021895	0.0658964	-0.000908609	0.0597883	-0.00108937	0.0748805	-0.00113759	0.0660921	-0.00693519	0.0621082	-0.000495669	0.0488515	-0.000859753	0.0754436	-0.00216954	0.0650459	-0.00488882	0.068118	-0.000423807	0.066398	0.000266343	0.0705226	0.000252945	0.0659863	-0.000642674	0.0690373	9.01118384148761e-05	0.0649016	0.000314053	0.0696336	-0.00337047	0.0570155
16	0.0691933	-0.00269554	0.0735022	-0.00217387	0.0732859	-0.00932726	0.0710946	-0.000650456	0.0750389	-0.0043055	0.0693434	0.000898659	0.06089	0.000155877	0.0709134	-0.00544783	0.0733951	-0.0023092	0.065693	-0.00093737	0.0596624	-0.0010798	0.0746776	-0.00110883	0.0659823	-0.0069039	0.0619271	-0.000492718	0.0486985	-0.000825938	0.0753126	-0.00213956	0.0648954	-0.0049238	0.0681723	-0.000590855	0.0663395	0.000375863	0.0704225	0.000263022	0.0658856	-0.000540521	0.068852	5.04917073688785e-05	0.0648061	0.000356236	0.069474	-0.00330022	0.0568217
17	0.0689886	-0.00268778	0.0734588	-0.00209991	0.0730811	-0.00940253	0.070944	-0.000587791	0.0748666	-0.00427929	0.0691766	0.000934689	0.0607165	0.000175692	0.0709241	-0.00524136	0.0732613	-0.00242731	0.0654882	-0.000961427	0.0595243	-0.00106451	0.0744601	-0.00108186	0.0656695	-0.00703032	0.0617389	-0.000494894	0.0485405	-0.000790683	0.0751145	-0.00214048	0.0647019	-0.00490944	0.0682206	-0.000528332	0.066205	0.000445889	0.0703217	0.000292226	0.0657812	-0.000440587	0.0686917	5.72446071995802e-05	0.0646954	0.000400633	0.0692841	-0.00323758	0.0566238
18	0.068786	-0.0026805	0.0734155	-0.00202628	0.0728739	-0.00947745	0.0707953	-0.000526843	0.0746836	-0.00426225	0.0690115	0.000970124	0.0605291	0.00018141	0.0708346	-0.00521592	0.073088	-0.00257312	0.0652816	-0.000986862	0.0593883	-0.00105076	0.0742455	-0.00105481	0.0658775	-0.00688268	0.0615528	-0.000497585	0.0483838	-0.000761756	0.0749118	-0.00210151	0.0644937	-0.00490582	0.0681798	-0.000423916	0.0660247	0.000463776	0.0702064	0.000334908	0.0656665	-0.000353678	0.0685982	8.82625533808051e-05	0.064579	0.000444222	0.0691109	-0.00322351	0.0564272
19	0.068587	-0.00267378	0.0733496	-0.00196614	0.0726876	-0.00959759	0.0706519	-0.000458877	0.0744886	-0.00428612	0.068844	0.00101189	0.0603413	0.000185059	0.0706431	-0.00520327	0.0729748	-0.00267629	0.0650781	-0.000949249	0.0592522	-0.00103504	0.0740308	-0.00102553	0.0658553	-0.00685265	0.0613161	-0.000429961	0.0482263	-0.000730771	0.0746828	-0.00201115	0.0643029	-0.00488022	0.0681319	-0.000326119	0.0659044	0.000481515	0.0701105	0.000380232	0.0655444	-0.000298723	0.0684413	5.41248285862092e-05	0.0644461	0.000471442	0.0689422	-0.00321195	0.0562272
20	0.0683873	-0.00267788	0.0731976	-0.00198626	0.0725391	-0.00965755	0.0705252	-0.000396037	0.0742859	-0.00429814	0.0686819	0.00102888	0.0601646	0.000160444	0.0704032	-0.00519336	0.072792	-0.00288658	0.0648744	-0.000905157	0.0591201	-0.00101274	0.0738147	-0.000999475	0.0660285	-0.0063919	0.0611911	-0.000386624	0.048068	-0.000701259	0.0744527	-0.00199244	0.0641139	-0.00485031	0.0680806	-0.000234792	0.0658264	0.000497525	0.0700129	0.000428631	0.065372	-0.000342365	0.0682808	1.65045411487375e-05	0.0643157	0.000500767	0.0687372	-0.00325154	0.0560398
21	0.068193	-0.00266103	0.0730216	-0.00202711	0.0722507	-0.00939899	0.0703773	-0.000342032	0.0741279	-0.00429869	0.0685314	0.00102375	0.0600029	0.000137157	0.0702139	-0.00517675	0.0727405	-0.00285517	0.0646768	-0.000862064	0.0590326	-0.000999884	0.0736054	-0.00096302	0.066353	-0.00620712	0.0610741	-0.000358226	0.0479177	-0.000676976	0.0742292	-0.0019729	0.0639497	-0.00480526	0.0680125	-0.000140753	0.0657524	0.000521272	0.0699104	0.000476516	0.0651944	-0.000369903	0.0681886	2.6948813234437e-05	0.0641935	0.000527657	0.0685431	-0.0032692	0.0558599
22	0.0679943	-0.00265986	0.0728613	-0.00207208	0.072138	-0.00923827	0.0702342	-0.000355338	0.07395	-0.0043195	0.0683792	0.00099552	0.0598357	9.85776334943983e-05	0.0700577	-0.00514386	0.0727266	-0.0028647	0.0644838	-0.000835203	0.0589459	-0.00100089	0.0733897	-0.000948196	0.0666858	-0.00600149	0.0609413	-0.000321847	0.0477753	-0.000658688	0.073992	-0.00193116	0.0637761	-0.00478191	0.0679745	-0.000228052	0.0656278	0.000561283	0.0697953	0.000450955	0.0650465	-0.000386528	0.0680812	3.82808865212469e-05	0.0640714	0.000549113	0.0683501	-0.00329758	0.0556798
23	0.0678004	-0.0026441	0.0726974	-0.00210238	0.0720108	-0.00905565	0.0700764	-0.000361258	0.0737696	-0.00432721	0.0682289	0.000981977	0.0596721	7.69650687753032e-05	0.0699045	-0.00509643	0.072501	-0.00231379	0.0642874	-0.00079044	0.0588485	-0.000984872	0.0731677	-0.000942005	0.0669134	-0.00577425	0.0607856	-0.000286003	0.0476234	-0.000631981	0.0738337	-0.00178764	0.0635963	-0.00476446	0.0679715	-0.000321152	0.0655665	0.000572575	0.0696822	0.000427716	0.0648942	-0.000468753	0.0679419	5.74852152381705e-05	0.0639563	0.000567232	0.0681738	-0.00330553	0.0554903
24	0.0675537	-0.00251583	0.0725332	-0.00213546	0.0720041	-0.00881898	0.0698973	-0.000376469	0.0735696	-0.00433852	0.0680773	0.000967313	0.0594954	4.97344425089835e-05	0.0697252	-0.00504078	0.072587	-0.00219871	0.0640876	-0.000744756	0.0586999	-0.00097115	0.0729432	-0.000947387	0.066753	-0.00557316	0.060627	-0.00025588	0.0474707	-0.000601745	0.0737557	-0.00173781	0.0634153	-0.00475225	0.0679614	-0.000409437	0.0654837	0.000600562	0.0695758	0.000402395	0.0647543	-0.000524215	0.0677796	5.29793562578443e-05	0.0638242	0.000581719	0.067985	-0.00332472	0.0552999
25	0.0673845	-0.00262531	0.0723654	-0.0021619	0.0719921	-0.00859594	0.0697238	-0.000391089	0.0733629	-0.00435582	0.0679186	0.000950842	0.0593203	2.61024325215256e-05	0.0694869	-0.0050329	0.0726739	-0.00208244	0.0638899	-0.000699634	0.0585504	-0.0009657	0.072735	-0.000945931	0.0663976	-0.00536238	0.0604795	-0.00025119	0.0473296	-0.000586112	0.0736515	-0.00168751	0.0632342	-0.0047408	0.0679638	-0.000442763	0.0653879	0.000632568	0.069477	0.00042952	0.0645665	-0.00058748	0.0676051	4.1605471007275e-05	0.0636915	0.000596385	0.0677953	-0.00334626	0.055109
26	0.0671681	-0.00262116	0.0721779	-0.00214061	0.0719525	-0.00837915	0.0695704	-0.000383054	0.0732135	-0.00433295	0.0677444	0.000935584	0.0591475	1.92574372606322e-05	0.0692901	-0.00497323	0.0727618	-0.00196492	0.0636942	-0.00068783	0.0584089	-0.000959156	0.0725441	-0.000932968	0.0661862	-0.00518576	0.0603301	-0.000245255	0.047194	-0.000571203	0.0734819	-0.00165788	0.0630419	-0.00474093	0.0679758	-0.000397259	0.0652938	0.000665093	0.0693835	0.000525088	0.0644616	-0.000474564	0.0674291	3.20472327245205e-05	0.0635589	0.000611966	0.0676033	-0.00336498	0.0549169
27	0.0669534	-0.00261499	0.0719871	-0.00210556	0.0719246	-0.00818538	0.0694143	-0.000369098	0.0730648	-0.00430592	0.0675734	0.000927315	0.0589726	3.13027458212212e-05	0.069101	-0.00491193	0.0728397	-0.00180934	0.0635055	-0.000656224	0.0582826	-0.000948009	0.0723392	-0.000949462	0.0659596	-0.00498011	0.0601817	-0.000238724	0.047059	-0.000555199	0.0733378	-0.00167487	0.062848	-0.00473661	0.0679703	-0.000350487	0.0652135	0.000682232	0.0692912	0.000620588	0.064436	-0.000364588	0.0672893	5.22769736785444e-05	0.063428	0.000627104	0.0674152	-0.00337983	0.054728
28	0.0667433	-0.00262098	0.0717948	-0.0020758	0.0717464	-0.00785773	0.0692698	-0.000371357	0.0729131	-0.00427665	0.0674041	0.000904072	0.0587934	3.99943655247578e-05	0.0689262	-0.0048455	0.0728439	-0.00165263	0.06331	-0.000626005	0.0581591	-0.000939774	0.0721247	-0.000999745	0.0655589	-0.00466472	0.0600274	-0.000238371	0.0469251	-0.000542373	0.0732098	-0.00171657	0.062673	-0.00472037	0.0679304	-0.00030033	0.0651266	0.000729086	0.0691982	0.000683647	0.0643443	-0.000240783	0.0671277	4.79455851568611e-05	0.0632907	0.00062917	0.0672333	-0.0033912	0.0545386
29	0.0665446	-0.00261909	0.0716012	-0.00204666	0.071767	-0.00790552	0.0691327	-0.000369121	0.0727276	-0.00427061	0.0672327	0.000883023	0.0586138	5.00577854483653e-05	0.0687462	-0.00478002	0.0727887	-0.00146253	0.0631061	-0.000596803	0.0580606	-0.000925807	0.0719154	-0.00104202	0.0653775	-0.00461426	0.0598768	-0.000252659	0.0467633	-0.000533709	0.0730652	-0.00172617	0.0624974	-0.00469815	0.067886	-0.000258731	0.0650342	0.000809622	0.0691028	0.000611021	0.0642337	-0.000210493	0.0669577	7.87385113495964e-05	0.0631561	0.000634262	0.0670419	-0.00339913	0.0543483
30	0.0663453	-0.00262352	0.071395	-0.00203668	0.0716228	-0.00800243	0.0689863	-0.000376567	0.0725241	-0.00427645	0.06706	0.000852605	0.0584322	5.37726105095115e-05	0.068562	-0.00472327	0.0727801	-0.00131604	0.0628997	-0.000573469	0.0579667	-0.000914073	0.071701	-0.000994062	0.065069	-0.00464916	0.059721	-0.000258778	0.0466087	-0.000523984	0.0729103	-0.00171271	0.0623906	-0.00476927	0.0677022	-0.000299306	0.0649085	0.000875774	0.0689972	0.000530394	0.0641145	-0.000198242	0.0667885	0.000153741	0.0630391	0.000632947	0.0668476	-0.00341018	0.0541569
31	0.0661453	-0.0026263	0.0711952	-0.00199998	0.071453	-0.00809656	0.0688423	-0.000377698	0.0723166	-0.00431952	0.0668869	0.000821312	0.0582501	5.81957691254825e-05	0.0683733	-0.00466332	0.0727712	-0.00116861	0.0626923	-0.000549751	0.05785	-0.000906673	0.0714834	-0.000939198	0.064432	-0.00456389	0.0595636	-0.000264282	0.0464572	-0.000515852	0.0727476	-0.00167769	0.0622598	-0.00480083	0.0675381	-0.000228596	0.0648049	0.000939872	0.0688819	0.000453335	0.0639953	-0.000185201	0.0665981	0.000207601	0.0629043	0.00063378	0.0666536	-0.00341921	0.0539638
32	0.0659475	-0.00263433	0.0711245	-0.00200984	0.0714724	-0.00830635	0.0687065	-0.000380828	0.072117	-0.00436285	0.0667149	0.000786863	0.0580688	5.87831825003965e-05	0.0681765	-0.00461079	0.0727784	-0.00101687	0.0624862	-0.000533379	0.0577304	-0.000904845	0.0712431	-0.000927037	0.064147	-0.00453796	0.0594081	-0.000274163	0.0463038	-0.000515002	0.0725792	-0.00165848	0.0620949	-0.00483625	0.0675907	-0.000208236	0.0647014	0.000995996	0.0687666	0.000551548	0.0638739	-0.000175208	0.0664122	0.000260805	0.0627637	0.000635019	0.0664601	-0.00344063	0.0537729
33	0.0657468	-0.00264336	0.0710513	-0.00199976	0.0714488	-0.00846746	0.0685685	-0.000384336	0.0719267	-0.00440369	0.0665411	0.000750881	0.0578807	4.09578196676544e-05	0.0679158	-0.00461327	0.0727953	-0.000871509	0.0622767	-0.000501542	0.0576112	-0.000903297	0.0710096	-0.000909016	0.0639195	-0.00456988	0.0592498	-0.000282025	0.0461472	-0.00051251	0.0723767	-0.001651	0.0619327	-0.00489205	0.0675606	-0.000141939	0.0645986	0.00104352	0.0686891	0.000613389	0.0636868	-0.000272211	0.0663473	0.000288437	0.0626221	0.000658901	0.0662636	-0.00345676	0.0535817
34	0.0655449	-0.00263179	0.070938	-0.00201776	0.0713868	-0.00865476	0.0684306	-0.000386989	0.0717215	-0.00444795	0.066362	0.000714936	0.0576963	1.9456439126514e-05	0.0677271	-0.00465059	0.0728126	-0.000726156	0.0620696	-0.000469922	0.0574915	-0.000892421	0.0708072	-0.000855673	0.0636425	-0.00463202	0.0590917	-0.000289694	0.0460031	-0.000501603	0.0721799	-0.00165699	0.0617473	-0.00496987	0.0674911	-5.93925e-05	0.064464	0.00108912	0.0685968	0.000681148	0.0635057	-0.000337572	0.0663075	0.000344071	0.062481	0.000682553	0.0660786	-0.00347246	0.053391
35	0.0653406	-0.00260947	0.0706764	-0.00198542	0.0712844	-0.00882963	0.0682655	-0.000405232	0.0715448	-0.00454311	0.0661829	0.000675898	0.057516	-7.37196e-06	0.0675865	-0.00473233	0.0728295	-0.000582791	0.0618602	-0.000437475	0.0573772	-0.000887628	0.0706205	-0.000841277	0.0632332	-0.00463376	0.0589337	-0.000298293	0.0458575	-0.000487626	0.0719797	-0.00167261	0.0615625	-0.00503291	0.0674139	2.30745408682925e-05	0.0643382	0.00113324	0.06849	0.000755177	0.0632756	-0.000455739	0.0661949	0.000366319	0.0623403	0.000705292	0.0658733	-0.00346424	0.0531983
36	0.0651334	-0.00258743	0.0704737	-0.00205999	0.0710736	-0.00892892	0.0681048	-0.0004053	0.0713455	-0.0044854	0.0660154	0.000566874	0.0573411	-4.03148e-05	0.0674345	-0.00481086	0.072842	-0.000454564	0.0616495	-0.000407402	0.0572535	-0.000882505	0.070414	-0.000884331	0.0630842	-0.0045959	0.0587758	-0.00030821	0.0457118	-0.00047645	0.0717448	-0.00165263	0.0613753	-0.00512639	0.0673352	0.00010378	0.0641949	0.00112759	0.0683789	0.000830574	0.0630356	-0.00060047	0.0661268	0.000399722	0.0621976	0.000726596	0.06567	-0.00345487	0.0530017
37	0.0649371	-0.00255888	0.0702962	-0.00210297	0.0708573	-0.00904362	0.0679419	-0.000410528	0.0711638	-0.00442697	0.0658412	0.000492154	0.0571692	-7.37629e-05	0.0672449	-0.00490883	0.0726816	-0.000419269	0.0614404	-0.000380198	0.0571232	-0.000881212	0.0702118	-0.000921369	0.0627339	-0.00462397	0.0586116	-0.000324602	0.0455664	-0.000466027	0.0715108	-0.00163322	0.0611847	-0.00519592	0.0672363	-4.93312e-05	0.0641011	0.00112149	0.0682673	0.000905042	0.0628399	-0.000553322	0.0660421	0.000381871	0.0620488	0.000749099	0.0654683	-0.00344543	0.0528026
38	0.0647392	-0.00253094	0.0701279	-0.00208591	0.0706379	-0.00916612	0.0677714	-0.000414711	0.0710137	-0.00435689	0.0656682	0.000420197	0.0569776	-0.000101378	0.0669898	-0.00480307	0.0724842	-0.000360698	0.0612339	-0.000351033	0.0569826	-0.00087774	0.0700101	-0.000957572	0.0624679	-0.00452688	0.0584506	-0.000336341	0.0454204	-0.0004512	0.0712764	-0.00161592	0.0609733	-0.00521077	0.0671162	-0.000188791	0.0639839	0.00111168	0.0681585	0.000979889	0.0627329	-0.000206959	0.0660003	0.000387767	0.0618923	0.00076712	0.0652666	-0.00343769	0.0526062
39	0.0645424	-0.00250382	0.0700272	-0.00203726	0.0704399	-0.0092696	0.0676011	-0.000413651	0.0708433	-0.00429149	0.065496	0.000348106	0.0567729	-0.000123561	0.0668126	-0.00468503	0.0723041	-0.000332576	0.0610298	-0.000313685	0.0568432	-0.000875616	0.0698095	-0.000994909	0.0621368	-0.00418508	0.0582873	-0.000354857	0.0452751	-0.000441418	0.0710517	-0.0015766	0.0607641	-0.0052302	0.0670062	-0.000298064	0.0638757	0.00114952	0.0680479	0.000955038	0.0628132	-0.00013223	0.066001	0.000398285	0.0617352	0.00078645	0.0650817	-0.00340623	0.0524143
40	0.0643454	-0.00247716	0.0698588	-0.00193973	0.0702507	-0.00927736	0.067426	-0.000423199	0.0706478	-0.00422978	0.0653236	0.000275743	0.0565676	-0.000146971	0.066711	-0.00450374	0.0721336	-0.000349813	0.0608182	-0.000323957	0.0566944	-0.000873225	0.0696036	-0.00103618	0.0622032	-0.00397087	0.0581237	-0.000365091	0.0451274	-0.000429379	0.0708385	-0.00151975	0.0605338	-0.00518387	0.0669409	-0.000412006	0.0637853	0.00120921	0.0679328	0.00095656	0.062795	-6.34021e-05	0.065996	0.000402828	0.0615777	0.000805272	0.0649154	-0.00341379	0.0522253
41	0.0641449	-0.00245116	0.0697156	-0.00193169	0.0701265	-0.00921929	0.0672463	-0.0004333	0.0704398	-0.00423715	0.0651535	0.000172753	0.0563506	-0.000168991	0.066616	-0.00435757	0.0719798	-0.000365615	0.0606032	-0.000334336	0.0565416	-0.00087965	0.069394	-0.00111748	0.0620157	-0.00372898	0.0579929	-0.000368313	0.0449741	-0.000428183	0.0706133	-0.00147904	0.0603928	-0.00510318	0.0669629	-0.000451446	0.063683	0.00126736	0.0678081	0.000958001	0.0627093	6.16276502590496e-05	0.0659339	0.00039316	0.0614162	0.000824131	0.0647365	-0.00341452	0.0520314
42	0.0639464	-0.00240884	0.0695553	-0.00198221	0.0699857	-0.00912235	0.0670982	-0.000412319	0.0702751	-0.00419554	0.0649911	0.000129081	0.0561679	-0.000196632	0.0664382	-0.00435027	0.0717738	-0.000224236	0.0603876	-0.000345765	0.0563863	-0.0008706	0.0691785	-0.00112742	0.0616376	-0.00375384	0.0578369	-0.00037404	0.0448212	-0.000424707	0.0704276	-0.00151183	0.0602839	-0.00504925	0.0669057	-0.000501647	0.0635816	0.0013239	0.0676852	0.000945789	0.0625947	-4.05291e-05	0.0658593	0.000385108	0.0612483	0.000843259	0.0645512	-0.00342448	0.0518532
43	0.0637485	-0.00237259	0.0693686	-0.0019832	0.0698304	-0.00906132	0.0669613	-0.000383517	0.070063	-0.00423035	0.0648259	8.10831855130034e-05	0.0559864	-0.00022713	0.0662263	-0.00439653	0.071611	-0.000209975	0.0601719	-0.000359662	0.0562209	-0.00087133	0.068973	-0.00114523	0.0612629	-0.00370567	0.0576738	-0.000360599	0.0446721	-0.000425917	0.0702291	-0.00149255	0.0601356	-0.00496895	0.0668498	-0.000554436	0.0634678	0.00133022	0.067572	0.000820945	0.0624645	-0.00018715	0.0657879	0.000375784	0.061073	0.000848489	0.0643676	-0.00343569	0.0516619
44	0.0635439	-0.00232412	0.0691817	-0.00198873	0.0696701	-0.00897747	0.0668113	-0.000365278	0.0698446	-0.00422693	0.0646286	1.88055365378248e-05	0.0558053	-0.000254559	0.066019	-0.00441074	0.0714464	-0.000189394	0.0599609	-0.000376398	0.0560564	-0.000865394	0.0687696	-0.00116774	0.0609812	-0.00370407	0.057518	-0.000328469	0.0445229	-0.000422328	0.0700378	-0.00140549	0.05998	-0.00496019	0.0667905	-0.00060825	0.0633421	0.00135236	0.0674485	0.00069868	0.062318	-0.000286164	0.0656906	0.000373895	0.0608876	0.000849471	0.0641847	-0.00345046	0.0514685
45	0.0633614	-0.00227528	0.0690015	-0.00201566	0.0694898	-0.00901703	0.0666548	-0.000338193	0.0696223	-0.00424519	0.0644456	-3.89936e-05	0.0556178	-0.000277859	0.0658354	-0.00446792	0.0712745	-0.000150879	0.0597504	-0.00038833	0.0559463	-0.000841215	0.0685427	-0.00113408	0.0606017	-0.00373199	0.0573806	-0.000280095	0.0443713	-0.000415586	0.0699057	-0.00134022	0.0598006	-0.00495794	0.0667075	-0.000546409	0.0631968	0.00137999	0.0672886	0.000577991	0.0621806	-0.000294236	0.0656443	0.000360846	0.0607015	0.000851946	0.0639938	-0.0034881	0.0512746
46	0.0631805	-0.00222318	0.0687891	-0.00206929	0.069267	-0.0090735	0.0664914	-0.000309056	0.0694414	-0.00429031	0.0642871	-4.52264e-05	0.0554323	-0.000297591	0.0656471	-0.00451189	0.0710928	-0.000118206	0.0595429	-0.000384566	0.055848	-0.000826024	0.0683258	-0.00113671	0.0604261	-0.00369878	0.0572423	-0.000229955	0.0442175	-0.000405311	0.0697553	-0.00127398	0.0596071	-0.0049619	0.0666412	-0.00048449	0.0630524	0.00140032	0.0671433	0.000682638	0.0620442	-0.000289727	0.0655867	0.000352541	0.0605152	0.000855226	0.0637974	-0.00353295	0.0510833
47	0.0629957	-0.00216989	0.0684967	-0.00205049	0.0690286	-0.00911428	0.0663342	-0.0002316	0.0692819	-0.00429623	0.064125	-5.06753e-05	0.0552228	-0.000283913	0.0654556	-0.00455673	0.0709117	-7.86039e-05	0.0593299	-0.000380118	0.0557485	-0.000813126	0.0680863	-0.00111163	0.0600715	-0.00369233	0.0571037	-0.000190572	0.0440585	-0.000394776	0.069601	-0.00119735	0.0594074	-0.00496294	0.0665729	-0.000400716	0.0629052	0.0014111	0.0670006	0.000753459	0.0619203	-0.000288173	0.0655221	0.000341382	0.0603287	0.000857956	0.0635969	-0.00357674	0.0508874
48	0.0628076	-0.00210334	0.0683193	-0.00201786	0.0687865	-0.00914741	0.0661572	-0.000165791	0.0691167	-0.00432965	0.0639591	-5.40013e-05	0.0550049	-0.000262967	0.0652601	-0.00449953	0.0707236	-3.59273e-05	0.0591142	-0.000372136	0.0556289	-0.000795252	0.0678831	-0.00104143	0.0597115	-0.00371739	0.056934	-0.000139942	0.0438962	-0.000385519	0.0693875	-0.00112452	0.0591939	-0.0049806	0.0664706	-0.000323532	0.0627574	0.00142444	0.0668584	0.000821988	0.0618305	-0.000291483	0.0654843	0.000302544	0.0601549	0.000860416	0.0633926	-0.00361673	0.0506882
49	0.0626037	-0.00205727	0.0681954	-0.00200586	0.0685854	-0.0092301	0.0659773	-0.000103874	0.068918	-0.0043605	0.0637946	-0.000102193	0.054794	-0.000242068	0.0650706	-0.00440286	0.0705335	5.06017248838586e-06	0.0589041	-0.000364951	0.0555062	-0.000777616	0.0676716	-0.000998835	0.059384	-0.00368332	0.0567656	-0.000108508	0.0437372	-0.000368662	0.0691781	-0.00105661	0.0590114	-0.0049658	0.0664154	-0.000236634	0.0626321	0.00143405	0.0667154	0.000858747	0.061721	-0.000381486	0.0654361	0.000278716	0.0599819	0.00089676	0.0632076	-0.00363203	0.0504932
50	0.0624184	-0.00201417	0.0680668	-0.00197688	0.0684221	-0.00938331	0.0658082	-3.31879e-05	0.0687209	-0.00440297	0.063624	-0.000149091	0.0545822	-0.000223875	0.0648764	-0.00430666	0.070342	4.31758268462368e-05	0.0586918	-0.000356947	0.0553825	-0.000759138	0.0673944	-0.000937927	0.0591005	-0.00368957	0.0565961	-7.60652e-05	0.0435788	-0.000352231	0.0689176	-0.00106213	0.0588325	-0.00495184	0.0663528	-9.65238e-05	0.0625136	0.00144568	0.0665737	0.000874944	0.0615053	-0.000480514	0.0653415	0.000233355	0.0597987	0.00093645	0.063038	-0.00359715	0.0502993
51	0.0622357	-0.0019768	0.067927	-0.00196599	0.0682547	-0.00952992	0.0656648	4.01676293150417e-05	0.0685212	-0.0044035	0.0634571	-0.000201549	0.0543721	-0.000258621	0.0646829	-0.00425627	0.0701711	7.31427326089717e-05	0.0584783	-0.00035158	0.0552633	-0.000736458	0.0672003	-0.0010455	0.0590525	-0.0038792	0.0564334	-6.04729e-05	0.0434324	-0.000343128	0.0686762	-0.00109714	0.0586809	-0.00491952	0.0662754	5.45534007570792e-05	0.0623867	0.00145155	0.0664341	0.000888462	0.0613545	-0.000560333	0.0652514	0.000190016	0.0596182	0.000972929	0.062838	-0.00358952	0.0501086
52	0.0620512	-0.00193685	0.0677556	-0.00194982	0.0680993	-0.0097095	0.0655193	0.000116529	0.0683211	-0.00439962	0.063288	-0.000251936	0.054158	-0.000292321	0.06448	-0.00426396	0.0700097	5.14463594496473e-05	0.0582628	-0.00035549	0.0551429	-0.000715241	0.0670013	-0.00115127	0.0586956	-0.00413419	0.0562709	-4.83941e-05	0.0432911	-0.000333668	0.0684443	-0.00108824	0.0585171	-0.00489377	0.0661627	0.000212973	0.0622454	0.00145808	0.0662992	0.000856229	0.0612052	-0.000615181	0.0651238	0.000175243	0.0594363	0.00101109	0.0626369	-0.00358126	0.049915
53	0.0618656	-0.00189647	0.06757	-0.00193657	0.0679735	-0.00989635	0.0653735	0.000162805	0.0681188	-0.00441282	0.0631177	-0.000303735	0.0539136	-0.000237754	0.0641865	-0.00429786	0.0698361	4.46219706668749e-05	0.058046	-0.000354905	0.0549966	-0.000694328	0.0668074	-0.00125595	0.0584289	-0.0042602	0.056124	-2.38888e-05	0.0431496	-0.000317524	0.0682457	-0.00103671	0.0583342	-0.00488617	0.0660698	0.000358297	0.0621208	0.00146507	0.0661682	0.000731726	0.0610056	-0.00060399	0.0650172	0.000179723	0.0592495	0.00104875	0.0624137	-0.00359561	0.0497208
54	0.0616804	-0.00185427	0.0673781	-0.00193481	0.0678417	-0.01009	0.065207	0.000205741	0.0678519	-0.00439886	0.0629479	-0.00035907	0.0537388	-0.000170029	0.0640992	-0.00424709	0.0696539	3.41062962550542e-05	0.057831	-0.000357335	0.0548385	-0.000677395	0.0666087	-0.00136681	0.0581856	-0.00443236	0.0559756	-2.9317e-06	0.0430079	-0.000302702	0.0680389	-0.000982165	0.0581524	-0.00487956	0.0659864	0.000505851	0.0619961	0.00147163	0.0660514	0.000603613	0.0608723	-0.000602074	0.0649643	0.000138963	0.059055	0.00112934	0.0621936	-0.00361269	0.049525
55	0.0614818	-0.00181539	0.0671995	-0.00192531	0.0677124	-0.0102883	0.0650546	0.000248697	0.0676316	-0.00440019	0.0627725	-0.000383857	0.0535305	-0.000177474	0.0639872	-0.00420564	0.0694631	2.96055112730675e-05	0.0576143	-0.000355784	0.0546867	-0.000642999	0.0664131	-0.0014633	0.0580295	-0.00462097	0.0558222	1.20933333486589e-05	0.042859	-0.000287397	0.0678218	-0.000951371	0.0579491	-0.00485664	0.0659005	0.00065302	0.0618552	0.00150636	0.0659375	0.000476634	0.06087	-0.000579629	0.0648807	8.82666735509824e-05	0.0588512	0.00110332	0.0619731	-0.00363353	0.0493297
56	0.0612762	-0.00180731	0.0670341	-0.00191766	0.0675936	-0.0104836	0.0649035	0.000293691	0.0675426	-0.00429979	0.0625917	-0.000409797	0.0533525	-0.000165713	0.0637602	-0.00418846	0.0692686	2.14284363358186e-05	0.0574046	-0.000356201	0.0545431	-0.000616885	0.0662104	-0.00152498	0.0579129	-0.00475268	0.055669	2.84778461055041e-05	0.0427008	-0.000275938	0.0676045	-0.000922214	0.0577797	-0.00490424	0.06581	0.0008002	0.0617172	0.00154585	0.0658162	0.00056241	0.0607096	-0.000505548	0.0647569	4.09626064861515e-05	0.0586485	0.00107779	0.0617559	-0.00364959	0.0491366
57	0.061072	-0.00178653	0.0668819	-0.00193741	0.0674119	-0.0104769	0.0647517	0.000338581	0.0673952	-0.00420341	0.062405	-0.000438246	0.0531899	-0.000166756	0.0635323	-0.00417259	0.0690672	6.95911557521689e-06	0.0571962	-0.000361959	0.0544173	-0.000591924	0.0659676	-0.00146909	0.0577253	-0.00487898	0.055515	4.52389152133109e-05	0.0425433	-0.000240425	0.067394	-0.000920547	0.0575966	-0.00496133	0.0657108	0.000946301	0.0615743	0.00158472	0.0657101	0.000644058	0.0605729	-0.000331051	0.0646715	2.28423010332629e-05	0.0584456	0.00105177	0.0615442	-0.00365685	0.0489399
58	0.0608676	-0.00176994	0.0667306	-0.00196146	0.0672166	-0.010472	0.0645999	0.000379662	0.0672013	-0.00411742	0.0622194	-0.000465537	0.0530267	-0.000170345	0.0633079	-0.00415943	0.0688713	-8.59727e-06	0.0569963	-0.000411916	0.0542935	-0.000570289	0.0657695	-0.00141164	0.0574506	-0.00504406	0.0553548	4.75167179038449e-05	0.0423878	-0.000214211	0.0672003	-0.000902382	0.057411	-0.005027	0.0656116	0.00103963	0.0614245	0.00162083	0.0656017	0.00072154	0.0604232	-0.000464509	0.0646881	-1.35057e-05	0.0582516	0.00102371	0.0613374	-0.00366025	0.0487468
59	0.0606629	-0.00175145	0.0665779	-0.00198362	0.0669382	-0.0104365	0.0644537	0.000416153	0.0670056	-0.00403045	0.0620817	-0.000472973	0.0528631	-0.000171966	0.0631084	-0.00408879	0.0686749	-2.02544e-05	0.0567965	-0.000458685	0.0541688	-0.000549393	0.0655102	-0.00133753	0.0571784	-0.00523161	0.0551786	4.75930732590779e-05	0.0422304	-0.000186241	0.0670199	-0.000864784	0.057214	-0.00510707	0.0655105	0.00112533	0.0612914	0.00165842	0.0654715	0.000805433	0.0603117	-0.000564657	0.0646859	-0.000100676	0.0580658	0.000994859	0.0611328	-0.00367146	0.0485516
60	0.0604586	-0.00173318	0.0663996	-0.00200957	0.0668744	-0.0104027	0.0642874	0.000448421	0.0668	-0.00403083	0.0619581	-0.000458384	0.052699	-0.000172961	0.062796	-0.00407475	0.0684741	-2.79941e-05	0.0565955	-0.000505644	0.0540218	-0.000551598	0.0654243	-0.00124718	0.0569412	-0.00534952	0.0550276	6.53708316585427e-05	0.042076	-0.000155139	0.0668405	-0.000829643	0.0570149	-0.00518978	0.0654237	0.00121184	0.0611686	0.00169706	0.0653221	0.000861126	0.0601666	-0.000692381	0.0645506	-9.43055e-05	0.0578847	0.00098669	0.0609309	-0.00369226	0.0483555
61	0.0602568	-0.00171613	0.0662255	-0.00203254	0.0667495	-0.0103807	0.0641033	0.000465513	0.0665858	-0.00404074	0.0618371	-0.00045023	0.0525123	-0.000176052	0.0626444	-0.0039941	0.0682742	-3.63644e-05	0.0563949	-0.000553639	0.0538757	-0.000548277	0.0652447	-0.00121195	0.056712	-0.00549053	0.0548799	8.38746778824007e-05	0.0419275	-0.000122623	0.0666539	-0.000807068	0.0568279	-0.0052599	0.0653379	0.00129789	0.0610465	0.00173486	0.0651762	0.000915244	0.0599339	-0.000867902	0.0645295	-0.000147883	0.0577154	0.000998215	0.0607303	-0.00371396	0.04816
62	0.0600575	-0.00170149	0.0660617	-0.00205823	0.0666041	-0.0103316	0.0639174	0.000479277	0.0664091	-0.00400105	0.0616696	-0.000478781	0.0523165	-0.000181794	0.0624602	-0.00392139	0.068074	-4.52142e-05	0.0561917	-0.000599641	0.0537312	-0.000544963	0.0650331	-0.00121578	0.0564517	-0.0056094	0.0547324	0.000102855	0.0417746	-8.54245e-05	0.066443	-0.000797358	0.0566321	-0.00527423	0.0652388	0.00133385	0.0609337	0.00177323	0.0650435	0.000967942	0.0596766	-0.00104846	0.0645283	-0.000212864	0.0575472	0.0010092	0.0605299	-0.00373584	0.0479648
63	0.0598566	-0.00169067	0.0658983	-0.00207347	0.0664149	-0.010339	0.0637295	0.00048918	0.0662231	-0.00399653	0.0614864	-0.000484563	0.0521052	-0.00020008	0.062274	-0.0039715	0.0678727	-6.03624e-05	0.0559831	-0.000647099	0.0535892	-0.000544312	0.0648089	-0.00120691	0.0561469	-0.00575788	0.0545822	0.000115026	0.0416252	-6.39781e-05	0.0662615	-0.000806957	0.0564489	-0.00529797	0.0651377	0.0013441	0.0608318	0.00181008	0.0649099	0.00101713	0.0593824	-0.000887098	0.0643942	-0.000296122	0.0573791	0.00101792	0.0603325	-0.00375518	0.0477688
64	0.0596572	-0.00167947	0.0657366	-0.0020582	0.0662389	-0.0103494	0.0635559	0.000513855	0.0660357	-0.00399097	0.0613047	-0.000502314	0.0518951	-0.000216963	0.0620534	-0.00402308	0.0676835	-7.29605e-05	0.0557803	-0.000720123	0.053462	-0.000542548	0.0645903	-0.00119994	0.0559887	-0.0058379	0.0543894	0.000203941	0.0414755	-2.4985e-05	0.0660665	-0.000842095	0.0563363	-0.00526388	0.0650381	0.00135174	0.0607511	0.00184735	0.0647686	0.00106128	0.059059	-0.000890916	0.0642479	-0.00037572	0.0572133	0.00102677	0.060129	-0.00379128	0.047572
65	0.0594584	-0.00166704	0.0655659	-0.0020762	0.0661141	-0.0104228	0.0633923	0.000548935	0.065833	-0.00399587	0.0611228	-0.000519233	0.0516847	-0.000233031	0.0618947	-0.00405717	0.0675044	-8.29209e-05	0.0555674	-0.000714111	0.0533451	-0.000529422	0.064466	-0.0011822	0.0557341	-0.00592643	0.0542369	0.000134433	0.0413285	-2.38958e-05	0.0658715	-0.000873812	0.0562421	-0.00522249	0.0649284	0.00136128	0.0606703	0.00188656	0.0646099	0.00110765	0.0589188	-0.00107946	0.0642263	-0.000415674	0.0570483	0.00103558	0.0599164	-0.00382786	0.0473754
66	0.059258	-0.00165187	0.0653699	-0.00211003	0.066063	-0.0106372	0.063204	0.000585458	0.0656277	-0.00399665	0.0609387	-0.000535741	0.0514676	-0.000198216	0.0617402	-0.00406433	0.0673544	-8.47054e-05	0.0553518	-0.00070403	0.0532048	-0.000516535	0.0643298	-0.00114227	0.0555542	-0.00602144	0.0540827	6.41052034928008e-05	0.0411784	-2.03885e-05	0.0656824	-0.000894698	0.05613	-0.00519361	0.0647828	0.00140258	0.0605824	0.00192213	0.0644356	0.00115444	0.0585186	-0.000884553	0.0641687	-0.000435286	0.0568811	0.00103505	0.0597209	-0.00380539	0.0471767
67	0.0590596	-0.00163935	0.0651546	-0.00213846	0.0660218	-0.0108739	0.0630294	0.000573112	0.065414	-0.004005	0.0607564	-0.000557088	0.0513015	-0.000161539	0.0615802	-0.0040413	0.0671891	-0.00010352	0.0551372	-0.00069668	0.0531034	-0.000513751	0.0641517	-0.00118435	0.0553617	-0.00607854	0.0538544	4.97611217873117e-05	0.0410308	-1.41156e-05	0.0655087	-0.000915448	0.0560044	-0.00516843	0.0646859	0.00128622	0.0605056	0.00193409	0.0642602	0.00118273	0.0584819	-0.000711847	0.0640996	-0.000479004	0.0567114	0.00103192	0.0595397	-0.00379137	0.0469798
68	0.0588619	-0.00162566	0.0649382	-0.00216704	0.0659776	-0.0111058	0.0628572	0.000553194	0.0652049	-0.0040316	0.060576	-0.000571203	0.0511323	-0.000129045	0.061392	-0.00403899	0.0669967	-0.00012084	0.054923	-0.000689086	0.0529407	-0.00052082	0.0639839	-0.00122188	0.0551343	-0.00614733	0.0537668	0.000106109	0.0408828	-7.16761e-06	0.0652822	-0.000887698	0.0558452	-0.00521062	0.0645726	0.00116177	0.0604249	0.00194538	0.0640735	0.00120123	0.058329	-0.000621586	0.0640249	-0.000516472	0.0565308	0.0010296	0.0593355	-0.00380655	0.0467832
69	0.058663	-0.00161736	0.0647346	-0.00218184	0.0659275	-0.011326	0.0626814	0.000547687	0.0649838	-0.00400774	0.0603992	-0.000585555	0.0509572	-0.000100704	0.06118	-0.00403874	0.066781	-0.000156913	0.0547093	-0.000678655	0.0527796	-0.00052729	0.0638132	-0.00124837	0.0548849	-0.00620404	0.0536434	0.000150719	0.0407331	4.69980410144899e-08	0.0650785	-0.000864992	0.0556825	-0.00525313	0.0644343	0.00103705	0.0603435	0.00195869	0.0638941	0.0012243	0.0582098	-0.00039269	0.0639487	-0.000557192	0.0563457	0.00102395	0.0591326	-0.00382841	0.0465881
70	0.0584634	-0.00161693	0.0645505	-0.00219334	0.0658655	-0.0115517	0.0625049	0.00054225	0.0648065	-0.0040343	0.0602248	-0.00059644	0.0507803	-0.000105545	0.0609724	-0.00402524	0.0665813	-0.000179478	0.0544954	-0.000667141	0.0526206	-0.00051856	0.0635938	-0.00129722	0.0546247	-0.0062678	0.0535071	0.000198188	0.0405825	8.26303770917747e-06	0.0649167	-0.000796483	0.0555109	-0.00530627	0.0643289	0.000914582	0.0602551	0.00200787	0.0637117	0.00125398	0.0582822	-0.000175117	0.0638725	-0.000596834	0.056163	0.00102528	0.0589139	-0.0038358	0.0463939
71	0.0582617	-0.00165655	0.0643642	-0.00220217	0.0658032	-0.0117749	0.0623272	0.000511983	0.0646238	-0.00408392	0.0600682	-0.00059534	0.0505908	-0.000115707	0.0608073	-0.00409985	0.066382	-0.000201086	0.0542832	-0.000697979	0.0524722	-0.000506439	0.0633769	-0.00132486	0.0543837	-0.00642566	0.0533572	0.000219085	0.0403553	-3.07911e-05	0.0647763	-0.000729053	0.0553301	-0.00536229	0.0642276	0.000905307	0.0601618	0.00206559	0.0635289	0.00129771	0.0582774	-6.72686e-05	0.0638073	-0.000643822	0.0559837	0.00102292	0.0586867	-0.00385073	0.0461956
72	0.0580608	-0.00167738	0.064154	-0.00221762	0.0657326	-0.0119944	0.0621799	0.000507787	0.0644421	-0.00413159	0.0599129	-0.000587253	0.0504011	-0.000122987	0.060642	-0.00417178	0.0661829	-0.0002211	0.0540703	-0.000722981	0.0523279	-0.000492915	0.0631596	-0.00135103	0.0541911	-0.0066618	0.0531916	0.000207187	0.0401999	-2.4478e-05	0.0645755	-0.000723949	0.0551649	-0.00539805	0.0641214	0.000871097	0.0600691	0.00212377	0.0633361	0.00134123	0.0580053	5.06654229082554e-05	0.0637313	-0.000671768	0.0558198	0.0010278	0.0584608	-0.00386719	0.0459971
73	0.0578587	-0.00169559	0.0639342	-0.00223106	0.0656377	-0.0122062	0.0620337	0.000509778	0.0642274	-0.0041792	0.0597447	-0.000581785	0.0502167	-0.000157379	0.0604748	-0.00425421	0.0659911	-0.000238116	0.0538555	-0.000754668	0.0521811	-0.000477371	0.0629317	-0.00127331	0.0539535	-0.00689781	0.0530121	0.00020875	0.0400543	9.79798915035079e-06	0.0643911	-0.000752673	0.0550127	-0.00542211	0.0639722	0.000839698	0.0599712	0.00218264	0.0631355	0.00139297	0.0578382	0.000193327	0.0636931	-0.000652264	0.0556483	0.00103962	0.0582331	-0.00388241	0.0457981
74	0.0576578	-0.00171121	0.063745	-0.00223735	0.0655882	-0.0124272	0.0618712	0.000566487	0.0639973	-0.00419562	0.0595728	-0.000528085	0.0502372	0.000215023	0.0602712	-0.00427433	0.0657969	-0.000261822	0.0536452	-0.000769325	0.0520307	-0.000461682	0.0626953	-0.00121179	0.053733	-0.00713355	0.0528437	0.000194072	0.0398689	-3.1969e-05	0.0641959	-0.000800373	0.0548746	-0.00541215	0.0638385	0.000808002	0.0598701	0.00223346	0.062938	0.00140151	0.0575962	0.000244246	0.0636597	-0.000617662	0.0554727	0.00105381	0.0580172	-0.00389271	0.0456012
75	0.0574588	-0.00172869	0.0635661	-0.00229489	0.0655611	-0.0126487	0.0617137	0.000595324	0.0638017	-0.00418145	0.0594107	-0.00047754	0.0500141	3.07001619469296e-05	0.0600824	-0.00427351	0.0656037	-0.000283778	0.0534378	-0.000796306	0.0518827	-0.000447537	0.0624741	-0.00118234	0.0534996	-0.00736232	0.0526823	0.000166033	0.0397121	-1.89375e-05	0.0640031	-0.000840826	0.054777	-0.00538614	0.0636675	0.00081843	0.0597683	0.00227041	0.0627654	0.00140867	0.0574188	0.000632528	0.0636226	-0.000613091	0.0552979	0.00106514	0.057811	-0.0039124	0.0454064
76	0.0572577	-0.00174397	0.0633759	-0.00232386	0.0655338	-0.0128791	0.0615406	0.000621298	0.0636478	-0.00415299	0.0592387	-0.000422146	0.0498808	2.76043152691169e-05	0.0598994	-0.00427023	0.0654201	-0.000297108	0.0532314	-0.000806907	0.0517521	-0.000428738	0.0622533	-0.0011394	0.0532663	-0.00741185	0.0525321	0.000113549	0.0395505	-3.56734e-06	0.0638236	-0.000858431	0.0546509	-0.00537314	0.0634929	0.000840974	0.0596627	0.00230828	0.0625921	0.00141956	0.057351	0.000941213	0.0635713	-0.000604938	0.0551349	0.00107786	0.0576058	-0.00392384	0.0452101
77	0.0570614	-0.0017526	0.0631973	-0.00235436	0.0654901	-0.0130926	0.0613681	0.000648972	0.0634199	-0.00415452	0.0590656	-0.000366079	0.0497567	4.31918313128429e-05	0.0597187	-0.00426392	0.0652488	-0.000302261	0.0530366	-0.000764833	0.0516298	-0.000399219	0.0620212	-0.00104875	0.0530492	-0.00752653	0.0523874	0.000106546	0.0393826	1.89624219659734e-06	0.0636277	-0.000897617	0.0545013	-0.00537108	0.0633345	0.000870399	0.0595631	0.00234754	0.0624002	0.00143041	0.0573349	0.00129439	0.0635151	-0.000557112	0.0549837	0.00108877	0.0573886	-0.00396918	0.0450175
78	0.0568669	-0.00175218	0.0630641	-0.0023862	0.0654563	-0.0133072	0.0611978	0.000669321	0.0631733	-0.00420136	0.0588953	-0.000317872	0.0496055	2.69208167126486e-05	0.0595306	-0.00429337	0.0650795	-0.000329234	0.0528405	-0.000729203	0.0515219	-0.0003786	0.0618472	-0.0010725	0.0527876	-0.00763428	0.052297	0.000129161	0.0392228	-1.41504e-06	0.0634316	-0.000961239	0.0543557	-0.00538059	0.0631628	0.000882445	0.0594607	0.00238319	0.0621825	0.001438	0.0573613	0.00159505	0.0634741	-0.000513352	0.0548146	0.00109688	0.057177	-0.00401454	0.0448262
79	0.0566758	-0.00179851	0.0629084	-0.00242776	0.0654162	-0.0135206	0.0610277	0.000689234	0.0630322	-0.00424553	0.0587249	-0.000273052	0.0494717	8.45043729374995e-06	0.059344	-0.00436969	0.0649129	-0.000352859	0.0526449	-0.000694258	0.0513828	-0.000379146	0.0616147	-0.00116143	0.0525031	-0.00773907	0.0522062	0.00015173	0.0390636	-5.15364e-06	0.0632324	-0.00103011	0.0542259	-0.00543291	0.0630059	0.000909989	0.0593567	0.0024259	0.0619717	0.0014461	0.0572698	0.00181001	0.0634379	-0.000464471	0.0546454	0.00110456	0.0569624	-0.0040719	0.0446342
80	0.0564801	-0.0018474	0.0627123	-0.00244135	0.0653756	-0.0137522	0.0608467	0.000730244	0.0628209	-0.00429665	0.0585509	-0.000234492	0.0492946	1.43526090341795e-05	0.0590888	-0.00446348	0.064717	-0.000337229	0.052442	-0.00066146	0.0512121	-0.000382608	0.0614392	-0.00127836	0.0521719	-0.00796924	0.0521084	0.000155672	0.0389032	-1.39748e-05	0.0630287	-0.00110334	0.0541377	-0.005427	0.0628542	0.00093601	0.0592373	0.00248015	0.0617825	0.00144382	0.0569036	0.00198418	0.0633474	-0.000599269	0.054471	0.00111113	0.0567372	-0.00409897	0.0444386
81	0.0562853	-0.00189842	0.0625161	-0.00246015	0.0653189	-0.0139695	0.0607009	0.000663836	0.0626073	-0.00437725	0.0583783	-0.000198966	0.0491181	1.78206064887776e-05	0.0588893	-0.00454579	0.0645236	-0.000331431	0.0522318	-0.000624441	0.0510446	-0.000385493	0.0612515	-0.00137079	0.0518965	-0.00803087	0.0519662	0.00015118	0.0387445	-1.45903e-05	0.0628364	-0.00116565	0.054029	-0.00543633	0.0626949	0.000958227	0.0591111	0.00253219	0.0615931	0.00143443	0.0567358	0.00198081	0.0632697	-0.000708279	0.054301	0.00111611	0.056527	-0.00408949	0.0442433
82	0.0560894	-0.00194871	0.0623067	-0.00247698	0.0651866	-0.0141774	0.0605543	0.000598448	0.0624024	-0.00444691	0.0582054	-0.00016171	0.0489417	2.271889182133e-05	0.0587199	-0.00461697	0.0643323	-0.000319641	0.0520241	-0.000589741	0.050889	-0.000388869	0.0610696	-0.00143605	0.0516013	-0.00791034	0.0518129	0.000100131	0.038618	2.90784816218137e-05	0.0626479	-0.00121104	0.053916	-0.00546447	0.0625304	0.00098211	0.0589801	0.00258496	0.0614015	0.00142861	0.0565505	0.00199897	0.0631929	-0.000814846	0.0541265	0.00112173	0.0563421	-0.00404443	0.0440591
83	0.0558876	-0.00199958	0.0621167	-0.00248563	0.0650894	-0.0143938	0.0604201	0.000540284	0.0622452	-0.00452888	0.0580332	-0.000124239	0.0487659	2.73477093748753e-05	0.0585056	-0.00454634	0.0641414	-0.000307379	0.0518356	-0.000513106	0.0507432	-0.000392236	0.0608801	-0.00148072	0.0516371	-0.0077565	0.0516377	6.46470754992329e-05	0.0385094	9.21980762261798e-05	0.0624902	-0.00123908	0.0537686	-0.00551842	0.0623673	0.00100541	0.0588487	0.0026485	0.0612075	0.00142018	0.0564293	0.00188937	0.0631128	-0.000895841	0.0539548	0.00112744	0.0561356	-0.00403373	0.0438586
84	0.0556832	-0.00205264	0.0619053	-0.00251341	0.0649109	-0.0145906	0.0602879	0.000479254	0.0620722	-0.00463072	0.0578541	-8.87955e-05	0.0485898	2.88213948042501e-05	0.0582641	-0.00450007	0.063969	-0.000298598	0.0516455	-0.000438409	0.0506029	-0.000398101	0.0606856	-0.00151084	0.0516699	-0.00763039	0.0514922	7.10788380652166e-05	0.0384026	0.000154266	0.0623134	-0.00122897	0.0536362	-0.00560452	0.0622051	0.00102824	0.0587035	0.00267175	0.0609771	0.00143148	0.0563165	0.00163051	0.0630501	-0.000909499	0.0537842	0.00113013	0.0559184	-0.00406356	0.0436603
85	0.0554788	-0.00210615	0.0616837	-0.0025454	0.0648106	-0.0145362	0.0601414	0.000412574	0.0618192	-0.00470683	0.0576728	-6.08425e-05	0.0483963	3.43460055741013e-05	0.0581122	-0.00440362	0.0637807	-0.000288014	0.0514563	-0.000362093	0.0504695	-0.000402297	0.0604348	-0.0013745	0.0516385	-0.0074856	0.0513399	6.24712581318992e-05	0.0382488	0.000183071	0.062123	-0.00124769	0.0534671	-0.00564174	0.0620498	0.00104796	0.0585568	0.00269568	0.0607488	0.0014464	0.0564812	0.00134722	0.0629875	-0.000921493	0.0536116	0.00113325	0.0557076	-0.00411111	0.0434633
86	0.0552758	-0.00215896	0.0615235	-0.00253073	0.0648231	-0.0142999	0.0600028	0.000308336	0.0616023	-0.00478913	0.0574922	-3.07193e-05	0.0482009	3.31871781003718e-05	0.0578602	-0.00418073	0.0636036	-0.000309336	0.0512681	-0.000284974	0.0503349	-0.000411829	0.0603505	-0.00128457	0.0515528	-0.00735921	0.0512101	9.75786748072527e-05	0.0380517	0.000228854	0.0619265	-0.00126981	0.0533171	-0.00564062	0.0619041	0.00106761	0.0584115	0.00271989	0.0605595	0.00145689	0.0564478	0.00108373	0.0629423	-0.000939613	0.05344	0.00113702	0.0555111	-0.00419445	0.0432698
87	0.0550774	-0.00218928	0.061362	-0.00252032	0.0648217	-0.0141011	0.0598294	0.00033076	0.0614032	-0.00480575	0.0573368	1.60195714919431e-05	0.0480228	3.25240917717212e-05	0.0577685	-0.00430941	0.0634274	-0.000333753	0.0510818	-0.000206486	0.05023	-0.000419021	0.0602012	-0.00118592	0.0511599	-0.00734249	0.0510982	0.00012046	0.0379053	0.000208622	0.0617401	-0.00127542	0.0531871	-0.0056164	0.0617582	0.00108783	0.0582593	0.00274351	0.0603366	0.00146007	0.0564129	0.000820748	0.0628872	-0.000946721	0.0532599	0.00114155	0.0553123	-0.00425694	0.0430778
88	0.054881	-0.00221419	0.0611587	-0.00251803	0.0647979	-0.0139164	0.0596321	0.000338477	0.0612223	-0.0047687	0.057181	5.42574506546545e-05	0.0478436	2.80206728688545e-05	0.0576662	-0.00449007	0.0632523	-0.000363038	0.0508959	-0.00012766	0.05008	-0.000419442	0.0600431	-0.00117227	0.0511196	-0.00713028	0.0509669	0.000163815	0.0377625	0.000179601	0.0615479	-0.00129735	0.0530455	-0.0056132	0.0616029	0.0011058	0.0581066	0.00278029	0.0601068	0.00135176	0.0563304	0.000768627	0.0628143	-0.000952455	0.0530807	0.00114447	0.055124	-0.00430641	0.0428887
89	0.0546834	-0.00223739	0.0610118	-0.00251421	0.0647601	-0.0137195	0.0594557	0.000362258	0.061049	-0.00472828	0.0570228	8.95333592735581e-05	0.0476629	2.54295094833518e-05	0.0575613	-0.00466625	0.0630754	-0.000390901	0.0507024	-7.51723e-05	0.0499248	-0.000408331	0.0598214	-0.00119811	0.0510141	-0.00697875	0.0508699	0.000243101	0.0376161	0.000146353	0.0613746	-0.00135195	0.0529114	-0.0055967	0.0614336	0.00112853	0.057955	0.00281893	0.0599158	0.00123712	0.0563285	0.000739747	0.0626824	-0.000938396	0.0529001	0.00114736	0.0549267	-0.00435193	0.0426963
90	0.0544786	-0.00226607	0.0608452	-0.00250946	0.0647022	-0.0135251	0.0593078	0.000408156	0.0608399	-0.0046876	0.0568653	0.000127993	0.0474823	2.43400053301021e-05	0.0574566	-0.00483796	0.0628954	-0.000415239	0.0505033	-3.57746e-05	0.0497773	-0.000381065	0.059593	-0.00120917	0.0508766	-0.00681809	0.0507335	0.000276404	0.0374526	0.000147528	0.0612205	-0.00142486	0.0527489	-0.00562445	0.0612664	0.00115475	0.0578106	0.00285898	0.0597305	0.00112392	0.0564125	0.000941118	0.0625347	-0.000932214	0.0527167	0.00115127	0.0547406	-0.00439066	0.0425026
91	0.0542676	-0.00230324	0.0606358	-0.00254652	0.0646308	-0.013338	0.059129	0.000433004	0.0606248	-0.00465444	0.0567053	0.000122558	0.0473037	1.90361906104997e-05	0.057237	-0.00484674	0.0627173	-0.000442272	0.0503055	4.20509180837358e-07	0.0496702	-0.00037589	0.0593983	-0.00125788	0.0506856	-0.00676679	0.0505966	0.000357842	0.0373168	0.000163186	0.0610587	-0.00151392	0.0526536	-0.00569379	0.061105	0.00117811	0.0576682	0.00289594	0.059529	0.00122601	0.0564363	0.00103777	0.0624186	-0.0010149	0.0525316	0.0011531	0.0545452	-0.00435392	0.0423125
92	0.0540678	-0.00230482	0.0604789	-0.00252394	0.0645103	-0.0131604	0.0589503	0.000446112	0.0604048	-0.00464007	0.0565429	0.000122066	0.0471227	8.1522861184874e-06	0.0570247	-0.0047773	0.0625356	-0.000494294	0.0501038	3.5552443315004e-05	0.049539	-0.000362113	0.0590999	-0.00124966	0.0504676	-0.00692653	0.0504596	0.000412103	0.0371791	0.000178747	0.0608973	-0.00159877	0.0525183	-0.00577409	0.0609391	0.00120139	0.0575237	0.00292536	0.0593059	0.00129222	0.0563675	0.00103512	0.0623486	-0.00111688	0.0523433	0.00115427	0.0543371	-0.00434548	0.0421162
93	0.0538729	-0.00233102	0.06029	-0.00253699	0.0644269	-0.0129952	0.0588007	0.000442441	0.0602444	-0.00476171	0.0563894	0.000119597	0.0469455	-4.42747e-06	0.0568467	-0.00463804	0.0623595	-0.00047347	0.0499065	7.17150012789353e-05	0.0493835	-0.000354912	0.0589088	-0.00122778	0.0502764	-0.0070791	0.0503244	0.000466467	0.0370424	0.000194248	0.0607455	-0.00167019	0.0523737	-0.00586665	0.0607762	0.00121774	0.0573827	0.00292895	0.059096	0.00135556	0.056333	0.000836517	0.0622244	-0.00120452	0.0521537	0.00115604	0.054133	-0.00433691	0.0419236
94	0.0536619	-0.00236186	0.0600964	-0.00255449	0.0643474	-0.0128304	0.0586422	0.000433073	0.0600235	-0.00492892	0.0562332	0.000115521	0.0467623	-2.31231e-05	0.0566582	-0.00451653	0.0621781	-0.000456429	0.0497002	0.000102814	0.0492193	-0.000351657	0.0586411	-0.00128609	0.0500995	-0.00723642	0.0501873	0.00051788	0.0369023	0.00020884	0.0605899	-0.00174612	0.0522314	-0.00595545	0.0606083	0.00121104	0.0572146	0.00292791	0.0588774	0.00136762	0.0563025	0.000629473	0.0620997	-0.00121059	0.0519628	0.00115424	0.0539351	-0.0043131	0.041724
95	0.0534553	-0.00239788	0.0599058	-0.00257295	0.0642623	-0.0126792	0.0584803	0.00042059	0.0598529	-0.00500924	0.0560585	0.000107179	0.046582	-3.96417e-05	0.0564655	-0.00449506	0.0619896	-0.000441797	0.0494934	0.000136014	0.0491133	-0.000336207	0.0584409	-0.00127831	0.049968	-0.00738988	0.0500404	0.000560166	0.0367618	0.00020682	0.0604291	-0.00177738	0.0520892	-0.0060475	0.0604324	0.00120608	0.057007	0.00292803	0.0586561	0.00135047	0.0563255	0.000190863	0.0619814	-0.00119791	0.0517748	0.00115202	0.0537272	-0.00430889	0.0415235
96	0.05325	-0.00240722	0.0597125	-0.00260464	0.0641665	-0.0124999	0.0582954	0.000402937	0.0596859	-0.0050948	0.055886	9.94979819398112e-05	0.0463978	-5.77764e-05	0.0561729	-0.00457797	0.0618039	-0.000427488	0.0492898	0.000155551	0.0489664	-0.00033039	0.0582992	-0.00133485	0.049755	-0.00753892	0.0498904	0.000599728	0.0366191	0.000198222	0.0602627	-0.00180665	0.0519646	-0.00615447	0.0602577	0.0012005	0.0568095	0.00292292	0.0584252	0.00133359	0.0565937	-0.000129654	0.0618441	-0.00119119	0.0515892	0.00114889	0.0535213	-0.00431862	0.0413253
97	0.0530418	-0.00241163	0.0595131	-0.00260467	0.0640897	-0.0123077	0.0581076	0.000391599	0.0595485	-0.00518566	0.055711	9.31168981214425e-05	0.0462097	-7.15097e-05	0.0560691	-0.00458085	0.0616149	-0.000408608	0.0490822	0.000167603	0.0488146	-0.000323667	0.0581562	-0.00143237	0.0495848	-0.00750994	0.0497449	0.000654783	0.0364777	0.000204139	0.0601013	-0.00181205	0.0518098	-0.00620729	0.0600811	0.00120171	0.0566395	0.00293683	0.0581904	0.00131957	0.0563501	-3.04681e-06	0.0616626	-0.00121021	0.0513976	0.00114816	0.0533097	-0.00432629	0.041127
98	0.0528366	-0.002412	0.0592983	-0.00260957	0.0640355	-0.0121194	0.0579257	0.000376997	0.0594079	-0.00516888	0.0555363	0.000104301	0.0460218	-8.31827e-05	0.0558733	-0.00461339	0.0614211	-0.000391823	0.0488767	0.000176537	0.0486604	-0.000313603	0.0578664	-0.00130637	0.0492324	-0.00716652	0.049612	0.000756777	0.0363369	0.000219132	0.0599674	-0.00179791	0.0516747	-0.0062267	0.0599043	0.00120894	0.0564703	0.00296079	0.057927	0.00130033	0.0562548	0.00029392	0.0615287	-0.00119881	0.0511936	0.00114729	0.0530953	-0.00433755	0.0409294
99	0.0526398	-0.00241194	0.0590825	-0.002623	0.0640375	-0.0118526	0.0577699	0.000363447	0.0592155	-0.00520451	0.0553756	0.000113653	0.0458368	-8.82345e-05	0.0556545	-0.00461593	0.0612365	-0.000412862	0.0486695	0.000188316	0.048499	-0.000298951	0.057876	-0.00132127	0.049312	-0.00699738	0.0494866	0.000746605	0.036199	0.000234012	0.0598374	-0.00178675	0.0515443	-0.00624823	0.0597133	0.00121442	0.0563087	0.00298524	0.0577049	0.00135039	0.0562533	0.000451819	0.0614222	-0.00118642	0.0509916	0.00114811	0.0528792	-0.00435865	0.040736
100	0.0524386	-0.00240573	0.0588583	-0.00263181	0.0639356	-0.0118662	0.0576049	0.000326482	0.0589982	-0.00524671	0.0552151	0.000131937	0.0456465	-8.62514e-05	0.0554905	-0.00458821	0.0610456	-0.000428581	0.0484597	0.000203799	0.0483321	-0.00029319	0.0578888	-0.00134277	0.0492735	-0.00680128	0.0493349	0.000730456	0.0360528	0.000250173	0.0596631	-0.00180534	0.0514187	-0.00624205	0.0595147	0.00122464	0.0561407	0.00301414	0.0574707	0.00140357	0.0559898	0.000355534	0.0613002	-0.00114857	0.0507861	0.00115226	0.052655	-0.00437274	0.0405374
101	0.052237	-0.00240993	0.0586177	-0.00263668	0.0637004	-0.0118935	0.0574104	0.000261415	0.0587972	-0.00534288	0.055056	0.000139103	0.0454571	-9.4439e-05	0.0553493	-0.00474001	0.0608553	-0.000463156	0.048248	0.000210272	0.0482031	-0.000289094	0.0577348	-0.00133848	0.0491512	-0.0071032	0.0491911	0.000708534	0.0359154	0.000264941	0.0594869	-0.0018275	0.051301	-0.00624488	0.0593306	0.00122759	0.0559782	0.00301502	0.0572328	0.00144805	0.0557429	0.000213354	0.06117	-0.00111569	0.0505913	0.00113457	0.0524357	-0.00438805	0.0403399
102	0.0520376	-0.00241376	0.058412	-0.00262682	0.0634582	-0.0119015	0.0572278	0.000204951	0.0586188	-0.00549755	0.0548941	0.000146379	0.0452699	-0.000102135	0.0551913	-0.00489359	0.060667	-0.000499098	0.0480385	0.000219136	0.048087	-0.000286653	0.0575785	-0.00129484	0.049027	-0.00734412	0.0490702	0.000711339	0.0357719	0.000251957	0.05931	-0.00185093	0.0512037	-0.00624069	0.0591342	0.00124389	0.0557955	0.00297756	0.0569995	0.00145574	0.0555978	0.0001642	0.0610499	-0.0010915	0.0503807	0.00111108	0.0522214	-0.00440284	0.0401445
103	0.0518315	-0.00242473	0.0582219	-0.0026124	0.0632171	-0.0118185	0.0570762	0.000187039	0.0584518	-0.00564518	0.0547292	0.000156385	0.0450819	-0.000106002	0.0550314	-0.00504259	0.0604776	-0.000533239	0.0478274	0.000231345	0.0479199	-0.000297086	0.057423	-0.00124473	0.0488842	-0.00759105	0.048912	0.000675899	0.0356231	0.000250555	0.0591147	-0.00185871	0.0511516	-0.00614723	0.0589496	0.00126431	0.0555878	0.00293801	0.0567526	0.0014313	0.0553897	0.000213689	0.0608788	-0.0010749	0.0501648	0.00108889	0.0520019	-0.00442257	0.0399494
104	0.051646	-0.00239555	0.0580347	-0.00262824	0.06306	-0.0119031	0.0569243	0.000169969	0.0583242	-0.00578077	0.0545395	0.000161299	0.0448917	-9.94608e-05	0.0548623	-0.00516999	0.0603125	-0.000562224	0.0476282	0.00028426	0.0477526	-0.000306339	0.0571768	-0.00118433	0.048731	-0.00782343	0.0487618	0.000646078	0.0354732	0.000250138	0.0589715	-0.00185249	0.0510902	-0.00606488	0.0587517	0.00128443	0.0553788	0.00289797	0.0565582	0.00140109	0.055381	0.000441826	0.060704	-0.00107462	0.0499492	0.00106699	0.0517883	-0.00445946	0.039756
105	0.051411	-0.00234155	0.0578465	-0.00263606	0.0630072	-0.0119771	0.0567539	0.00014465	0.0581182	-0.00591252	0.0543488	0.000162351	0.0447251	-0.000147971	0.0546379	-0.00523836	0.0601331	-0.000523858	0.0474316	0.000330519	0.0475848	-0.000308453	0.0569765	-0.00112066	0.0486326	-0.00804318	0.0486097	0.000618983	0.0353207	0.000252719	0.0588296	-0.00184387	0.0510433	-0.00597675	0.0585451	0.00130632	0.055163	0.00290101	0.0562963	0.00137847	0.0553985	0.000689953	0.0605517	-0.00107053	0.0497348	0.00104603	0.0515753	-0.00449842	0.0395635
106	0.0511958	-0.00228043	0.057654	-0.00263972	0.0628347	-0.0119896	0.0565865	0.000120697	0.0578823	-0.00596146	0.0541503	0.000197035	0.0445552	-0.000193361	0.0544157	-0.00528848	0.0599514	-0.000477703	0.0472331	0.00038034	0.0474273	-0.000297679	0.0567591	-0.00101781	0.048485	-0.00810153	0.048452	0.000595324	0.0351629	0.000258415	0.0587091	-0.00182134	0.0509385	-0.00590732	0.0583346	0.00133446	0.0549552	0.00292451	0.0560356	0.00137213	0.0552593	0.000866458	0.0603838	-0.00105777	0.049521	0.00102789	0.0513583	-0.00453264	0.039366
107	0.0509844	-0.00222088	0.0574729	-0.00263835	0.0627245	-0.0121307	0.0564348	0.000107724	0.0576968	-0.00598771	0.0540157	0.000225933	0.0443927	-0.000230571	0.0542218	-0.00529378	0.0597792	-0.000422772	0.0470425	0.000438082	0.0472616	-0.000294065	0.0565956	-0.000995523	0.0482571	-0.007965	0.0482952	0.000620211	0.0350065	0.000267439	0.0585751	-0.0018279	0.0507966	-0.00585187	0.0581245	0.00136897	0.0547684	0.00295223	0.055784	0.00146651	0.0550172	0.000914871	0.0602611	-0.00104303	0.0493127	0.00101724	0.0511539	-0.00455555	0.0391754
108	0.050765	-0.00216534	0.0572958	-0.0026359	0.0626144	-0.0122974	0.0562789	8.24187623674442e-05	0.0575223	-0.00603156	0.0538762	0.000244751	0.0442268	-0.000274163	0.0539936	-0.00534562	0.0595996	-0.000376354	0.0468407	0.000486739	0.0470966	-0.000294568	0.0564312	-0.000987328	0.0481736	-0.00767878	0.0481473	0.000626483	0.0348503	0.000271067	0.0584307	-0.00186054	0.0506562	-0.00584361	0.0579091	0.00139652	0.0545698	0.00297926	0.0555168	0.00155418	0.0547285	0.00103401	0.060154	-0.00103284	0.049101	0.00100984	0.0509471	-0.00459482	0.0389778
109	0.0505356	-0.00212932	0.0570889	-0.00260948	0.0624635	-0.0124482	0.0561236	6.24912365210645e-05	0.057345	-0.0060677	0.0537374	0.000269342	0.0440639	-0.000315468	0.0537046	-0.00549528	0.0594068	-0.000336516	0.0466445	0.000540255	0.0469294	-0.000292058	0.0562128	-0.000945724	0.0481578	-0.00745462	0.0479924	0.000631467	0.0346882	0.000280259	0.058258	-0.00193159	0.0505241	-0.00588835	0.0576936	0.00142786	0.0543684	0.00301183	0.0552909	0.0016479	0.0545667	0.00122339	0.060047	-0.00102527	0.0488827	0.00100486	0.0507484	-0.00462987	0.0387826
110	0.0503267	-0.0021482	0.0568786	-0.00266121	0.0623196	-0.0126047	0.0559692	4.17472652515412e-05	0.0571492	-0.00615498	0.0536003	0.000288937	0.043905	-0.00035644	0.0535703	-0.00548806	0.0592168	-0.000307384	0.0464496	0.0005899	0.0467703	-0.000290516	0.0559469	-0.000912139	0.0481432	-0.0072025	0.0478637	0.000643587	0.0345341	0.000272338	0.058082	-0.00199287	0.0503851	-0.00594379	0.0574722	0.00145651	0.0541334	0.00304115	0.0550689	0.00172749	0.0545849	0.000890505	0.0599315	-0.00103645	0.0486616	0.000996662	0.050541	-0.00468144	0.0385922
111	0.0501214	-0.00218618	0.0566633	-0.00270334	0.0622436	-0.0127882	0.0557654	4.26679281975949e-05	0.0569515	-0.00625176	0.0534565	0.000308946	0.0437213	-0.000375745	0.0534089	-0.00550506	0.0590266	-0.000280978	0.0462533	0.000624112	0.0466134	-0.000290252	0.0557525	-0.000897562	0.0481089	-0.00700537	0.0477344	0.000655319	0.0343748	0.000253207	0.0579498	-0.00201717	0.0502621	-0.00598362	0.0572483	0.00146061	0.0538861	0.00306997	0.0548375	0.00180837	0.0545747	0.000639621	0.0597137	-0.0010559	0.0484362	0.000988453	0.0503334	-0.00473375	0.0384021
112	0.0499176	-0.00222487	0.0563805	-0.00266473	0.0621534	-0.0129577	0.055561	-2.64437e-06	0.0567463	-0.0063555	0.0533009	0.000338887	0.0435321	-0.000393941	0.05321	-0.00559984	0.0588442	-0.000253129	0.0460574	0.000580191	0.0464568	-0.000288433	0.0555685	-0.000882732	0.0481014	-0.00679038	0.0475557	0.000693757	0.034216	0.000234898	0.0578071	-0.00205804	0.0501345	-0.00602691	0.057026	0.00146531	0.0536469	0.00309821	0.0545956	0.0018891	0.0545651	0.000397483	0.0595282	-0.00107259	0.0482134	0.000981391	0.0501312	-0.00477864	0.0382096
113	0.0497203	-0.0022932	0.0562521	-0.00256518	0.0621133	-0.0131466	0.0554224	2.90371930205501e-05	0.0565601	-0.00644166	0.0531439	0.000365026	0.0433425	-0.000415912	0.052975	-0.00572021	0.0586608	-0.000229308	0.0458551	0.000532429	0.0462974	-0.000280754	0.0553865	-0.000874853	0.0480326	-0.00695985	0.0474499	0.000674496	0.0340582	0.000217997	0.0576514	-0.00211082	0.0500138	-0.00607553	0.0568009	0.00146727	0.0534338	0.00312835	0.0543558	0.00198645	0.0545448	0.00013676	0.0593664	-0.00102054	0.0479957	0.000970331	0.0499189	-0.00479572	0.0380122
114	0.0495256	-0.00232192	0.056023	-0.00249776	0.0620537	-0.0133257	0.0552632	3.96430531070802e-05	0.0563813	-0.00652844	0.0529858	0.000391895	0.0431511	-0.000437504	0.0527134	-0.0058377	0.0584758	-0.00020484	0.0456492	0.000484811	0.0461408	-0.000275399	0.0552496	-0.000881004	0.0478994	-0.0071608	0.0473342	0.000667331	0.0338992	0.000203932	0.057524	-0.00212496	0.0498797	-0.00611485	0.0565638	0.00146945	0.053204	0.00316026	0.0540882	0.00208063	0.0544454	2.38730135893317e-05	0.0592465	-0.000989061	0.0477785	0.000976267	0.0497018	-0.00477454	0.0378124
115	0.04933	-0.00234102	0.0558303	-0.00244023	0.0619853	-0.0134841	0.0550816	1.36657147185616e-05	0.0562092	-0.00661921	0.0528288	0.000419463	0.0429611	-0.000456419	0.052527	-0.00585269	0.0582922	-0.000180901	0.0454502	0.000437006	0.0459558	-0.0002901	0.0550795	-0.000863556	0.0477675	-0.00738616	0.0472175	0.0006584	0.0337367	0.000206634	0.0574039	-0.00212826	0.0497265	-0.00605693	0.0563311	0.00145808	0.0529734	0.00319234	0.053767	0.00218132	0.0545205	-0.00032154	0.0590459	-0.000919533	0.0475612	0.000976134	0.0494872	-0.00475358	0.0376141
116	0.0491317	-0.0023593	0.0556502	-0.00233685	0.0617852	-0.0134411	0.0549003	-1.27898e-05	0.0560048	-0.00674821	0.0526708	0.000450887	0.0427667	-0.00047557	0.0523834	-0.00585343	0.0580971	-0.000158668	0.0452492	0.000390494	0.0457902	-0.000287908	0.0548861	-0.000834746	0.047653	-0.00759881	0.0470732	0.000685351	0.0335771	0.000230267	0.0572998	-0.00210948	0.0495782	-0.00598441	0.0561029	0.00144364	0.0527264	0.00322479	0.0535757	0.00230431	0.0543238	-0.000100014	0.0588254	-0.000903699	0.0473434	0.000976102	0.0492507	-0.00471673	0.0374135
117	0.0489378	-0.0023734	0.0554729	-0.00231624	0.0617632	-0.0133387	0.0547134	-8.00008e-05	0.0557473	-0.00682962	0.0525168	0.00047219	0.0425718	-0.000503125	0.0520747	-0.00576095	0.0579057	-0.000165723	0.0450475	0.000337018	0.0456327	-0.000290829	0.054688	-0.0008197	0.0475473	-0.00785304	0.0469092	0.000727391	0.033436	0.000259774	0.0572185	-0.00205987	0.0494387	-0.00591298	0.0558775	0.00142254	0.0524845	0.00325125	0.0533353	0.00234713	0.0544187	6.13129492938735e-05	0.058631	-0.000873689	0.04712	0.000972239	0.0490209	-0.00473095	0.037216
118	0.048746	-0.00238673	0.0552786	-0.00230355	0.0616707	-0.013269	0.0545385	-0.000124735	0.0556032	-0.00701811	0.0523594	0.000495552	0.0423723	-0.000491859	0.0520012	-0.00566225	0.057745	-0.000212681	0.0448456	0.000283166	0.045493	-0.000290577	0.0544746	-0.000807467	0.0474327	-0.00807106	0.0468728	0.000623739	0.0332944	0.000288899	0.057129	-0.00203034	0.0493481	-0.00579482	0.0556395	0.00140169	0.0522435	0.00325049	0.0530963	0.00239797	0.0543711	0.000221313	0.0584463	-0.000854755	0.0468898	0.000968557	0.0487928	-0.00476111	0.0370181
119	0.0485612	-0.00240023	0.0550784	-0.0022832	0.0615796	-0.0132116	0.0543777	-9.14984e-05	0.0554627	-0.00720428	0.0521838	0.000507378	0.0421737	-0.000475283	0.051808	-0.0057015	0.0574593	-0.000247495	0.0446485	0.00022735	0.0453762	-0.000285796	0.0542629	-0.000792895	0.0473306	-0.00838851	0.0467924	0.000586998	0.0331511	0.000319105	0.0570412	-0.00205515	0.0492319	-0.00569588	0.0554074	0.00141843	0.0519997	0.00323597	0.052849	0.00244964	0.0542884	0.000413647	0.0582748	-0.000846483	0.046659	0.000966878	0.0485861	-0.00482695	0.036818
120	0.048356	-0.00243984	0.054899	-0.00225626	0.0614806	-0.0131808	0.0542251	-9.15599e-05	0.0553006	-0.00737367	0.0520107	0.000504833	0.041982	-0.000455397	0.0516287	-0.00579733	0.0572871	-0.000171748	0.044452	0.000162833	0.0452685	-0.000276402	0.0540714	-0.000774513	0.0472673	-0.00838725	0.0466582	0.000581619	0.0330078	0.000350422	0.0569076	-0.00204683	0.0491123	-0.00564905	0.0551723	0.00143413	0.0517528	0.00323266	0.0526066	0.00249706	0.0542904	0.000622906	0.0580874	-0.000900768	0.0464302	0.000958829	0.048379	-0.00489064	0.0366169
121	0.0481729	-0.00244892	0.0547388	-0.00222965	0.0612944	-0.0131901	0.0540888	-0.00013767	0.0551303	-0.00754141	0.0518374	0.000492204	0.0418116	-0.000430506	0.0514485	-0.00589536	0.0570798	-0.000172613	0.044255	9.50041465524604e-05	0.0450958	-0.000256989	0.0538701	-0.000795102	0.0468812	-0.00810078	0.0465108	0.000556272	0.0328599	0.000387172	0.0567501	-0.00207442	0.0489888	-0.00572353	0.0549303	0.00144871	0.051504	0.0032278	0.0523327	0.00252197	0.0541418	0.000787923	0.0579177	-0.000989112	0.0462067	0.000944204	0.0481776	-0.00492125	0.0364138
122	0.0479763	-0.00242099	0.0545778	-0.00220842	0.0611038	-0.0131678	0.0539285	-0.00019544	0.0549799	-0.00772578	0.0516706	0.000489745	0.041638	-0.00039475	0.051237	-0.00599405	0.0568918	-0.000170436	0.0440576	3.28874091865272e-05	0.0449302	-0.000286283	0.0536512	-0.000805658	0.0467506	-0.00777496	0.0463665	0.000538654	0.0327292	0.000399021	0.0565921	-0.00210313	0.0488468	-0.00581987	0.0546856	0.00146255	0.0512728	0.00323643	0.0520479	0.00254672	0.0540401	0.000592183	0.0577469	-0.0010781	0.0459827	0.000928987	0.0479743	-0.00496451	0.0362095
123	0.0477932	-0.00241581	0.0543996	-0.00216191	0.0610956	-0.0134476	0.0537575	-0.000257226	0.0548485	-0.00793221	0.0515175	0.000478706	0.0414726	-0.000377204	0.0509863	-0.00602484	0.0567064	-0.000170339	0.0438646	-3.05877e-05	0.0447668	-0.000312907	0.0534366	-0.000795006	0.0466733	-0.00753365	0.0462606	0.000508302	0.0326006	0.000410575	0.0564354	-0.00213481	0.0487355	-0.00588998	0.0544414	0.00146273	0.0510024	0.00323322	0.0517666	0.00257943	0.0540777	0.000460552	0.0575775	-0.00117406	0.0457597	0.000914321	0.0477684	-0.00499661	0.036016
124	0.0475852	-0.00245028	0.0541683	-0.00214961	0.0610387	-0.0136773	0.0535808	-0.000317389	0.0546853	-0.00814109	0.0513613	0.000468886	0.0413048	-0.000354563	0.050671	-0.00599203	0.0565172	-0.000169097	0.043666	-9.4634e-05	0.0446052	-0.000320361	0.053211	-0.000781743	0.0466418	-0.00729446	0.0461497	0.000538817	0.0324596	0.000409259	0.0563021	-0.00214611	0.048632	-0.00594324	0.0541968	0.00146663	0.0507447	0.00323537	0.0514913	0.00256693	0.0540364	0.000249706	0.0573847	-0.00124344	0.0455204	0.000899805	0.0475547	-0.00501918	0.0358201
125	0.0473845	-0.00248778	0.0540133	-0.00207804	0.060993	-0.0139179	0.0533996	-0.000384973	0.054508	-0.0083649	0.051208	0.000458136	0.0411388	-0.000359216	0.0505085	-0.00596207	0.0563316	-0.000165999	0.0434684	-0.000159701	0.0444455	-0.000330411	0.052983	-0.000774135	0.0466128	-0.00705115	0.0460241	0.00058171	0.032322	0.000400317	0.0561706	-0.00216482	0.0485673	-0.00594765	0.0539487	0.0014673	0.0504892	0.00323506	0.0511998	0.00255617	0.0539646	-3.36027e-07	0.0571507	-0.00121298	0.0452878	0.000883951	0.047345	-0.00504249	0.0356223
126	0.0471731	-0.00252362	0.0538575	-0.00200279	0.0609383	-0.0141525	0.0532186	-0.000445297	0.0542964	-0.00848703	0.0510533	0.000441926	0.0409452	-0.00038896	0.0503319	-0.00589969	0.0561499	-0.000162866	0.0432697	-0.000233089	0.0442867	-0.000332107	0.0527869	-0.000815013	0.0465626	-0.00689128	0.0458965	0.000625364	0.0321793	0.000390463	0.0560113	-0.00218927	0.0484885	-0.0059589	0.0536889	0.00146655	0.0502322	0.00323632	0.0509199	0.00254473	0.053889	-0.000254865	0.0569699	-0.00114153	0.0450469	0.000868035	0.0471311	-0.00506345	0.0354193
127	0.0469611	-0.00256003	0.0537018	-0.0019279	0.060882	-0.0143714	0.0530572	-0.000431789	0.0541932	-0.0086047	0.0508986	0.000422515	0.0407242	-0.000341905	0.0501396	-0.00592743	0.055968	-0.000159839	0.0430524	-0.000240638	0.044131	-0.000331614	0.0526316	-0.000915718	0.0464426	-0.00703272	0.0457444	0.00067113	0.0320367	0.000380091	0.0558537	-0.00222451	0.0484101	-0.00596943	0.0534444	0.00146328	0.0499819	0.00324631	0.0506634	0.00253207	0.0538072	-0.0004654	0.0567409	-0.00107741	0.0448015	0.000859245	0.0469159	-0.00508617	0.0352187
128	0.0467514	-0.00260109	0.0535431	-0.00184855	0.0608118	-0.0146034	0.0528753	-0.000440261	0.0540114	-0.0087331	0.0507463	0.000398715	0.0405237	-0.000356858	0.0499242	-0.00597146	0.0557885	-0.000160545	0.0428302	-0.000220969	0.0439765	-0.000334292	0.0525035	-0.00104408	0.0463022	-0.00716929	0.0455679	0.000698881	0.0318986	0.000367714	0.0556619	-0.00227128	0.0483523	-0.00595449	0.0531934	0.00145492	0.0497223	0.00325142	0.0503669	0.00251874	0.0536448	-0.000472112	0.0566061	-0.00108261	0.0445551	0.000848367	0.0467047	-0.00511207	0.0350229
129	0.0465404	-0.00264138	0.0533616	-0.00177387	0.0608462	-0.0148101	0.0526883	-0.000448431	0.0538189	-0.00885527	0.0505801	0.000374623	0.0403224	-0.000357356	0.0496981	-0.00600052	0.0556049	-0.000158378	0.0426061	-0.000223093	0.0438084	-0.000353869	0.0523913	-0.00116233	0.0461184	-0.00732525	0.0453918	0.000695068	0.0317577	0.00035706	0.0554678	-0.00232524	0.0483182	-0.00593987	0.0529367	0.00144689	0.0494464	0.0032573	0.0501012	0.00250731	0.0536647	-0.0003215	0.0563729	-0.001111	0.0443029	0.000839216	0.0464911	-0.00513668	0.0348261
130	0.0463289	-0.00268288	0.053209	-0.00168906	0.0608353	-0.015021	0.0525066	-0.000447427	0.053731	-0.00910271	0.0504163	0.00035413	0.0401208	-0.000351675	0.049448	-0.00600615	0.0554184	-0.000144174	0.0423996	-0.000233329	0.0436538	-0.000352294	0.0521908	-0.00129466	0.04594	-0.00746871	0.0452136	0.000897028	0.0315942	0.000368839	0.0552871	-0.00235974	0.0481931	-0.00597823	0.0526756	0.00144307	0.0491743	0.00326425	0.0498039	0.00249587	0.0535267	-4.50021e-05	0.0561237	-0.00113386	0.044044	0.000832481	0.0462764	-0.00516054	0.0346286
131	0.0461186	-0.00272777	0.0530624	-0.00160619	0.0607981	-0.0152379	0.0523422	-0.000449485	0.0536126	-0.00931748	0.0502543	0.000329635	0.0399492	-0.000369043	0.0492548	-0.00621991	0.055226	-0.000172253	0.0421926	-0.000245464	0.0434969	-0.000359547	0.051976	-0.00136999	0.0457778	-0.00761337	0.0451038	0.000856132	0.0314289	0.000332181	0.0550978	-0.00240172	0.0480369	-0.00603329	0.0524186	0.00143531	0.0489117	0.00327224	0.0495052	0.0024574	0.0534589	0.000120898	0.0558859	-0.00115324	0.043779	0.000820563	0.0460635	-0.00518637	0.0344319
132	0.0458971	-0.00273175	0.0529129	-0.00153372	0.0607458	-0.0154699	0.0521805	-0.000441663	0.0534989	-0.00952807	0.0500907	0.00031202	0.0397844	-0.00036259	0.0490824	-0.00631237	0.0550237	-0.000196704	0.0419857	-0.000254237	0.0433411	-0.000359621	0.051753	-0.00142518	0.0455608	-0.00742595	0.0450023	0.000816884	0.0312714	0.00034667	0.0549538	-0.00242565	0.0479233	-0.00601967	0.0521566	0.00143594	0.0486245	0.00327917	0.0492151	0.0024327	0.053362	0.000221794	0.0557274	-0.00116466	0.0435128	0.000811302	0.0458501	-0.00521246	0.0342337
133	0.0456779	-0.0027375	0.052764	-0.0014809	0.0606925	-0.0156856	0.0520087	-0.000427181	0.0533335	-0.00975339	0.0499218	0.000276901	0.0396223	-0.000354001	0.0488511	-0.00655848	0.0548237	-0.000214071	0.0417829	-0.000260764	0.0431829	-0.00035169	0.051536	-0.00147025	0.0453592	-0.00705323	0.0449025	0.000777224	0.0311091	0.000370039	0.0547764	-0.00243625	0.0478479	-0.00597504	0.05189	0.00144092	0.0483399	0.00330056	0.0488973	0.00240953	0.0532968	0.00037541	0.0555229	-0.00117134	0.0432464	0.000781375	0.0456461	-0.0052279	0.0340359
134	0.045461	-0.00274206	0.0526079	-0.00146683	0.0606396	-0.0159104	0.0518328	-0.000416514	0.0532547	-0.00992234	0.0497491	0.00023519	0.0394594	-0.000292542	0.0487704	-0.00677979	0.0546195	-0.000234979	0.0415757	-0.000271726	0.043024	-0.000349065	0.0513188	-0.00151687	0.0453604	-0.00667339	0.0447756	0.000657846	0.0309436	0.000378662	0.0546072	-0.00243598	0.0477885	-0.00590163	0.0516302	0.00144472	0.0480431	0.00332593	0.0485728	0.00238703	0.0530382	0.00021728	0.0552737	-0.00117724	0.0429703	0.000751318	0.0454397	-0.00524719	0.0338335
135	0.0452525	-0.00274496	0.052441	-0.00147742	0.0605737	-0.0160945	0.0516537	-0.00040644	0.0529789	-0.00982463	0.0495795	0.000195168	0.0392791	-0.00026257	0.0486043	-0.00689166	0.0544186	-0.000253977	0.0413638	-0.000270904	0.0428655	-0.000343721	0.0511074	-0.00155887	0.0452945	-0.00631157	0.044704	0.000636161	0.0307782	0.000372894	0.0544405	-0.00241153	0.0477315	-0.00582919	0.0513687	0.00144913	0.0477512	0.00335178	0.0482408	0.00246101	0.0527788	3.81721444462774e-05	0.0550803	-0.00122708	0.0426962	0.000720788	0.0452362	-0.00526483	0.0336348
136	0.0450429	-0.00274652	0.0522689	-0.00148894	0.0604233	-0.0160707	0.0514608	-0.000394881	0.0527759	-0.00983325	0.0494093	0.000154641	0.039112	-0.000242421	0.0484189	-0.00700714	0.0542171	-0.000273129	0.0411514	-0.000270182	0.0426878	-0.000339952	0.0508862	-0.00161094	0.0451169	-0.0057087	0.0446319	0.00061529	0.0306139	0.000367942	0.0543402	-0.00234709	0.0476262	-0.00577114	0.0511042	0.00145346	0.0474578	0.00337831	0.0479533	0.00254246	0.0525717	-0.000179886	0.0548559	-0.00128494	0.0424169	0.000691819	0.0450315	-0.00528206	0.0334351
137	0.0448337	-0.00273487	0.0520928	-0.00150205	0.0602184	-0.0160234	0.0512865	-0.000376984	0.0524827	-0.00992235	0.0492393	0.000118981	0.0389424	-0.000214717	0.0482292	-0.00711856	0.0540093	-0.00029408	0.0409361	-0.000267135	0.0425141	-0.000342994	0.050698	-0.00160335	0.0450058	-0.00557111	0.0445535	0.00058905	0.0304463	0.000362882	0.0542272	-0.00230877	0.0475197	-0.00578471	0.0508399	0.00145967	0.0471669	0.00340633	0.0476611	0.00261974	0.0525524	0.000121507	0.0546238	-0.00134618	0.0421704	0.000634409	0.0448184	-0.00528609	0.0332354
138	0.044606	-0.0027385	0.0519191	-0.00151703	0.0602374	-0.0159002	0.0511275	-0.00038714	0.0523633	-0.00981356	0.0490554	7.29630653908131e-05	0.038778	-0.000184773	0.0480621	-0.00723849	0.0538074	-0.00031512	0.0407285	-0.000268525	0.042342	-0.000345651	0.0505148	-0.00159997	0.0447892	-0.00549636	0.0444315	0.000559671	0.0302905	0.000400297	0.0540589	-0.00224344	0.0474051	-0.0058111	0.0505818	0.00146317	0.0468687	0.00343139	0.047349	0.00269345	0.0525243	0.000345199	0.0543641	-0.00141094	0.0419186	0.000642832	0.0445954	-0.00524953	0.0330373
139	0.0444125	-0.00268244	0.0517365	-0.00151644	0.0600952	-0.015822	0.0509668	-0.000387337	0.0520958	-0.00954807	0.0488682	2.72560191411642e-05	0.0385905	3.54735759946351e-06	0.0479404	-0.00744687	0.0536145	-0.000332919	0.0405188	-0.000272659	0.0421759	-0.000345378	0.0503239	-0.00147041	0.0444714	-0.00543657	0.0442793	0.000593864	0.0302007	0.000418202	0.0538601	-0.00220232	0.0473344	-0.00578859	0.0503074	0.00146783	0.0465651	0.00343995	0.0470409	0.0027563	0.052496	0.000566126	0.0541336	-0.00135087	0.0416499	0.000653807	0.0443732	-0.00520711	0.0328366
140	0.0442188	-0.00263783	0.05155	-0.00150417	0.0599424	-0.0157121	0.050806	-0.000369924	0.0520937	-0.00970248	0.0486761	1.01924494333439e-06	0.0384143	-1.99475e-05	0.047824	-0.00769102	0.0534185	-0.000357505	0.0403106	-0.000278789	0.0420063	-0.000344361	0.050188	-0.00123344	0.044216	-0.0053948	0.044132	0.000631232	0.0300931	0.000452634	0.0536626	-0.00216613	0.0472582	-0.0057768	0.0500336	0.00146915	0.0462574	0.00343051	0.0467272	0.00281821	0.0523986	0.0006102	0.0539202	-0.0013003	0.0413839	0.000663397	0.0441554	-0.00515896	0.0326395
141	0.0440229	-0.00258936	0.0513378	-0.00149981	0.0598208	-0.0155961	0.050645	-0.000399603	0.0519672	-0.00989579	0.048473	-2.7526e-05	0.0382497	-6.4107e-05	0.0476666	-0.00785653	0.0532106	-0.000384262	0.0401024	-0.000282398	0.0418348	-0.000343082	0.0501902	-0.0011986	0.0440557	-0.0053287	0.0439834	0.000667763	0.0299793	0.000485645	0.05347	-0.00211765	0.047176	-0.00576509	0.0497583	0.00147203	0.0459503	0.00342324	0.046398	0.00287864	0.0522175	0.00053857	0.0536832	-0.00124697	0.0411189	0.000675919	0.0439379	-0.00511116	0.0324409
142	0.0438246	-0.00254237	0.0511248	-0.00149657	0.0598059	-0.0154636	0.0504749	-0.000406167	0.0518467	-0.0101	0.0483013	-5.27657e-05	0.0380932	-9.12372e-05	0.0474918	-0.00791461	0.0530018	-0.000414863	0.0398922	-0.000286838	0.0416546	-0.000347241	0.0502003	-0.00115861	0.0439778	-0.00485222	0.0439113	0.00075066	0.0298788	0.000510595	0.053341	-0.00217007	0.0470577	-0.00575875	0.0494889	0.00147508	0.0456412	0.00341499	0.0460238	0.00286818	0.052251	0.000469857	0.0534582	-0.00119545	0.0408567	0.000684949	0.0437126	-0.00507994	0.03224
143	0.0436184	-0.00251994	0.0508899	-0.00147424	0.0597995	-0.0151278	0.0502913	-0.000418382	0.0517201	-0.0103004	0.048129	-7.82412e-05	0.0379345	-9.07498e-05	0.0472992	-0.00797913	0.0527902	-0.000445616	0.0396819	-0.000290757	0.0414883	-0.000350618	0.0501335	-0.00108349	0.0438304	-0.00457595	0.0437954	0.000792975	0.0297454	0.000481647	0.0532111	-0.00222268	0.0469152	-0.00575065	0.0492137	0.0014771	0.0453273	0.00340646	0.0456486	0.00285399	0.0521166	0.000357579	0.0532034	-0.00114348	0.0405969	0.000675664	0.0435378	-0.00503288	0.0320387
144	0.0434084	-0.00251312	0.050789	-0.00144401	0.05975	-0.015146	0.0501044	-0.000447594	0.0515863	-0.0104515	0.0479555	-0.000107241	0.0377749	-9.29322e-05	0.0471024	-0.00807092	0.0525739	-0.000492221	0.039469	-0.000296774	0.0413367	-0.000353484	0.0499615	-0.00102133	0.0436558	-0.00431132	0.043678	0.000833556	0.0296318	0.000461982	0.0530644	-0.00229624	0.0467711	-0.00574574	0.0489386	0.0014859	0.0450104	0.00339586	0.0453815	0.00283638	0.0519889	0.000161072	0.0529082	-0.00107177	0.0403229	0.000667456	0.0433631	-0.00496851	0.0318349
145	0.0432016	-0.00250382	0.0506366	-0.00141108	0.059641	-0.0151752	0.0499157	-0.000484407	0.0513965	-0.0105201	0.0477841	-0.000132671	0.0376176	-9.22467e-05	0.046996	-0.00830231	0.052378	-0.000523149	0.0392559	-0.0003012	0.0411875	-0.00035327	0.0497807	-0.00094072	0.0434432	-0.00406835	0.0435627	0.000875785	0.0295126	0.000459594	0.0529667	-0.00223911	0.0466369	-0.00573011	0.048678	0.00150221	0.0446974	0.00340749	0.0450349	0.00276571	0.0518372	-1.77105e-05	0.0527685	-0.00102607	0.0400473	0.000663558	0.0431909	-0.00490349	0.0316346
146	0.0429913	-0.00249898	0.0504205	-0.00143101	0.0594315	-0.0152168	0.049757	-0.00053064	0.0511989	-0.010589	0.0475998	-0.000158896	0.0373563	-0.000100023	0.0468305	-0.00853245	0.0521535	-0.000580283	0.0390409	-0.000306901	0.0410275	-0.00035768	0.049596	-0.000866442	0.0432379	-0.00404894	0.0434462	0.000913118	0.0293951	0.000454041	0.052841	-0.00218746	0.0465107	-0.00571147	0.0484113	0.00151179	0.0443823	0.00341217	0.0447007	0.00267614	0.0517277	-0.000215864	0.0525281	-0.000955308	0.0397829	0.000654819	0.043016	-0.00484146	0.0314342
147	0.0427812	-0.00249429	0.0502118	-0.00144642	0.0592756	-0.0152545	0.0495878	-0.000556578	0.0510303	-0.0106547	0.0474285	-0.000196607	0.0371522	-0.000116013	0.0467352	-0.00878811	0.0519332	-0.000617442	0.0388496	-0.000228504	0.0408573	-0.000363007	0.0494146	-0.0007927	0.043038	-0.00401996	0.0433235	0.000927764	0.029278	0.000448177	0.0527413	-0.00216406	0.0463763	-0.00570067	0.0481394	0.00152842	0.0440565	0.00341577	0.0444238	0.00258723	0.0517127	-6.28608e-05	0.0522471	-0.000981289	0.0395065	0.000647423	0.0428217	-0.00482949	0.0312309
148	0.0425705	-0.00248912	0.050023	-0.00145067	0.0593146	-0.0154862	0.0494202	-0.000583646	0.0509301	-0.0107978	0.0471955	-0.000218368	0.0369693	-0.000150228	0.0465235	-0.00883017	0.0516954	-0.000603592	0.038652	-0.000165991	0.0406874	-0.000368416	0.0492407	-0.000792258	0.0428017	-0.00401393	0.0432118	0.000948144	0.0291641	0.000453981	0.0525927	-0.00215344	0.0462354	-0.00570559	0.0478628	0.0015184	0.0437268	0.00341907	0.0441086	0.00247148	0.0515969	7.26622190212606e-05	0.0519363	-0.000997578	0.0392253	0.000640181	0.0426035	-0.00481573	0.0310267
149	0.0423657	-0.0024679	0.0498145	-0.00148189	0.0592929	-0.0156493	0.0492539	-0.000608593	0.0509046	-0.0110136	0.0470359	-0.000335352	0.03681	-0.000182022	0.0463537	-0.0088139	0.0515111	-0.000598805	0.0384546	-0.000109853	0.0405228	-0.000370611	0.049069	-0.000783044	0.0425292	-0.00401261	0.0431003	0.000969675	0.0290685	0.000475615	0.052439	-0.00213266	0.0460817	-0.00572261	0.047582	0.0015087	0.0433965	0.00342325	0.0437113	0.00253117	0.0513563	0.000211845	0.0516853	-0.00104086	0.038944	0.000641232	0.042386	-0.0048005	0.0308233
150	0.0421589	-0.00245462	0.0496019	-0.00151316	0.0592674	-0.0158195	0.0491288	-0.000766812	0.0508588	-0.0112305	0.0467456	-0.000411856	0.0366629	-0.000215463	0.0461908	-0.00880025	0.051324	-0.000584552	0.0382524	-5.26537e-05	0.040363	-0.000375589	0.0489008	-0.000778088	0.0421601	-0.00403387	0.0429911	0.000988369	0.0289731	0.000493327	0.0522678	-0.0021209	0.0459237	-0.00574165	0.0473075	0.00149649	0.0430752	0.00342747	0.0434224	0.002592	0.0511752	0.000304155	0.05151	-0.00104559	0.0386725	0.000638673	0.0421712	-0.00478517	0.0306248
151	0.0419479	-0.00243899	0.0493823	-0.0015418	0.0592399	-0.0159861	0.0489829	-0.000895049	0.0508113	-0.0114685	0.0465749	-0.000340128	0.0365125	-0.000246459	0.046113	-0.00867693	0.0511269	-0.000579161	0.0380469	-5.53948e-07	0.0401999	-0.000377532	0.0487436	-0.000775594	0.0419904	-0.00405941	0.0428693	0.00100511	0.0288763	0.000514038	0.0521304	-0.00208333	0.0457941	-0.00571461	0.0470308	0.00148535	0.0427481	0.00342446	0.0430889	0.00264589	0.0511867	0.000549351	0.051218	-0.0010381	0.0383954	0.000637856	0.0419508	-0.00477847	0.0304233
152	0.041738	-0.00242064	0.0491786	-0.0015427	0.0592089	-0.0161355	0.0488375	-0.00102004	0.0507289	-0.0116566	0.0463585	-0.000381725	0.036365	-0.000272091	0.0459639	-0.00852932	0.0509141	-0.00059235	0.0378582	8.12694712309242e-05	0.0400385	-0.000378718	0.0486052	-0.000773728	0.0417305	-0.00411467	0.042724	0.00104584	0.0287806	0.000536605	0.0519936	-0.00204447	0.0457038	-0.00568917	0.0467612	0.00147899	0.0424315	0.00342362	0.0427205	0.00268672	0.0511983	0.000797146	0.0509016	-0.00100113	0.0381211	0.000637521	0.041758	-0.00471961	0.0302224
153	0.0415279	-0.00240339	0.049002	-0.00153275	0.0591855	-0.0162615	0.04869	-0.00114637	0.0505713	-0.0117797	0.0461779	-0.000401599	0.036196	-0.000172784	0.0458055	-0.00838373	0.0506976	-0.000587673	0.0376638	0.000145189	0.0398769	-0.00038089	0.0484669	-0.000784878	0.0414133	-0.00411452	0.0425723	0.00109477	0.0286536	0.000573196	0.0518569	-0.00200626	0.04562	-0.0056487	0.0464961	0.00148112	0.0420941	0.00341975	0.0424001	0.00272398	0.0510687	0.000983146	0.0506614	-0.00100564	0.0378459	0.000636374	0.0415786	-0.00469743	0.0300221
154	0.0413158	-0.00238686	0.0488232	-0.0015235	0.0590453	-0.0165122	0.0485367	-0.00127467	0.0502841	-0.0117241	0.0460039	-0.000411105	0.0360017	-0.000107248	0.0456448	-0.00823938	0.0504943	-0.000658427	0.0374737	0.000218316	0.0397141	-0.000383634	0.0483601	-0.000776617	0.0412268	-0.00403498	0.0424275	0.00114857	0.0285232	0.000607341	0.0517509	-0.0019708	0.0455159	-0.00564103	0.0462283	0.00148342	0.0417512	0.00341535	0.0420519	0.0027508	0.0508096	0.000925389	0.0504209	-0.000984463	0.0375669	0.000634293	0.0413962	-0.00466748	0.0298238
155	0.0411055	-0.00237086	0.0486173	-0.00152149	0.058926	-0.0167168	0.0483837	-0.00145015	0.0501039	-0.0117351	0.0458329	-0.00042466	0.0358089	-4.24972e-05	0.045462	-0.00828084	0.0502926	-0.000727527	0.0372693	0.000111992	0.0395501	-0.000385222	0.048169	-0.000741042	0.0410304	-0.00396086	0.0422855	0.00115847	0.0283932	0.000639531	0.0516602	-0.00190684	0.0453921	-0.005645	0.0459624	0.00148521	0.0414108	0.00341045	0.0416766	0.00279299	0.0505858	0.000869956	0.0501533	-0.000920028	0.0372818	0.000631083	0.0412217	-0.00462843	0.0296257
156	0.0409269	-0.00231768	0.048441	-0.00152246	0.0587963	-0.0169197	0.0481746	-0.00147206	0.0499157	-0.0117614	0.045682	-0.000411171	0.0355744	4.09879550545555e-05	0.045265	-0.00836242	0.0500924	-0.000796853	0.0370473	3.26902312411392e-05	0.0393902	-0.000386212	0.0479851	-0.000703241	0.0407067	-0.00402965	0.0421686	0.00115099	0.0282682	0.000668279	0.0515368	-0.00187976	0.0452673	-0.00568233	0.0456979	0.00148784	0.0410717	0.00340423	0.0413304	0.00280729	0.050352	0.000840383	0.0499008	-0.000848716	0.0369989	0.000631404	0.0410512	-0.00458784	0.02943
157	0.0407652	-0.00225952	0.0482497	-0.00152005	0.0586722	-0.0171255	0.0478817	-0.00137956	0.0496914	-0.0117977	0.0455284	-0.000396408	0.0354079	0.000179516	0.045144	-0.00847986	0.0499289	-0.000846993	0.0368695	-2.93366e-05	0.0392312	-0.000384154	0.0477699	-0.000663209	0.0402724	-0.00402234	0.0420513	0.00114461	0.0281524	0.000728841	0.0513686	-0.00192165	0.0451292	-0.00571711	0.0454198	0.00149656	0.0407288	0.00341278	0.0409626	0.00282289	0.0501867	0.000887524	0.0496684	-0.000765931	0.0367133	0.000630979	0.0408785	-0.00454624	0.0292302
158	0.0405741	-0.00218009	0.0480629	-0.00153065	0.0584833	-0.0172265	0.0478469	-0.00123587	0.049509	-0.0118154	0.0453768	-0.000381802	0.0353287	0.000234312	0.044966	-0.00861983	0.0497537	-0.000888383	0.0366947	-0.000113866	0.0390741	-0.000382713	0.0475545	-0.000628038	0.0400974	-0.00397719	0.0419391	0.00111826	0.0280226	0.000741677	0.051189	-0.00201031	0.0449774	-0.00576713	0.0451347	0.00149963	0.0403941	0.00341343	0.0404499	0.00288158	0.0500381	0.000821782	0.0494451	-0.000728179	0.036433	0.000630304	0.0407211	-0.00452051	0.0290331
159	0.0403839	-0.0021335	0.0478746	-0.00155712	0.0582673	-0.0172439	0.047765	-0.0011236	0.0494702	-0.0119047	0.0452292	-0.0003701	0.0352104	0.000193536	0.044799	-0.00874911	0.0495591	-0.000942174	0.0365217	-0.000199359	0.0389192	-0.000381953	0.0473407	-0.000594954	0.039977	-0.00394113	0.0418328	0.00108491	0.0278933	0.000752554	0.051052	-0.00205954	0.044832	-0.00580691	0.0448498	0.00150365	0.040059	0.00341257	0.0402473	0.00290259	0.050374	0.000767582	0.0492164	-0.000718547	0.0361554	0.00063104	0.0405535	-0.00451647	0.0288405
160	0.0401876	-0.00210835	0.0476533	-0.00161158	0.0580307	-0.0172133	0.0476249	-0.0010468	0.0488391	-0.0120107	0.0450549	-0.000337031	0.0350582	0.000163324	0.0446902	-0.00893729	0.0493524	-0.00094232	0.0363026	-0.000285227	0.0387602	-0.000380341	0.0471313	-0.000562611	0.0397659	-0.00390712	0.0417315	0.0010702	0.0277626	0.000764279	0.050954	-0.00201534	0.0446784	-0.00581525	0.0445631	0.00150358	0.0397213	0.00341236	0.0398925	0.00297784	0.0501751	0.000895583	0.0489384	-0.00072614	0.0358744	0.000629217	0.0403577	-0.00453388	0.0286422
161	0.0399911	-0.00207743	0.0473916	-0.00164079	0.0579338	-0.0171325	0.0475261	-0.000915599	0.0487926	-0.0119264	0.0448873	-0.000308791	0.0349064	0.000131232	0.0444712	-0.00912333	0.049151	-0.000942988	0.0361113	-0.000355896	0.0386003	-0.000380913	0.0469274	-0.000538621	0.039813	-0.00429588	0.0416307	0.00105379	0.027633	0.000774078	0.0510178	-0.00193565	0.0445273	-0.00582061	0.0442892	0.00147124	0.0393866	0.00341066	0.0395559	0.00305175	0.0500526	0.000908913	0.0486921	-0.000726025	0.0355983	0.00062672	0.0401691	-0.0045549	0.0284454
162	0.0397952	-0.00204696	0.0472205	-0.00165828	0.0578119	-0.017004	0.0474349	-0.000783881	0.0486676	-0.0118771	0.0447204	-0.000280833	0.0347547	9.810524981059e-05	0.0443513	-0.00931439	0.0489393	-0.000956355	0.0359067	-0.00039771	0.0384411	-0.000382276	0.0467084	-0.000492598	0.0398119	-0.00459335	0.0415343	0.00104963	0.0275039	0.00078262	0.0509811	-0.00188572	0.0443768	-0.00582598	0.04403	0.00145418	0.0390511	0.00341453	0.0392088	0.00308287	0.0498316	0.000905309	0.0484769	-0.000834049	0.0353089	0.000628066	0.0399823	-0.00454811	0.0282474
163	0.0395952	-0.00197299	0.0470276	-0.00167196	0.0577675	-0.0168134	0.0473312	-0.000654418	0.0484965	-0.011828	0.0445473	-0.000251256	0.034602	6.53020562995932e-05	0.044089	-0.00962331	0.0487257	-0.000968675	0.0356804	-0.000421403	0.0382802	-0.000383122	0.046492	-0.000450752	0.0397433	-0.0049187	0.0414399	0.00107513	0.0273731	0.000791605	0.0509777	-0.00186104	0.0442253	-0.00583048	0.0437834	0.00144183	0.0387069	0.00340563	0.0388349	0.00310569	0.0496097	0.000903958	0.0482525	-0.000932479	0.0350164	0.000630857	0.0398327	-0.00456451	0.0280461
164	0.0394017	-0.00197841	0.046833	-0.00168915	0.0576997	-0.0166393	0.0472247	-0.000526159	0.0483563	-0.0119515	0.0443918	-0.000198506	0.0344506	3.2834940094692e-05	0.0439791	-0.0097159	0.048518	-0.000968923	0.0354972	-0.000463835	0.0381213	-0.000413595	0.0463008	-0.000436059	0.0397436	-0.00522663	0.041318	0.00110909	0.0272428	0.000800886	0.0508036	-0.00175441	0.0440753	-0.00583397	0.0435353	0.00141188	0.0383607	0.00339648	0.0384703	0.00313084	0.0493901	0.000900668	0.0480145	-0.00104289	0.0347277	0.000630197	0.0396955	-0.00457148	0.0278478
165	0.039207	-0.00198809	0.0466588	-0.0016875	0.0575568	-0.0165516	0.0470504	-0.00059047	0.048162	-0.0121076	0.0442386	-0.000147541	0.0342943	-1.02929e-05	0.0438275	-0.00981508	0.0483431	-0.000935532	0.0352797	-0.000499135	0.0379602	-0.000436226	0.0461234	-0.00038955	0.039754	-0.0055522	0.0411632	0.00114615	0.0271122	0.000806687	0.0506068	-0.00182097	0.043923	-0.00584231	0.0432778	0.0014119	0.0380127	0.00338498	0.0380949	0.00314507	0.0491661	0.000856055	0.0477721	-0.0011451	0.0344468	0.00062787	0.039544	-0.0045927	0.0276483
166	0.0390119	-0.00200267	0.0464875	-0.00168937	0.0574388	-0.0164551	0.0468988	-0.000581993	0.0479544	-0.0122507	0.0440834	-7.82116e-05	0.0341565	1.08348219752391e-05	0.0434305	-0.0100111	0.0481654	-0.000913055	0.035061	-0.000516246	0.037787	-0.000455583	0.045883	-0.000367407	0.0396567	-0.00585761	0.0410209	0.00118264	0.0269773	0.000800383	0.0503991	-0.00188933	0.0437546	-0.00580119	0.0430142	0.00141567	0.0376584	0.00337403	0.037732	0.00315779	0.0489441	0.000764825	0.0475237	-0.00124059	0.0341633	0.000626777	0.0393944	-0.00461376	0.0274509
167	0.0388277	-0.00201758	0.0463119	-0.00171208	0.0573977	-0.0162862	0.0467424	-0.00056938	0.0477501	-0.0123844	0.0439684	-2.53364e-05	0.0340088	4.55196065628424e-05	0.0433594	-0.0100577	0.047963	-0.000913917	0.0348466	-0.000529485	0.0376092	-0.000467094	0.0457041	-0.00022056	0.0395375	-0.00613872	0.0408881	0.00122342	0.0268324	0.000789158	0.0501913	-0.0019497	0.0435751	-0.00575124	0.042745	0.00142403	0.0373079	0.00336765	0.0373565	0.00317367	0.0487154	0.00068501	0.0472457	-0.00132848	0.0338811	0.000626756	0.039227	-0.00465601	0.0272581
168	0.0386093	-0.00204576	0.046112	-0.00173508	0.0573566	-0.0161311	0.0465686	-0.000522345	0.047551	-0.0125318	0.0438177	-2.61104e-06	0.0338448	8.30098285051414e-05	0.0432011	-0.010234	0.04776	-0.000905779	0.0346326	-0.000548485	0.0374408	-0.000480328	0.0455961	-0.00032813	0.0394511	-0.0064304	0.0407518	0.00126357	0.0266853	0.000778095	0.0500043	-0.00196576	0.0434683	-0.00570904	0.0424674	0.00143044	0.0369556	0.00336107	0.0369828	0.00319259	0.0484629	0.000599146	0.0469598	-0.00142217	0.0335893	0.000627865	0.0390462	-0.00470401	0.0270621
169	0.0384337	-0.00202281	0.0459022	-0.00174872	0.057314	-0.0159725	0.0464487	-0.000599883	0.0473693	-0.0126756	0.0436364	-4.39851e-05	0.0336464	0.000103819	0.0431072	-0.0104784	0.0475558	-0.000897643	0.0344306	-0.00049587	0.0372796	-0.000493376	0.0454929	-0.000400498	0.039328	-0.00680801	0.0406133	0.00130377	0.0265321	0.000769337	0.0498359	-0.00196611	0.0433224	-0.00567974	0.0421801	0.00143495	0.0366054	0.0033559	0.0365985	0.0031851	0.0483066	0.000567211	0.0467462	-0.00136723	0.0332935	0.000629115	0.0388337	-0.00466633	0.0268642
170	0.038235	-0.0020247	0.0456898	-0.00180637	0.0571367	-0.0160186	0.0463546	-0.000667128	0.0472264	-0.0128586	0.0434569	-8.5582e-05	0.033444	0.000149191	0.0429364	-0.0107064	0.0473541	-0.000893709	0.0342322	-0.000449973	0.0371259	-0.000513177	0.0453951	-0.000425457	0.0391873	-0.00707781	0.0404855	0.00132094	0.0264005	0.000748034	0.0496904	-0.001953	0.0431729	-0.00564585	0.0419189	0.00143997	0.0362574	0.0033478	0.0362475	0.00319426	0.0480857	0.00047868	0.0464718	-0.00133067	0.0330017	0.000626483	0.0386543	-0.004663	0.0266665
171	0.0380334	-0.00201005	0.0454933	-0.00182034	0.0569036	-0.0160363	0.0462192	-0.000788196	0.0470538	-0.0130362	0.0432753	-0.00013081	0.0332244	0.000263635	0.0428276	-0.0109032	0.0471477	-0.000882877	0.0340348	-0.000401624	0.0369649	-0.000526761	0.0452319	-0.000537704	0.0390653	-0.00744469	0.0403841	0.0013446	0.0262656	0.000732675	0.0495447	-0.00193016	0.0430072	-0.00561782	0.0416498	0.001449	0.0358987	0.0033438	0.0358715	0.00320195	0.0478149	0.000372031	0.0461797	-0.00128674	0.0327027	0.000628779	0.0384686	-0.00465661	0.0264627
172	0.0378287	-0.00199669	0.0452772	-0.00184014	0.0566885	-0.0160588	0.0461022	-0.000827649	0.0468366	-0.0133043	0.0430852	-0.000168616	0.0330233	0.000232802	0.042694	-0.0107865	0.0469416	-0.000891071	0.0338313	-0.000351586	0.0368013	-0.000541327	0.045098	-0.00067756	0.0388091	-0.00760069	0.04028	0.00136759	0.0261291	0.000716178	0.0494333	-0.00188401	0.0428469	-0.00560456	0.0413699	0.00145619	0.0355277	0.00333819	0.0354883	0.00311482	0.0476246	0.000296501	0.0459105	-0.00125072	0.0323966	0.000629367	0.0382746	-0.0046581	0.0262642
173	0.0376283	-0.00198565	0.0450645	-0.00186121	0.0565098	-0.0161479	0.0458481	-0.000667068	0.0467585	-0.0133777	0.0429005	-0.000215455	0.032882	0.000164132	0.042546	-0.0106778	0.0467404	-0.000921767	0.0336218	-0.000395509	0.0366236	-0.000546125	0.0449292	-0.000788884	0.0384961	-0.00712643	0.0401606	0.00139742	0.0259949	0.000697065	0.0493156	-0.00188056	0.0426886	-0.00561867	0.041092	0.00146074	0.0351641	0.00333079	0.0350922	0.00301686	0.0474577	0.000266565	0.045632	-0.0012278	0.0320979	0.000626554	0.0380838	-0.00466029	0.0260675
174	0.037427	-0.00197055	0.0448482	-0.00187913	0.0563317	-0.0162418	0.0457862	-0.000495118	0.0465722	-0.0132739	0.0427227	-0.000276995	0.0327712	0.000100562	0.042287	-0.0106647	0.0465381	-0.000945863	0.0334796	-0.00034412	0.0364463	-0.000546383	0.0447592	-0.000894444	0.0384987	-0.00683777	0.0400245	0.00143937	0.0258605	0.000698329	0.0492121	-0.00180124	0.0425154	-0.00564133	0.0408081	0.00146803	0.0347976	0.00333502	0.0347316	0.00293107	0.0472807	0.000248817	0.0453065	-0.00120766	0.0317989	0.000628608	0.0378896	-0.00464393	0.0258704
175	0.0372152	-0.00189584	0.0446524	-0.00187544	0.0561707	-0.0163261	0.0457194	-0.000312121	0.0463659	-0.013163	0.0425451	-0.000335045	0.0326755	3.55642962119596e-05	0.0420731	-0.0106401	0.0463623	-0.00097741	0.0332891	-0.000305846	0.0362739	-0.000539665	0.0445756	-0.00100977	0.0385197	-0.00653964	0.0398909	0.00147186	0.0257266	0.000707298	0.0490324	-0.00179936	0.0423343	-0.00567584	0.0405241	0.00148168	0.0344261	0.00334843	0.0343726	0.00285397	0.0472343	0.000526203	0.0450002	-0.00117907	0.0314974	0.000633255	0.0376862	-0.0045961	0.025673
176	0.036989	-0.00193587	0.0444562	-0.00188403	0.0559653	-0.0164381	0.0456103	-0.000157774	0.046306	-0.0130487	0.0423638	-0.000382889	0.0325706	-3.4373e-05	0.0420258	-0.0104568	0.0461946	-0.00097906	0.0330862	-0.000311058	0.0361052	-0.000538071	0.0444672	-0.0011093	0.0385156	-0.00623778	0.0397564	0.00151675	0.0255917	0.000705027	0.0488525	-0.00180325	0.042154	-0.00573375	0.0402476	0.00149054	0.0340587	0.00335832	0.0340026	0.00280773	0.0471135	0.00074491	0.0447333	-0.00114944	0.0312016	0.000632783	0.0374882	-0.00455101	0.025478
177	0.0367609	-0.00197641	0.0442469	-0.00190063	0.0557947	-0.0165989	0.0455024	-9.95097e-07	0.0461794	-0.0129073	0.0421192	-0.000481028	0.0324268	-6.10293e-05	0.0419256	-0.0102942	0.0460246	-0.000977737	0.0328759	-0.000332839	0.0359365	-0.0005388	0.0443596	-0.00115028	0.0384771	-0.00592038	0.0396169	0.00148564	0.0254559	0.000702736	0.0486583	-0.00177334	0.0419658	-0.00577555	0.0399693	0.00149885	0.033691	0.00336606	0.0336244	0.00276023	0.0469365	0.000893404	0.044462	-0.00109542	0.0309027	0.000601498	0.037293	-0.00450313	0.0252803
178	0.0365088	-0.00197055	0.0440355	-0.0019105	0.0555932	-0.0167738	0.0453754	0.000116843	0.0460093	-0.012987	0.0419396	-0.000614111	0.0322849	-6.601e-05	0.0417271	-0.0101366	0.0458244	-0.000996752	0.0326656	-0.000348901	0.0357655	-0.000535511	0.0441412	-0.0011545	0.0385677	-0.00566701	0.0394979	0.00148469	0.0253177	0.000704438	0.048496	-0.00172519	0.0417795	-0.00582548	0.0396885	0.0015094	0.03332	0.00339101	0.033243	0.00271603	0.0467153	0.000872673	0.04414	-0.00103737	0.0305988	0.000570229	0.0370941	-0.00445372	0.0250788
179	0.0363024	-0.00192081	0.0438207	-0.00192748	0.0554446	-0.0169225	0.0451682	6.06617258060299e-05	0.0458304	-0.0130699	0.0417036	-0.000647611	0.0321444	-7.52783e-05	0.0415759	-0.0101212	0.0456177	-0.00101538	0.0324573	-0.000374444	0.035598	-0.000534869	0.043948	-0.00118258	0.038618	-0.00538565	0.0393703	0.00147181	0.0251824	0.000702719	0.0483582	-0.00167474	0.041603	-0.00587428	0.0394131	0.00149916	0.0329547	0.00337713	0.0328548	0.00267594	0.0468325	0.00066663	0.0438366	-0.000983336	0.0302962	0.000538819	0.0368906	-0.00441796	0.0248822
180	0.0360968	-0.00185968	0.0436182	-0.00193968	0.0552504	-0.017086	0.0450058	4.31215831291319e-05	0.0456355	-0.0131578	0.0415608	-0.000590699	0.0320027	-9.06392e-05	0.0414437	-0.0103328	0.0454065	-0.00104215	0.0322438	-0.000408284	0.0354313	-0.000540538	0.0437527	-0.00120987	0.0387076	-0.0051209	0.0392293	0.00146661	0.02505	0.000694089	0.0481591	-0.00159564	0.0414319	-0.00592653	0.0391402	0.00147979	0.032592	0.00335749	0.0324629	0.00264343	0.0466748	0.000727466	0.0436239	-0.00094201	0.0299939	0.000501033	0.0367007	-0.00442004	0.0246835
181	0.0359746	-0.00170585	0.0434248	-0.00194882	0.0551658	-0.0173792	0.0448428	2.79313844743084e-05	0.0455197	-0.0133888	0.0414197	-0.000540977	0.0318599	-0.000107573	0.04132	-0.0105424	0.0451936	-0.00107044	0.0320285	-0.000439531	0.0352692	-0.00055219	0.0435805	-0.00114057	0.0387594	-0.00485205	0.0390815	0.00145841	0.0249176	0.000684844	0.0479608	-0.00160701	0.0412619	-0.00596826	0.0388619	0.0014581	0.0322277	0.00333649	0.032011	0.00261015	0.0464531	0.000685966	0.0432654	-0.00089206	0.0296923	0.000461959	0.0365172	-0.00443377	0.0244833
182	0.0358716	-0.0016425	0.043235	-0.00195566	0.0550746	-0.0175733	0.044685	1.31932351821358e-05	0.0453722	-0.0135593	0.0412774	-0.000487628	0.0317253	-9.07269e-05	0.0411945	-0.0107232	0.0449976	-0.0010902	0.0318204	-0.000466888	0.0351104	-0.00056179	0.0434081	-0.0010857	0.0388027	-0.00458438	0.0389363	0.00145513	0.0247911	0.000681024	0.0478362	-0.00167619	0.0410925	-0.00599617	0.0385938	0.00144143	0.0318728	0.00331916	0.0317413	0.00258033	0.0463576	0.000539544	0.0429722	-0.000844973	0.0293976	0.000447329	0.036345	-0.00443366	0.0242889
183	0.0357168	-0.00165888	0.0430576	-0.00197348	0.0549867	-0.01779	0.0445129	5.72819780186168e-06	0.0452065	-0.01373	0.0411142	-0.000469556	0.0315549	-7.09907e-05	0.0410116	-0.0107302	0.0448058	-0.00111122	0.031631	-0.000543377	0.0349384	-0.000573257	0.043234	-0.00103548	0.0388414	-0.00431822	0.038786	0.00143725	0.0246638	0.000683159	0.0477021	-0.001736	0.0409322	-0.00601386	0.0383298	0.00142261	0.0315184	0.0033001	0.031408	0.00253914	0.0461187	0.000452772	0.0427367	-0.000826463	0.0290965	0.000432335	0.0361732	-0.00443555	0.0240959
184	0.0355515	-0.00169678	0.0428933	-0.00202294	0.0549058	-0.0180024	0.0442267	-2.59191e-05	0.0450404	-0.0139002	0.0409396	-0.000424956	0.0313624	-4.89236e-05	0.0408545	-0.0107286	0.0446114	-0.00110023	0.0314482	-0.000622196	0.0347614	-0.000582225	0.043056	-0.000982334	0.0385542	-0.00425574	0.0386551	0.00146324	0.0245325	0.000708991	0.0475668	-0.0018102	0.0407754	-0.00602512	0.038062	0.00142131	0.0311679	0.00330294	0.0310262	0.00251245	0.0460739	0.000217368	0.0424456	-0.000773267	0.0287954	0.000418803	0.0359972	-0.00443843	0.0239021
185	0.0353964	-0.00173378	0.0427141	-0.00208732	0.0547321	-0.0180688	0.0441515	-3.72643e-05	0.0448857	-0.0140724	0.0407274	-0.000456335	0.0311688	-2.66108e-05	0.0407111	-0.0107205	0.0443816	-0.00113656	0.031268	-0.000704512	0.0345633	-0.000589323	0.0428751	-0.000907541	0.0382496	-0.00416234	0.038537	0.00148087	0.0244032	0.000732261	0.0474346	-0.00188728	0.0406158	-0.0060299	0.0377899	0.00143029	0.0308134	0.00329624	0.0306579	0.00248106	0.0460536	-1.72534e-05	0.0421574	-0.000722307	0.0284935	0.000402447	0.0358319	-0.00443794	0.0237098
186	0.0352407	-0.00176938	0.0425185	-0.00215366	0.0545266	-0.0180527	0.0440865	-0.000118636	0.0446552	-0.0141248	0.0405485	-0.000530071	0.030969	-8.38424e-06	0.0407025	-0.0109128	0.0442061	-0.00108893	0.0310494	-0.000850654	0.034415	-0.000602601	0.0427707	-0.000837782	0.0379505	-0.00406418	0.0384145	0.00149576	0.0242734	0.000755463	0.0473344	-0.00193267	0.040461	-0.00603549	0.037517	0.00143852	0.030451	0.00328862	0.0302448	0.00240885	0.0460316	-0.000262337	0.0418673	-0.000671665	0.0281978	0.000383919	0.0356617	-0.00444584	0.023516
187	0.0351024	-0.00176103	0.0423314	-0.00221936	0.0543881	-0.0180153	0.0440279	-0.000277584	0.0444354	-0.0142442	0.040364	-0.000618032	0.0307738	1.51387241164036e-05	0.0407334	-0.0111328	0.0439913	-0.00108155	0.0308695	-0.000923382	0.0342633	-0.000618477	0.0426435	-0.000772289	0.0377471	-0.00400709	0.0382901	0.00151086	0.0241407	0.000779942	0.0471623	-0.00194325	0.0403154	-0.0060629	0.0372348	0.00144643	0.030073	0.00328078	0.0299028	0.00237845	0.0460503	-0.000479691	0.0415809	-0.000623289	0.0278885	0.000376268	0.0354669	-0.00447271	0.023319
188	0.034947	-0.00173793	0.0421437	-0.00229001	0.0543131	-0.0179201	0.0439576	-0.000452026	0.0442698	-0.0143234	0.0401605	-0.000629187	0.0306121	-2.59356e-05	0.040793	-0.0113284	0.0437759	-0.00107885	0.0307099	-0.000941834	0.0341204	-0.000634414	0.0425017	-0.000703609	0.0374711	-0.00397681	0.0381607	0.00147442	0.0240123	0.000802377	0.046946	-0.00190746	0.0401699	-0.00611042	0.0369522	0.00145007	0.0296991	0.0032662	0.0295346	0.0022902	0.045929	-0.000808715	0.0412816	-0.000626098	0.0275882	0.000369857	0.035274	-0.0045038	0.0231205
189	0.0347612	-0.00171579	0.0419312	-0.00227428	0.0542254	-0.0178096	0.043901	-0.000650876	0.0441009	-0.0143971	0.0399691	-0.000613641	0.030494	-0.000101397	0.0407907	-0.0115925	0.04356	-0.00107114	0.0305618	-0.00104557	0.0339787	-0.000643469	0.0423349	-0.000610521	0.0371318	-0.00392052	0.0380638	0.00146634	0.0238825	0.000824988	0.0468031	-0.00177447	0.0400394	-0.00619561	0.0366659	0.00145647	0.0293147	0.00324869	0.0291453	0.0023032	0.0458685	-0.000897087	0.040972	-0.000605658	0.027274	0.000368174	0.0350795	-0.00453099	0.0229227
190	0.0345728	-0.00169191	0.0417215	-0.00229004	0.0541324	-0.0177893	0.0438385	-0.000834481	0.043914	-0.0144905	0.0397756	-0.000597748	0.0303685	-0.000172074	0.0406931	-0.0118103	0.0433528	-0.00106917	0.0303569	-0.00102994	0.0338125	-0.000649338	0.0421552	-0.000585716	0.0368057	-0.00386666	0.0379702	0.00146743	0.0237503	0.000852691	0.0466309	-0.00166373	0.0398834	-0.006284	0.036374	0.0014592	0.028919	0.00323207	0.0287396	0.00231484	0.0454844	-0.000892194	0.040661	-0.000588413	0.0269642	0.000370073	0.034882	-0.00455654	0.0227217
191	0.0343865	-0.00166845	0.041511	-0.00230779	0.0539904	-0.017809	0.043777	-0.00101703	0.0437115	-0.0145778	0.0395715	-0.000582436	0.0302439	-0.000242005	0.0405938	-0.0120609	0.0431617	-0.0010632	0.0301728	-0.00102701	0.0336478	-0.000653755	0.0419138	-0.000681878	0.0366656	-0.0038152	0.037881	0.00149311	0.0236191	0.000877331	0.0465094	-0.00151874	0.039725	-0.00638151	0.0360841	0.00146117	0.0285406	0.00321601	0.0283613	0.00232769	0.0454047	-0.000784098	0.0403627	-0.000566109	0.0266491	0.000369239	0.0346896	-0.00457538	0.0225213
192	0.0341999	-0.00164297	0.0412998	-0.00232327	0.0538487	-0.0177886	0.0437151	-0.00119896	0.043511	-0.0146561	0.0393792	-0.000569594	0.0301161	-0.000326672	0.0405273	-0.0122393	0.0429445	-0.00106824	0.0299739	-0.00102786	0.0334831	-0.000657812	0.0418124	-0.0007731	0.0366235	-0.00396859	0.0377815	0.00142054	0.0234887	0.000904752	0.0463534	-0.0014058	0.0395562	-0.00647194	0.0357937	0.00146294	0.028167	0.00320044	0.0279892	0.00230482	0.0451327	-0.000753125	0.0400634	-0.000533406	0.0263547	0.00034713	0.0345045	-0.00458396	0.0223251
193	0.0340101	-0.00161487	0.0410884	-0.00234045	0.0536858	-0.0177494	0.043641	-0.00137911	0.0434783	-0.014854	0.039166	-0.000616395	0.0299834	-0.00037866	0.0403532	-0.0120613	0.0427255	-0.00106505	0.0297649	-0.00102053	0.0333148	-0.0006594	0.0417257	-0.000868756	0.036595	-0.00418976	0.037669	0.00135511	0.023357	0.000931064	0.0462857	-0.00143308	0.0393803	-0.00655549	0.0355009	0.00146733	0.0277801	0.00318678	0.027606	0.00223704	0.0449003	-0.000682042	0.0397569	-0.000499307	0.0260595	0.000306911	0.034323	-0.00458517	0.0221266
194	0.0338161	-0.00159715	0.0408803	-0.00236428	0.0537065	-0.0179897	0.0435786	-0.00155926	0.0434949	-0.0150814	0.0389619	-0.000666423	0.0298277	-0.000398486	0.0402244	-0.0118816	0.0425311	-0.00104752	0.0295633	-0.00100609	0.0331482	-0.000664976	0.0416359	-0.000970946	0.0363606	-0.00440758	0.0375423	0.00129815	0.0232209	0.000926687	0.0461831	-0.00149326	0.0392191	-0.00667796	0.0352042	0.00146553	0.0273941	0.00318619	0.0272223	0.00216387	0.0447105	-0.000539651	0.0394484	-0.000470762	0.0257546	0.000270717	0.0341273	-0.004607	0.021932
195	0.0336227	-0.00158613	0.0406551	-0.00241577	0.0536734	-0.0181937	0.0435165	-0.00173896	0.0435055	-0.0153049	0.0387325	-0.000693236	0.0296625	-0.000356259	0.0401486	-0.011754	0.0423354	-0.00103715	0.029361	-0.000993707	0.0329776	-0.00067011	0.0415364	-0.0011051	0.0363085	-0.00462862	0.0373989	0.00124118	0.0230804	0.000932841	0.0460508	-0.00157407	0.0391102	-0.00685033	0.0349081	0.00146519	0.0270162	0.00318607	0.0268464	0.00209201	0.0443445	-0.000451839	0.0391337	-0.000506112	0.0254565	0.000234802	0.0339325	-0.00462916	0.0217347
196	0.0334312	-0.00158128	0.0404537	-0.00244852	0.0536361	-0.018396	0.0434338	-0.00192451	0.0435179	-0.0155321	0.0386153	-0.000592321	0.029495	-0.000320176	0.0400131	-0.0117474	0.042135	-0.00103084	0.0291618	-0.000980446	0.0328145	-0.000678704	0.0413017	-0.00110958	0.0362774	-0.00486512	0.0372559	0.00118136	0.0229415	0.000935168	0.0459575	-0.00174964	0.0389947	-0.00703301	0.0346201	0.00146108	0.0266451	0.00318285	0.0264695	0.00214911	0.0440965	-0.000253376	0.0388286	-0.000556311	0.0251506	0.000176334	0.0337417	-0.00466007	0.0215383
197	0.033264	-0.00162723	0.0402625	-0.00246184	0.0535897	-0.018587	0.0433524	-0.00210575	0.0435328	-0.0157551	0.0384824	-0.000488868	0.0293265	-0.000276309	0.0398674	-0.0117362	0.0419323	-0.00101586	0.0289632	-0.000963424	0.0326519	-0.000681841	0.0410939	-0.00112029	0.0362299	-0.00507902	0.0371502	0.00111441	0.022801	0.000943085	0.0458342	-0.00188805	0.0388589	-0.00721079	0.0343281	0.00146425	0.0262596	0.00318439	0.0260799	0.00219579	0.043943	-0.000143655	0.0385178	-0.000609868	0.0248453	0.000200221	0.0335338	-0.00465488	0.0213456
198	0.0330196	-0.00164178	0.0400645	-0.00248078	0.0535275	-0.0187563	0.043276	-0.00228431	0.0435455	-0.0159829	0.0383124	-0.00041861	0.029155	-0.000233162	0.0397069	-0.0117194	0.0417264	-0.00100196	0.0287537	-0.000947349	0.0324875	-0.000686783	0.0409194	-0.001129	0.0361734	-0.00531747	0.0370498	0.00103734	0.0226583	0.000950419	0.0456885	-0.00200039	0.038748	-0.00738414	0.0340274	0.00148053	0.0258654	0.00318509	0.0256829	0.00223202	0.0437801	-4.68263e-05	0.038212	-0.000660442	0.024535	0.000223413	0.0333519	-0.00462063	0.0211481
199	0.0328439	-0.00158536	0.0398448	-0.00250795	0.05347	-0.0189216	0.0431761	-0.0025759	0.0435604	-0.0162078	0.0381431	-0.000340377	0.0289847	-0.000186733	0.0396932	-0.0119435	0.0415204	-0.000983411	0.0285426	-0.000920152	0.0323207	-0.000688063	0.0407425	-0.00114545	0.0361263	-0.00574591	0.0369274	0.00103255	0.0225156	0.000961317	0.0455016	-0.00197593	0.0386643	-0.00756727	0.0337254	0.00146118	0.0254722	0.00318649	0.0252705	0.00229876	0.043582	6.32538918278885e-05	0.0379005	-0.000722114	0.0242242	0.000248095	0.0331691	-0.00458375	0.0209496
200	0.0326694	-0.00152578	0.0396468	-0.0025782	0.0534395	-0.0191142	0.0430342	-0.00254097	0.043648	-0.0164503	0.0379628	-0.000339881	0.0288114	-0.000149984	0.0396283	-0.0121414	0.0413159	-0.000964663	0.0283343	-0.000895063	0.0321477	-0.000687698	0.040535	-0.00114567	0.0360234	-0.00558602	0.0367701	0.00102291	0.0223731	0.000973439	0.0453255	-0.00193008	0.038579	-0.00773663	0.0334243	0.00144294	0.0250808	0.00315504	0.0249062	0.00225278	0.0434926	3.70293546619327e-05	0.0376509	-0.000805907	0.0239173	0.000273779	0.0329847	-0.00454888	0.0207512
201	0.0324816	-0.00152863	0.0394521	-0.00264708	0.0533639	-0.019357	0.0428816	-0.00253182	0.0435067	-0.0166267	0.037767	-0.000352688	0.0286385	-0.000112192	0.0395601	-0.0123357	0.0411158	-0.000947415	0.0281269	-0.000874221	0.0319751	-0.000687612	0.040341	-0.00112094	0.0359543	-0.00537857	0.0365129	0.0011728	0.0222276	0.00099046	0.045204	-0.0018556	0.0384936	-0.00789354	0.0331239	0.00142433	0.0246751	0.00312353	0.0245485	0.00221347	0.0433733	-0.000261337	0.0373501	-0.000850613	0.0236071	0.000278362	0.0327649	-0.00455845	0.0205581
202	0.0322852	-0.0015525	0.0392538	-0.00271343	0.05328	-0.0195553	0.0427515	-0.00248408	0.0433022	-0.0167808	0.037566	-0.000365888	0.0284605	-7.3195e-05	0.0394888	-0.012531	0.0409157	-0.000935365	0.0279145	-0.000853136	0.0317978	-0.000688522	0.0401503	-0.00108709	0.0354585	-0.00534503	0.0364	0.00111416	0.0220862	0.00101278	0.045045	-0.00174634	0.0387274	-0.0080013	0.0328145	0.00140449	0.0242735	0.0030898	0.0241706	0.00217542	0.0431762	-0.000504342	0.0370291	-0.000911656	0.0232911	0.000288212	0.032548	-0.00459542	0.0203564
203	0.0320894	-0.00157807	0.0390414	-0.00278009	0.0532131	-0.0197534	0.0425451	-0.00237465	0.043147	-0.0169886	0.0373703	-0.000377712	0.0282932	-3.56048e-05	0.0393487	-0.0125519	0.0407233	-0.000932689	0.0277096	-0.000820903	0.031625	-0.000690481	0.0399725	-0.00106044	0.0354493	-0.00505776	0.0363004	0.00106806	0.0219531	0.00102419	0.0449755	-0.00161461	0.0388134	-0.00813585	0.0325119	0.00138329	0.0238965	0.00305424	0.0237822	0.00210207	0.0430392	-0.000738426	0.0367217	-0.000969117	0.0229767	0.000300624	0.0323351	-0.00461958	0.0201577
204	0.031889	-0.00160397	0.0388551	-0.00284678	0.0530864	-0.0199242	0.0424182	-0.00223293	0.0429101	-0.017154	0.0371783	-0.000413215	0.0281291	3.00049752302578e-06	0.0391661	-0.0125235	0.0405221	-0.000944781	0.0275121	-0.000759628	0.0314507	-0.000689766	0.0397898	-0.00103056	0.0354133	-0.00468935	0.0362005	0.00102412	0.0218222	0.00103504	0.0449044	-0.00154121	0.0389197	-0.00825942	0.0322047	0.0013756	0.0235099	0.00302121	0.0234069	0.00202515	0.0428883	-0.000500342	0.0364065	-0.00102628	0.0226635	0.000313882	0.0321266	-0.00463565	0.0199605
205	0.0316882	-0.00162809	0.0386588	-0.00289514	0.0529207	-0.0201317	0.0422993	-0.00207543	0.0427322	-0.0173404	0.0369866	-0.000473471	0.0279441	4.58667698459425e-05	0.0390574	-0.0124409	0.0403192	-0.000952411	0.0273165	-0.000696286	0.0312765	-0.000687816	0.0396019	-0.00100676	0.035443	-0.00446487	0.0360709	0.00100061	0.0216912	0.0010489	0.0447835	-0.00148829	0.0390238	-0.00840513	0.0318931	0.00136348	0.0231172	0.00302579	0.0230306	0.001949	0.042736	-0.000370124	0.0360738	-0.00107859	0.0223496	0.000318573	0.0319399	-0.00461693	0.0197628
206	0.0314903	-0.00165311	0.0384968	-0.00298936	0.0528073	-0.0203086	0.0421864	-0.00190366	0.0423988	-0.0175873	0.0367877	-0.000537793	0.0277578	6.64940666468133e-05	0.0388644	-0.0121473	0.040104	-0.00096739	0.0271247	-0.000633406	0.0311061	-0.000695994	0.0393929	-0.00104341	0.0354328	-0.00414806	0.0359717	0.000987335	0.021563	0.00106021	0.0445663	-0.00142614	0.0391316	-0.00853768	0.0315854	0.00134894	0.0227338	0.00305251	0.0226553	0.00196285	0.0425632	-0.000232183	0.0357465	-0.00113971	0.0220398	0.000304962	0.031764	-0.00460073	0.0195637
[truncated: 294 more rows]
[truncated: 281 more columns]

## Sheet: C) Coronal
	X1.Bettongia_penicillata_SAM.24228_80days	X2.Bettongia_penicillata_SAM.24228_80days	X1.Bettongia_penicillata_SAM.24230_46days	X2.Bettongia_penicillata_SAM.24230_46days	X1.Bettongia_penicillata_SAM.24233_13.15days	X2.Bettongia_penicillata_SAM.24233_13.15days	X1.Bettongia_penicillata_SAM.24238_35days	X2.Bettongia_penicillata_SAM.24238_35days	X1.Bettongia_penicillata_SAM.24239_20days	X2.Bettongia_penicillata_SAM.24239_20days	X1.Bettongia_penicillata_SAM.24240_56days	X2.Bettongia_penicillata_SAM.24240_56days	X1.Bettongia_penicillata_SAM.24243_85.days	X2.Bettongia_penicillata_SAM.24243_85.days	X1.Bettongia_penicillata_SAM.24244_28days	X2.Bettongia_penicillata_SAM.24244_28days	X1.Bettongia_penicillata_SAM.24246_60.69days	X2.Bettongia_penicillata_SAM.24246_60.69days	X1.Bettongia_penicillata_SAM.24247_adult	X2.Bettongia_penicillata_SAM.24247_adult	X1.Bradypus_tridactylus_NHMUK_1867.4.12.579	X2.Bradypus_tridactylus_NHMUK_1867.4.12.579	X1.Bradypus_tridactylus_NHMUK_1989.226	X2.Bradypus_tridactylus_NHMUK_1989.226	X1.Bradypus_tridactylus_NHMUK_1994.6	X2.Bradypus_tridactylus_NHMUK_1994.6	X1.Bradypus_tridactylus_NHMUK_52.1173	X2.Bradypus_tridactylus_NHMUK_52.1173	X1.Bradypus_tridactylus_NHMUK_no_number	X2.Bradypus_tridactylus_NHMUK_no_number	X1.Bradypus_tridactylus_ZMB_18834	X2.Bradypus_tridactylus_ZMB_18834	X1.Bradypus_tridactylus_ZMB_9195	X2.Bradypus_tridactylus_ZMB_9195	X1.Cebus_apella_NHMUK_12.6.5.8	X2.Cebus_apella_NHMUK_12.6.5.8	X1.Cebus_apella_NHMUK_28.2.9.3	X2.Cebus_apella_NHMUK_28.2.9.3	X1.Cebus_apella_NHMUK_3.7.25.1	X2.Cebus_apella_NHMUK_3.7.25.1	X1.Cebus_apella_NHMUK_67.4.12.394	X2.Cebus_apella_NHMUK_67.4.12.394	X1.Cebus_apella_NHMUK_71.3174	X2.Cebus_apella_NHMUK_71.3174	X1.Cebus_apella_NHMUK_71.3177	X2.Cebus_apella_NHMUK_71.3177	X1.Cyclopes_didactylus_NHMUK_2010.105	X2.Cyclopes_didactylus_NHMUK_2010.105	X1.Cyclopes_didactylus_NHMUK_26.12.4.68
[truncated: 500 more rows]
[truncated: 281 more columns]
