# Supplementary material for: A suture in time: The ontogeny of cranial suture morphology in mammals
Source: J Anat. 2025 Aug 25;248(3):501–16. doi: 10.1111/joa.70035 (PMC12881876; doi:10.1111/joa.70035)
Supplement: Supplementary file 3 — Appendix S3. [file JOA-248-501-s003.xlsx]

## Sheet: A) Full dataset
Specimen	PSD	Suture	FD	Species	Clade	Age	Age_group	Diet	Dev_strategy	Dev_origin	Diet_3cats
Bettongia_penicillata_SAM-24228_80days	1.41308	Sagittal	1.08116	Bettongia penicillata	Marsupialia	I	Group2	Fungivore	Super-altricial	Mesoderm	Herbivore
Bettongia_penicillata_SAM-24230_46days	1.49016	Sagittal	1.08125	Bettongia penicillata	Marsupialia	I	Group2	Fungivore	Super-altricial	Mesoderm	Herbivore
Bettongia_penicillata_SAM-24233_13-15days	1.5578	Sagittal	1.11938	Bettongia penicillata	Marsupialia	E	Group1	Fungivore	Super-altricial	Mesoderm	Herbivore
Bettongia_penicillata_SAM-24238_35days	1.47605	Sagittal	1.07869	Bettongia penicillata	Marsupialia	I	Group2	Fungivore	Super-altricial	Mesoderm	Herbivore
Bettongia_penicillata_SAM-24239_20days	1.56343	Sagittal	1.09605	Bettongia penicillata	Marsupialia	E	Group1	Fungivore	Super-altricial	Mesoderm	Herbivore
Bettongia_penicillata_SAM-24240_56days	1.41341	Sagittal	1.07917	Bettongia penicillata	Marsupialia	I	Group2	Fungivore	Super-altricial	Mesoderm	Herbivore
Bettongia_penicillata_SAM-24243_85+days	1.39163	Sagittal	1.07712	Bettongia penicillata	Marsupialia	SA	Group3	Fungivore	Super-altricial	Mesoderm	Herbivore
Bettongia_penicillata_SAM-24244_28days	1.46988	Sagittal	1.07122	Bettongia penicillata	Marsupialia	I	Group2	Fungivore	Super-altricial	Mesoderm	Herbivore
Bettongia_penicillata_SAM-24246_60-69days	1.4214	Sagittal	1.08173	Bettongia penicillata	Marsupialia	I	Group2	Fungivore	Super-altricial	Mesoderm	Herbivore
Bettongia_penicillata_SAM-24247_adult	1.39818	Sagittal	1.07403	Bettongia penicillata	Marsupialia	A	Group4	Fungivore	Super-altricial	Mesoderm	Herbivore
Bradypus_tridactylus_NHMUK_1867.4.12.579	1.43425	Sagittal	1.08729	Bradypus tridactylus	Xenarthra	A	Group4	Herbivore	Semi-precocial	Mesoderm	Herbivore
Bradypus_tridactylus_NHMUK_1989.226	1.41756	Sagittal	1.08524	Bradypus tridactylus	Xenarthra	I	Group2	Herbivore	Semi-precocial	Mesoderm	Herbivore
Bradypus_tridactylus_NHMUK_1994.6	1.48569	Sagittal	1.05916	Bradypus tridactylus	Xenarthra	E	Group1	Herbivore	Semi-precocial	Mesoderm	Herbivore
Bradypus_tridactylus_NHMUK_52.1173	1.42043	Sagittal	1.0811	Bradypus tridactylus	Xenarthra	I	Group2	Herbivore	Semi-precocial	Mesoderm	Herbivore
Bradypus_tridactylus_NHMUK_no_number	1.38803	Sagittal	1.0833	Bradypus tridactylus	Xenarthra	SA	Group3	Herbivore	Semi-precocial	Mesoderm	Herbivore
Bradypus_tridactylus_ZMB_18834	1.41475	Sagittal	1.07362	Bradypus tridactylus	Xenarthra	E	Group1	Herbivore	Semi-precocial	Mesoderm	Herbivore
Bradypus_tridactylus_ZMB_9195	1.48029	Sagittal	1.07561	Bradypus tridactylus	Xenarthra	E	Group1	Herbivore	Semi-precocial	Mesoderm	Herbivore
Cebus_apella_NHMUK_12.6.5.8	1.42841	Sagittal	1.07562	Sapajus apella	Euarchontoglires	A	Group4	Frugivore	Semi-altricial	Mesoderm	Herbivore
Cebus_apella_NHMUK_28.2.9.3	1.4866	Sagittal	1.06214	Sapajus apella	Euarchontoglires	I	Group2	Frugivore	Semi-altricial	Mesoderm	Herbivore
Cebus_apella_NHMUK_3.7.25.1	1.46014	Sagittal	1.07259	Sapajus apella	Euarchontoglires	SA	Group3	Frugivore	Semi-altricial	Mesoderm	Herbivore
Cebus_apella_NHMUK_67.4.12.394	1.43855	Sagittal	1.09668	Sapajus apella	Euarchontoglires	E	Group1	Frugivore	Semi-altricial	Mesoderm	Herbivore
Cebus_apella_NHMUK_71.3174	1.44792	Sagittal	1.07072	Sapajus apella	Euarchontoglires	I	Group2	Frugivore	Semi-altricial	Mesoderm	Herbivore
Cebus_apella_NHMUK_71.3177	1.44316	Sagittal	1.08889	Sapajus apella	Euarchontoglires	I	Group2	Frugivore	Semi-altricial	Mesoderm	Herbivore
Cyclopes_didactylus_NHMUK_2010.105	1.44718	Sagittal	1.0867	Cyclopes didactylus	Xenarthra	I	Group2	Insectivore	Semi-precocial	Mesoderm	Faunivore
Cyclopes_didactylus_NHMUK_26.12.4.68	1.45081	Sagittal	1.09531	Cyclopes didactylus	Xenarthra	A	Group4	Insectivore	Semi-precocial	Mesoderm	Faunivore
Cyclopes_didactylus_NHMUK_55.12.36.345	1.45959	Sagittal	1.0646	Cyclopes didactylus	Xenarthra	SA	Group3	Insectivore	Semi-precocial	Mesoderm	Faunivore
Cyclopes_didactylus_ZMB_6XII1906a	1.45315	Sagittal	1.08717	Cyclopes didactylus	Xenarthra	E	Group1	Insectivore	Semi-precocial	Mesoderm	Faunivore
Dasyprocta_leporina_NHMUK_12.5.11.8	1.45316	Sagittal	1.08768	Dasyprocta leporina	Euarchontoglires	SA	Group3	Herbivore	Precocial	Mesoderm	Herbivore
Dasyprocta_leporina_NHMUK_52.1156	1.45221	Sagittal	1.08996	Dasyprocta leporina	Euarchontoglires	A	Group4	Herbivore	Precocial	Mesoderm	Herbivore
Dasyprocta_leporina_NHMUK_67.4.12.472	1.44657	Sagittal	1.08144	Dasyprocta leporina	Euarchontoglires	I	Group2	Herbivore	Precocial	Mesoderm	Herbivore
Dasyprocta_leporina_NHMUK_67.4.12.497	1.4563	Sagittal	1.0875	Dasyprocta leporina	Euarchontoglires	I	Group2	Herbivore	Precocial	Mesoderm	Herbivore
Dasyprocta_leporina_NHMUK_67.4.12.585_spec1	1.45695	Sagittal	1.09807	Dasyprocta leporina	Euarchontoglires	E	Group1	Herbivore	Precocial	Mesoderm	Herbivore
Dasyprocta_leporina_NHMUK_67.4.12.585_spec2	1.45814	Sagittal	1.0867	Dasyprocta leporina	Euarchontoglires	E	Group1	Herbivore	Precocial	Mesoderm	Herbivore
Dasyprocta_leporina_NHMUK_97.8.13.2	1.45794	Sagittal	1.09145	Dasyprocta leporina	Euarchontoglires	I	Group2	Herbivore	Precocial	Mesoderm	Herbivore
Dasyprocta_leporina_NHMUK_ZD.2021.1	1.45574	Sagittal	1.0835	Dasyprocta leporina	Euarchontoglires	I	Group2	Herbivore	Precocial	Mesoderm	Herbivore
Dasypus_novemcinctus_MNHN_1901-331	1.43904	Sagittal	1.09209	Dasypus novemcinctus	Xenarthra	I	Group2	Insectivore	Precocial	Mesoderm	Faunivore
Dasypus_novemcinctus_MNHN_1910-409b	1.4314	Sagittal	1.08931	Dasypus novemcinctus	Xenarthra	I	Group2	Insectivore	Precocial	Mesoderm	Faunivore
Dasypus_novemcinctus_MNHN_1910-410	1.44382	Sagittal	1.07668	Dasypus novemcinctus	Xenarthra	I	Group2	Insectivore	Precocial	Mesoderm	Faunivore
Dasypus_novemcinctus_z.134	1.45052	Sagittal	1.08502	Dasypus novemcinctus	Xenarthra	A	Group4	Insectivore	Precocial	Mesoderm	Faunivore
Dasypus_novemcinctus_ZMB_40641	1.48081	Sagittal	1.09026	Dasypus novemcinctus	Xenarthra	E	Group1	Insectivore	Precocial	Mesoderm	Faunivore
Dasypus_novemcinctus_ZMB_40651	1.45352	Sagittal	1.08446	Dasypus novemcinctus	Xenarthra	I	Group2	Insectivore	Precocial	Mesoderm	Faunivore
Epomops_franqueti_NHMUK_48.283	1.94964	Sagittal	1.10481	Epomops franqueti	Laurasiatheria	E	Group1	Frugivore	Altricial	Mesoderm	Herbivore
Epomops_franqueti_NHMUK_66.3499	1.44297	Sagittal	1.08635	Epomops franqueti	Laurasiatheria	A	Group4	Frugivore	Altricial	Mesoderm	Herbivore
Epomops_franqueti_NHMUK_68.353	1.44519	Sagittal	1.07816	Epomops franqueti	Laurasiatheria	E	Group1	Frugivore	Altricial	Mesoderm	Herbivore
Epomops_franqueti_NHMUK_69.198	1.58478	Sagittal	1.09529	Epomops franqueti	Laurasiatheria	E	Group1	Frugivore	Altricial	Mesoderm	Herbivore
Epomops_franqueti_NHMUK_80.7.21.4	1.43219	Sagittal	1.08116	Epomops franqueti	Laurasiatheria	I	Group2	Frugivore	Altricial	Mesoderm	Herbivore
Felis_catus_NHMUK_19.7.7.3514	1.44552	Sagittal	1.08908	Felis catus	Laurasiatheria	I	Group2	Carnivore	Semi-altricial	Mesoderm	Faunivore
Felis_catus_NHMUK_1952.10.20.1	1.45067	Sagittal	1.09271	Felis catus	Laurasiatheria	A	Group4	Carnivore	Semi-altricial	Mesoderm	Faunivore
Felis_catus_NHMUK_1952.10.20.2	1.43062	Sagittal	1.08314	Felis catus	Laurasiatheria	SA	Group3	Carnivore	Semi-altricial	Mesoderm	Faunivore
Felis_catus_NHMUK_1992.178	1.4426	Sagittal	1.07406	Felis catus	Laurasiatheria	I	Group2	Carnivore	Semi-altricial	Mesoderm	Faunivore
Felis_catus_NHMUK_1992.184	1.39252	Sagittal	1.09235	Felis catus	Laurasiatheria	I	Group2	Carnivore	Semi-altricial	Mesoderm	Faunivore
Felis_catus_NHMUK_1999.132	1.44618	Sagittal	1.08292	Felis catus	Laurasiatheria	E	Group1	Carnivore	Semi-altricial	Mesoderm	Faunivore
Felis_catus_NHMUK_69.508	1.42872	Sagittal	1.0783	Felis catus	Laurasiatheria	I	Group2	Carnivore	Semi-altricial	Mesoderm	Faunivore
Macroscelides_proboscideus_NHMUK_2.9.1.17	1.46846	Sagittal	1.09414	Macroscelides proboscideus	Afrotheria	I	Group2	Insectivore	Precocial	Mesoderm	Faunivore
Macroscelides_proboscideus_NHMUK_2.9.1.18	1.46013	Sagittal	1.09696	Macroscelides proboscideus	Afrotheria	I	Group2	Insectivore	Precocial	Mesoderm	Faunivore
Macroscelides_proboscideus_NHMUK_3.1.4.10	1.47118	Sagittal	1.09641	Macroscelides proboscideus	Afrotheria	A	Group4	Insectivore	Precocial	Mesoderm	Faunivore
Macroscelides_proboscideus_UMZC_48	1.47021	Sagittal	1.0886	Macroscelides proboscideus	Afrotheria	E	Group1	Insectivore	Precocial	Mesoderm	Faunivore
Macroscelides_proboscideus_UMZC_w3	1.44522	Sagittal	1.08907	Macroscelides proboscideus	Afrotheria	I	Group2	Insectivore	Precocial	Mesoderm	Faunivore
Macroscelides_proboscideus_UMZC_w39	1.46216	Sagittal	1.07286	Macroscelides proboscideus	Afrotheria	SA	Group3	Insectivore	Precocial	Mesoderm	Faunivore
Manis_tricuspis_NHMUK_1.8.9.108	1.45673	Sagittal	1.08465	Phataginus tricuspis	Laurasiatheria	A	Group4	Insectivore	Semi-precocial	Mesoderm	Faunivore
Manis_tricuspis_NHMUK_1999.102	1.47484	Sagittal	1.09652	Phataginus tricuspis	Laurasiatheria	E	Group1	Insectivore	Semi-precocial	Mesoderm	Faunivore
Manis_tricuspis_NHMUK_1999.93	1.46747	Sagittal	1.07377	Phataginus tricuspis	Laurasiatheria	I	Group2	Insectivore	Semi-precocial	Mesoderm	Faunivore
Manis_tricuspis_NHMUK_66.3562	1.43709	Sagittal	1.09682	Phataginus tricuspis	Laurasiatheria	SA	Group3	Insectivore	Semi-precocial	Mesoderm	Faunivore
Manis_tricuspis_NHMUK_9.1.4.66	1.45222	Sagittal	1.08608	Phataginus tricuspis	Laurasiatheria	I	Group2	Insectivore	Semi-precocial	Mesoderm	Faunivore
Manis_tricuspis_NHMUK_91.363	1.46356	Sagittal	1.09341	Phataginus tricuspis	Laurasiatheria	I	Group2	Insectivore	Semi-precocial	Mesoderm	Faunivore
Manis_tricuspis_NHMUK_95.7.17.1	1.4446	Sagittal	1.09457	Phataginus tricuspis	Laurasiatheria	I	Group2	Insectivore	Semi-precocial	Mesoderm	Faunivore
Microcebus_murinus_DLC_7030f	1.43194	Sagittal	1.08814	Microcebus murinus	Euarchontoglires	A	Group4	Frugivore	Semi-altricial	Mesoderm	Herbivore
Microcebus_murinus_infant1	1.58045	Sagittal	1.11062	Microcebus murinus	Euarchontoglires	I	Group2	Frugivore	Semi-altricial	Mesoderm	Herbivore
Microcebus_murinus_infant2	1.45342	Sagittal	1.08114	Microcebus murinus	Euarchontoglires	I	Group2	Frugivore	Semi-altricial	Mesoderm	Herbivore
Microcebus_murinus_juvenile	1.43554	Sagittal	1.07929	Microcebus murinus	Euarchontoglires	SA	Group3	Frugivore	Semi-altricial	Mesoderm	Herbivore
Monodelphis_domestica_10days	1.47905	Sagittal	1.07379	Monodelphis domestica	Marsupialia	E	Group1	Omnivore	Super-altricial	Mesoderm	Omnivore
Monodelphis_domestica_20days	1.74833	Sagittal	1.11214	Monodelphis domestica	Marsupialia	E	Group1	Omnivore	Super-altricial	Mesoderm	Omnivore
Monodelphis_domestica_22days	1.67652	Sagittal	1.09855	Monodelphis domestica	Marsupialia	I	Group2	Omnivore	Super-altricial	Mesoderm	Omnivore
Monodelphis_domestica_25days	1.50515	Sagittal	1.07837	Monodelphis domestica	Marsupialia	I	Group2	Omnivore	Super-altricial	Mesoderm	Omnivore
Monodelphis_domestica_30days	1.51614	Sagittal	1.10036	Monodelphis domestica	Marsupialia	I	Group2	Omnivore	Super-altricial	Mesoderm	Omnivore
Monodelphis_domestica_35days	1.46639	Sagittal	1.09087	Monodelphis domestica	Marsupialia	I	Group2	Omnivore	Super-altricial	Mesoderm	Omnivore
Monodelphis_domestica_6days	1.53679	Sagittal	1.08723	Monodelphis domestica	Marsupialia	E	Group1	Omnivore	Super-altricial	Mesoderm	Omnivore
Monodelphis_domestica_TMM-M-7539_57days	1.46437	Sagittal	1.08639	Monodelphis domestica	Marsupialia	I	Group2	Omnivore	Super-altricial	Mesoderm	Omnivore
Monodelphis_domestica_TMM-M-7542_75days	1.45138	Sagittal	1.0948	Monodelphis domestica	Marsupialia	I	Group2	Omnivore	Super-altricial	Mesoderm	Omnivore
Monodelphis_domestica_TMM-M-8268_90days	1.45392	Sagittal	1.09888	Monodelphis domestica	Marsupialia	SA	Group3	Omnivore	Super-altricial	Mesoderm	Omnivore
Monodelphis_domestica_TMM-M-8269_48days	1.47276	Sagittal	1.08399	Monodelphis domestica	Marsupialia	I	Group2	Omnivore	Super-altricial	Mesoderm	Omnivore
Monodelphis_domestica_TMM-M-9038_adult	1.46789	Sagittal	1.09451	Monodelphis domestica	Marsupialia	A	Group4	Omnivore	Super-altricial	Mesoderm	Omnivore
Monodelphis_domestica_UMUT-DK150007_15days	1.48397	Sagittal	1.08102	Monodelphis domestica	Marsupialia	E	Group1	Omnivore	Super-altricial	Mesoderm	Omnivore
Mus_musculus_14days_cfos_WT_1051	1.48502	Sagittal	1.0967	Mus musculus	Euarchontoglires	I	Group2	Omnivore	Altricial	Mesoderm	Omnivore
Mus_musculus_18days_cfos_WT_1044	1.46271	Sagittal	1.08187	Mus musculus	Euarchontoglires	I	Group2	Omnivore	Altricial	Mesoderm	Omnivore
Mus_musculus_25days_CD1_harddiet1	1.47715	Sagittal	1.09837	Mus musculus	Euarchontoglires	I	Group2	Omnivore	Altricial	Mesoderm	Omnivore
Mus_musculus_4.5moths_cfos_WT_1485	1.42054	Sagittal	1.08651	Mus musculus	Euarchontoglires	A	Group4	Omnivore	Altricial	Mesoderm	Omnivore
Mus_musculus_5wks_cfos_het_1038	1.47766	Sagittal	1.09454	Mus musculus	Euarchontoglires	I	Group2	Omnivore	Altricial	Mesoderm	Omnivore
Mus_musculus_9wk_CD1_harddiet1	1.47716	Sagittal	1.0627	Mus musculus	Euarchontoglires	SA	Group3	Omnivore	Altricial	Mesoderm	Omnivore
Ornithorhynchus_anatinus_NHMUK_1859.5.30.13	1.4588	Sagittal	1.09449	Ornithorhynchus anatinus	Monotremata	I	Group2	Carnivore	Super-altricial	Mesoderm	Faunivore
Ornithorhynchus_anatinus_NHMUK_90.12.4.5	1.46357	Sagittal	1.09431	Ornithorhynchus anatinus	Monotremata	A	Group4	Carnivore	Super-altricial	Mesoderm	Faunivore
Ornithorhynchus_anatinus_NHMUK_90.12.4.6	1.46538	Sagittal	1.09307	Ornithorhynchus anatinus	Monotremata	I	Group2	Carnivore	Super-altricial	Mesoderm	Faunivore
Ornithorhynchus_anatinus_NHMUK_no_number	1.45567	Sagittal	1.09603	Ornithorhynchus anatinus	Monotremata	SA	Group3	Carnivore	Super-altricial	Mesoderm	Faunivore
Phacochoerus_aethiopicus_NHMUK_66.425	1.4217	Sagittal	1.07599	Phacochoerus aethiopicus	Laurasiatheria	A	Group4	Herbivore	Precocial	Mesoderm	Herbivore
Phacochoerus_aethiopicus_NHMUK_66.428	1.4374	Sagittal	1.08089	Phacochoerus aethiopicus	Laurasiatheria	I	Group2	Herbivore	Precocial	Mesoderm	Herbivore
Phacochoerus_aethiopicus_NHMUK_66.517	1.44738	Sagittal	1.08601	Phacochoerus aethiopicus	Laurasiatheria	I	Group2	Herbivore	Precocial	Mesoderm	Herbivore
Phacochoerus_aethiopicus_NHMUK_66.523	1.45651	Sagittal	1.08616	Phacochoerus aethiopicus	Laurasiatheria	I	Group2	Herbivore	Precocial	Mesoderm	Herbivore
Phacochoerus_aethiopicus_NHMUK_66.807_01AUG1962_spec2	1.42471	Sagittal	1.0759	Phacochoerus aethiopicus	Laurasiatheria	E	Group1	Herbivore	Precocial	Mesoderm	Herbivore
Phacochoerus_aethiopicus_NHMUK_66.807_28AUG1962	1.43499	Sagittal	1.08639	Phacochoerus aethiopicus	Laurasiatheria	E	Group1	Herbivore	Precocial	Mesoderm	Herbivore
Phacochoerus_aethiopicus_NHMUK_66.808_A	1.43257	Sagittal	1.07167	Phacochoerus aethiopicus	Laurasiatheria	E	Group1	Herbivore	Precocial	Mesoderm	Herbivore
Phacochoerus_aethiopicus_NHMUK_66.811	1.41445	Sagittal	1.08247	Phacochoerus aethiopicus	Laurasiatheria	I	Group2	Herbivore	Precocial	Mesoderm	Herbivore
Phacochoerus_aethiopicus_NHMUK_71.2124	1.48435	Sagittal	1.06828	Phacochoerus aethiopicus	Laurasiatheria	I	Group2	Herbivore	Precocial	Mesoderm	Herbivore
Phacochoerus_aethiopicus_NHMUK_71.2125	1.4337	Sagittal	1.07909	Phacochoerus aethiopicus	Laurasiatheria	SA	Group3	Herbivore	Precocial	Mesoderm	Herbivore
Phacochoerus_aethiopicus_NHMUK_71.7.3.4	1.43838	Sagittal	1.08902	Phacochoerus aethiopicus	Laurasiatheria	I	Group2	Herbivore	Precocial	Mesoderm	Herbivore
Phascolarctos_cincereus_KoalasBottomMiddle_spec2	1.4789	Sagittal	1.08897	Phascolarctos cincereus	Marsupialia	I	Group2	Herbivore	Super-altricial	Mesoderm	Herbivore
Phascolarctos_cincereus_Pcin3-1_57days	1.45301	Sagittal	1.08413	Phascolarctos cincereus	Marsupialia	I	Group2	Herbivore	Super-altricial	Mesoderm	Herbivore
Phascolarctos_cincereus_Pcin3-13_51days	1.44677	Sagittal	1.08259	Phascolarctos cincereus	Marsupialia	I	Group2	Herbivore	Super-altricial	Mesoderm	Herbivore
Phascolarctos_cincereus_Pcin3-5_46days	1.49116	Sagittal	1.07519	Phascolarctos cincereus	Marsupialia	I	Group2	Herbivore	Super-altricial	Mesoderm	Herbivore
Phascolarctos_cincereus_Pcin3-6_25days	1.46753	Sagittal	1.09166	Phascolarctos cincereus	Marsupialia	I	Group2	Herbivore	Super-altricial	Mesoderm	Herbivore
Phascolarctos_cincereus_Pcin3-7_21days	1.49456	Sagittal	1.11074	Phascolarctos cincereus	Marsupialia	I	Group2	Herbivore	Super-altricial	Mesoderm	Herbivore
Phascolarctos_cincereus_Pcin3-8_30days	1.4983	Sagittal	1.08851	Phascolarctos cincereus	Marsupialia	I	Group2	Herbivore	Super-altricial	Mesoderm	Herbivore
Phascolarctos_cincereus_Pcin3-9_15days	1.54413	Sagittal	1.09474	Phascolarctos cincereus	Marsupialia	E	Group1	Herbivore	Super-altricial	Mesoderm	Herbivore
Phascolarctos_cincereus_PcinLge02_100+days	1.45414	Sagittal	1.08936	Phascolarctos cincereus	Marsupialia	A	Group4	Herbivore	Super-altricial	Mesoderm	Herbivore
Phascolarctos_cincereus_PcinLge03_100+days	1.46321	Sagittal	1.08371	Phascolarctos cincereus	Marsupialia	SA	Group3	Herbivore	Super-altricial	Mesoderm	Herbivore
Phascolarctos_cincereus_PcinLge05_60+days	1.44948	Sagittal	1.08138	Phascolarctos cincereus	Marsupialia	I	Group2	Herbivore	Super-altricial	Mesoderm	Herbivore
Rattus_rattus_NHMUK_1997.69	1.47621	Sagittal	1.05909	Rattus rattus	Euarchontoglires	I	Group2	Omnivore	Altricial	Mesoderm	Omnivore
Rattus_rattus_NHMUK_1999.14	1.46059	Sagittal	1.0656	Rattus rattus	Euarchontoglires	A	Group4	Omnivore	Altricial	Mesoderm	Omnivore
Rattus_rattus_NHMUK_52.1111	1.48123	Sagittal	1.08754	Rattus rattus	Euarchontoglires	SA	Group3	Omnivore	Altricial	Mesoderm	Omnivore
Rattus_rattus_NHMUK_70.103	1.47223	Sagittal	1.08366	Rattus rattus	Euarchontoglires	I	Group2	Omnivore	Altricial	Mesoderm	Omnivore
Rattus_rattus_NHMUK_79.1343	1.47632	Sagittal	1.0965	Rattus rattus	Euarchontoglires	I	Group2	Omnivore	Altricial	Mesoderm	Omnivore
Setifer_setosus_NHMUK_1974.484	1.45188	Sagittal	1.08612	Setifer setosus	Afrotheria	A	Group4	Omnivore	Altricial	Mesoderm	Omnivore
Setifer_setosus_NHMUK_55.12.26.304	1.51185	Sagittal	1.08475	Setifer setosus	Afrotheria	I	Group2	Omnivore	Altricial	Mesoderm	Omnivore
Setifer_setosus_NHMUK_70.360	1.47848	Sagittal	1.09108	Setifer setosus	Afrotheria	I	Group2	Omnivore	Altricial	Mesoderm	Omnivore
Setifer_setosus_NHMUK_74.545	1.62835	Sagittal	1.08659	Setifer setosus	Afrotheria	I	Group2	Omnivore	Altricial	Mesoderm	Omnivore
Setifer_setosus_NHMUK_74.554	1.6024	Sagittal	1.11181	Setifer setosus	Afrotheria	I	Group2	Omnivore	Altricial	Mesoderm	Omnivore
Setifer_setosus_NHMUK_76.273	1.44579	Sagittal	1.07974	Setifer setosus	Afrotheria	I	Group2	Omnivore	Altricial	Mesoderm	Omnivore
Setifer_setosus_NHMUK_76.274	1.47219	Sagittal	1.09983	Setifer setosus	Afrotheria	SA	Group3	Omnivore	Altricial	Mesoderm	Omnivore
Setifer_setosus_NHMUK_79.545	1.46934	Sagittal	1.08589	Setifer setosus	Afrotheria	I	Group2	Omnivore	Altricial	Mesoderm	Omnivore
Setonix_brachyurus_NHMUK_1989.580	1.48359	Sagittal	1.06513	Setonix brachyurus	Marsupialia	E	Group1	Herbivore	Super-altricial	Mesoderm	Herbivore
Setonix_brachyurus_NHMUK_1989.581	1.48082	Sagittal	1.06779	Setonix brachyurus	Marsupialia	I	Group2	Herbivore	Super-altricial	Mesoderm	Herbivore
Setonix_brachyurus_NHMUK_1989.582	1.49561	Sagittal	1.07332	Setonix brachyurus	Marsupialia	I	Group2	Herbivore	Super-altricial	Mesoderm	Herbivore
Setonix_brachyurus_NHMUK_1989.583	1.47225	Sagittal	1.07432	Setonix brachyurus	Marsupialia	I	Group2	Herbivore	Super-altricial	Mesoderm	Herbivore
Setonix_brachyurus_NHMUK_1989.584	1.46374	Sagittal	1.07904	Setonix brachyurus	Marsupialia	I	Group2	Herbivore	Super-altricial	Mesoderm	Herbivore
Setonix_brachyurus_NHMUK_1989.585	1.47592	Sagittal	1.07844	Setonix brachyurus	Marsupialia	I	Group2	Herbivore	Super-altricial	Mesoderm	Herbivore
Setonix_brachyurus_NHMUK_1989.586	1.45394	Sagittal	1.08116	Setonix brachyurus	Marsupialia	I	Group2	Herbivore	Super-altricial	Mesoderm	Herbivore
Setonix_brachyurus_NHMUK_1989.587	1.47959	Sagittal	1.07959	Setonix brachyurus	Marsupialia	I	Group2	Herbivore	Super-altricial	Mesoderm	Herbivore
Setonix_brachyurus_NHMUK_1989.588	1.44207	Sagittal	1.08022	Setonix brachyurus	Marsupialia	I	Group2	Herbivore	Super-altricial	Mesoderm	Herbivore
Setonix_brachyurus_NHMUK_1989.589	1.53485	Sagittal	1.0924	Setonix brachyurus	Marsupialia	I	Group2	Herbivore	Super-altricial	Mesoderm	Herbivore
Setonix_brachyurus_NHMUK_1989.590	1.43039	Sagittal	1.08573	Setonix brachyurus	Marsupialia	SA	Group3	Herbivore	Super-altricial	Mesoderm	Herbivore
Setonix_brachyurus_NHMUK_1989.591	1.47855	Sagittal	1.08777	Setonix brachyurus	Marsupialia	I	Group2	Herbivore	Super-altricial	Mesoderm	Herbivore
Setonix_brachyurus_NHMUK_6.8.1.245	1.46055	Sagittal	1.08908	Setonix brachyurus	Marsupialia	A	Group4	Herbivore	Super-altricial	Mesoderm	Herbivore
Sminthopsis_macroura_Smac54dPYA_No44_08_54days	1.45223	Sagittal	1.08391	Sminthopsis macroura	Marsupialia	I	Group2	Insectivore	Super-altricial	Mesoderm	Faunivore
Sminthopsis_macroura_Smac64_9_09_64days	1.43428	Sagittal	1.09075	Sminthopsis macroura	Marsupialia	I	Group2	Insectivore	Super-altricial	Mesoderm	Faunivore
Sminthopsis_macroura_SmacAdult33_08_adult	1.47609	Sagittal	1.08128	Sminthopsis macroura	Marsupialia	A	Group4	Insectivore	Super-altricial	Mesoderm	Faunivore
Sminthopsis_macroura_Smacd19_19days	1.45627	Sagittal	1.10268	Sminthopsis macroura	Marsupialia	E	Group1	Insectivore	Super-altricial	Mesoderm	Faunivore
Sminthopsis_macroura_Smacd22_22days	1.53632	Sagittal	1.08082	Sminthopsis macroura	Marsupialia	I	Group2	Insectivore	Super-altricial	Mesoderm	Faunivore
Sminthopsis_macroura_Smacd31_31days	1.50955	Sagittal	1.08454	Sminthopsis macroura	Marsupialia	I	Group2	Insectivore	Super-altricial	Mesoderm	Faunivore
Sminthopsis_macroura_SmacPYE74d_No14_08_74days	1.47735	Sagittal	1.09262	Sminthopsis macroura	Marsupialia	SA	Group3	Insectivore	Super-altricial	Mesoderm	Faunivore
Talpa_europaea_NHMUK_19.4.57	1.46819	Sagittal	1.09954	Talpa europaea	Laurasiatheria	SA	Group3	Insectivore	Altricial	Mesoderm	Faunivore
Talpa_europaea_NHMUK_1989.565	1.45785	Sagittal	1.09729	Talpa europaea	Laurasiatheria	A	Group4	Insectivore	Altricial	Mesoderm	Faunivore
Talpa_europaea_NHMUK_57.366	1.47145	Sagittal	1.09669	Talpa europaea	Laurasiatheria	I	Group2	Insectivore	Altricial	Mesoderm	Faunivore
Talpa_europaea_NHMUK_57.367	1.47979	Sagittal	1.08789	Talpa europaea	Laurasiatheria	I	Group2	Insectivore	Altricial	Mesoderm	Faunivore
Talpa_europaea_NHMUK_57.368	1.43114	Sagittal	1.07936	Talpa europaea	Laurasiatheria	I	Group2	Insectivore	Altricial	Mesoderm	Faunivore
Talpa_europaea_NHMUK_57.370	1.46672	Sagittal	1.09473	Talpa europaea	Laurasiatheria	I	Group2	Insectivore	Altricial	Mesoderm	Faunivore
Talpa_europaea_NHMUK_57.371	1.46132	Sagittal	1.09254	Talpa europaea	Laurasiatheria	I	Group2	Insectivore	Altricial	Mesoderm	Faunivore
Talpa_europaea_NHMUK_57.374	1.4821	Sagittal	1.09824	Talpa europaea	Laurasiatheria	I	Group2	Insectivore	Altricial	Mesoderm	Faunivore
Trichosaurus_vulpecula_TV1_adult	1.44535	Sagittal	1.08406	Trichosaurus vulpecula	Marsupialia	SA	Group3	Herbivore	Super-altricial	Mesoderm	Herbivore
Trichosaurus_vulpecula_TV2_100days	1.4559	Sagittal	1.06843	Trichosaurus vulpecula	Marsupialia	A	Group4	Herbivore	Super-altricial	Mesoderm	Herbivore
Trichosaurus_vulpecula_TV3_85days	1.45582	Sagittal	1.07754	Trichosaurus vulpecula	Marsupialia	I	Group2	Herbivore	Super-altricial	Mesoderm	Herbivore
Trichosaurus_vulpecula_TV6_35-42days	1.44584	Sagittal	1.09565	Trichosaurus vulpecula	Marsupialia	I	Group2	Herbivore	Super-altricial	Mesoderm	Herbivore
Trichosaurus_vulpecula_TV7_35days	1.51119	Sagittal	1.08882	Trichosaurus vulpecula	Marsupialia	I	Group2	Herbivore	Super-altricial	Mesoderm	Herbivore
Trichosaurus_vulpecula_TV8_68days	1.45316	Sagittal	1.08054	Trichosaurus vulpecula	Marsupialia	I	Group2	Herbivore	Super-altricial	Mesoderm	Herbivore
Trichosaurus_vulpecula_TVAC_14days	1.4378	Sagittal	1.09241	Trichosaurus vulpecula	Marsupialia	E	Group1	Herbivore	Super-altricial	Mesoderm	Herbivore
Trichosaurus_vulpecula_TVPYE_15days	1.49363	Sagittal	1.07722	Trichosaurus vulpecula	Marsupialia	E	Group1	Herbivore	Super-altricial	Mesoderm	Herbivore
Trichosaurus_vulpecula_TVPYK_21days	1.472	Sagittal	1.09449	Trichosaurus vulpecula	Marsupialia	I	Group2	Herbivore	Super-altricial	Mesoderm	Herbivore
Bettongia_penicillata_SAM-24228_80days	1.47907	Coronal	1.07021	Bettongia penicillata	Marsupialia	I	Group2	Fungivore	Super-altricial	Boundary	Herbivore
Bettongia_penicillata_SAM-24230_46days	1.44242	Coronal	1.07461	Bettongia penicillata	Marsupialia	I	Group2	Fungivore	Super-altricial	Boundary	Herbivore
Bettongia_penicillata_SAM-24233_13-15days	1.60137	Coronal	1.11246	Bettongia penicillata	Marsupialia	E	Group1	Fungivore	Super-altricial	Boundary	Herbivore
Bettongia_penicillata_SAM-24238_35days	1.45095	Coronal	1.07459	Bettongia penicillata	Marsupialia	I	Group2	Fungivore	Super-altricial	Boundary	Herbivore
Bettongia_penicillata_SAM-24239_20days	1.46973	Coronal	1.10125	Bettongia penicillata	Marsupialia	E	Group1	Fungivore	Super-altricial	Boundary	Herbivore
Bettongia_penicillata_SAM-24240_56days	1.4607	Coronal	1.05969	Bettongia penicillata	Marsupialia	I	Group2	Fungivore	Super-altricial	Boundary	Herbivore
Bettongia_penicillata_SAM-24243_85+days	1.46915	Coronal	1.07678	Bettongia penicillata	Marsupialia	SA	Group3	Fungivore	Super-altricial	Boundary	Herbivore
Bettongia_penicillata_SAM-24244_28days	1.45741	Coronal	1.08546	Bettongia penicillata	Marsupialia	I	Group2	Fungivore	Super-altricial	Boundary	Herbivore
Bettongia_penicillata_SAM-24246_60-69days	1.46815	Coronal	1.06842	Bettongia penicillata	Marsupialia	I	Group2	Fungivore	Super-altricial	Boundary	Herbivore
Bettongia_penicillata_SAM-24247_adult	1.50101	Coronal	1.07567	Bettongia penicillata	Marsupialia	A	Group4	Fungivore	Super-altricial	Boundary	Herbivore
Bradypus_tridactylus_NHMUK_1867.4.12.579	1.51255	Coronal	1.0878	Bradypus tridactylus	Xenarthra	A	Group4	Herbivore	Semi-precocial	Boundary	Herbivore
Bradypus_tridactylus_NHMUK_1989.226	1.53517	Coronal	1.06983	Bradypus tridactylus	Xenarthra	I	Group2	Herbivore	Semi-precocial	Boundary	Herbivore
Bradypus_tridactylus_NHMUK_1994.6	1.49649	Coronal	1.08305	Bradypus tridactylus	Xenarthra	E	Group1	Herbivore	Semi-precocial	Boundary	Herbivore
Bradypus_tridactylus_NHMUK_52.1173	1.50308	Coronal	1.08758	Bradypus tridactylus	Xenarthra	I	Group2	Herbivore	Semi-precocial	Boundary	Herbivore
Bradypus_tridactylus_NHMUK_no_number	1.49015	Coronal	1.07809	Bradypus tridactylus	Xenarthra	SA	Group3	Herbivore	Semi-precocial	Boundary	Herbivore
Bradypus_tridactylus_ZMB_18834	1.46983	Coronal	1.08336	Bradypus tridactylus	Xenarthra	E	Group1	Herbivore	Semi-precocial	Boundary	Herbivore
Bradypus_tridactylus_ZMB_9195	1.4995	Coronal	1.08	Bradypus tridactylus	Xenarthra	E	Group1	Herbivore	Semi-precocial	Boundary	Herbivore
Cebus_apella_NHMUK_12.6.5.8	1.4865	Coronal	1.07738	Sapajus apella	Euarchontoglires	A	Group4	Frugivore	Semi-altricial	Boundary	Herbivore
Cebus_apella_NHMUK_28.2.9.3	1.47821	Coronal	1.06656	Sapajus apella	Euarchontoglires	I	Group2	Frugivore	Semi-altricial	Boundary	Herbivore
Cebus_apella_NHMUK_3.7.25.1	1.45247	Coronal	1.06254	Sapajus apella	Euarchontoglires	SA	Group3	Frugivore	Semi-altricial	Boundary	Herbivore
Cebus_apella_NHMUK_67.4.12.394	1.47416	Coronal	1.07442	Sapajus apella	Euarchontoglires	E	Group1	Frugivore	Semi-altricial	Boundary	Herbivore
Cebus_apella_NHMUK_71.3174	1.51235	Coronal	1.08334	Sapajus apella	Euarchontoglires	I	Group2	Frugivore	Semi-altricial	Boundary	Herbivore
Cebus_apella_NHMUK_71.3177	1.4656	Coronal	1.05916	Sapajus apella	Euarchontoglires	I	Group2	Frugivore	Semi-altricial	Boundary	Herbivore
Cyclopes_didactylus_NHMUK_2010.105	1.47066	Coronal	1.07858	Cyclopes didactylus	Xenarthra	I	Group2	Insectivore	Semi-precocial	Boundary	Faunivore
Cyclopes_didactylus_NHMUK_26.12.4.68	1.44531	Coronal	1.07677	Cyclopes didactylus	Xenarthra	A	Group4	Insectivore	Semi-precocial	Boundary	Faunivore
Cyclopes_didactylus_NHMUK_55.12.36.345	1.44436	Coronal	1.08342	Cyclopes didactylus	Xenarthra	SA	Group3	Insectivore	Semi-precocial	Boundary	Faunivore
Cyclopes_didactylus_ZMB_6XII1906a	1.47878	Coronal	1.07761	Cyclopes didactylus	Xenarthra	E	Group1	Insectivore	Semi-precocial	Boundary	Faunivore
Dasyprocta_leporina_NHMUK_12.5.11.8	1.50298	Coronal	1.06035	Dasyprocta leporina	Euarchontoglires	SA	Group3	Herbivore	Precocial	Boundary	Herbivore
Dasyprocta_leporina_NHMUK_52.1156	1.52015	Coronal	1.07889	Dasyprocta leporina	Euarchontoglires	A	Group4	Herbivore	Precocial	Boundary	Herbivore
Dasyprocta_leporina_NHMUK_67.4.12.472	1.52175	Coronal	1.05974	Dasyprocta leporina	Euarchontoglires	I	Group2	Herbivore	Precocial	Boundary	Herbivore
Dasyprocta_leporina_NHMUK_67.4.12.497	1.44649	Coronal	1.07398	Dasyprocta leporina	Euarchontoglires	I	Group2	Herbivore	Precocial	Boundary	Herbivore
Dasyprocta_leporina_NHMUK_67.4.12.585_spec1	1.50128	Coronal	1.08585	Dasyprocta leporina	Euarchontoglires	E	Group1	Herbivore	Precocial	Boundary	Herbivore
Dasyprocta_leporina_NHMUK_67.4.12.585_spec2	1.48044	Coronal	1.06797	Dasyprocta leporina	Euarchontoglires	E	Group1	Herbivore	Precocial	Boundary	Herbivore
Dasyprocta_leporina_NHMUK_97.8.13.2	1.52917	Coronal	1.0618	Dasyprocta leporina	Euarchontoglires	I	Group2	Herbivore	Precocial	Boundary	Herbivore
Dasyprocta_leporina_NHMUK_ZD.2021.1	1.50557	Coronal	1.06109	Dasyprocta leporina	Euarchontoglires	I	Group2	Herbivore	Precocial	Boundary	Herbivore
Dasypus_novemcinctus_MNHN_1901-331	1.55769	Coronal	1.09228	Dasypus novemcinctus	Xenarthra	I	Group2	Insectivore	Precocial	Boundary	Faunivore
Dasypus_novemcinctus_MNHN_1910-409b	1.52555	Coronal	1.06527	Dasypus novemcinctus	Xenarthra	I	Group2	Insectivore	Precocial	Boundary	Faunivore
Dasypus_novemcinctus_MNHN_1910-410	1.54826	Coronal	1.06511	Dasypus novemcinctus	Xenarthra	I	Group2	Insectivore	Precocial	Boundary	Faunivore
Dasypus_novemcinctus_z.134	1.47658	Coronal	1.09229	Dasypus novemcinctus	Xenarthra	A	Group4	Insectivore	Precocial	Boundary	Faunivore
Dasypus_novemcinctus_ZMB_40641	1.87818	Coronal	1.1144	Dasypus novemcinctus	Xenarthra	E	Group1	Insectivore	Precocial	Boundary	Faunivore
Dasypus_novemcinctus_ZMB_40651	1.55432	Coronal	1.08856	Dasypus novemcinctus	Xenarthra	I	Group2	Insectivore	Precocial	Boundary	Faunivore
Epomops_franqueti_NHMUK_48.283	1.45834	Coronal	1.07609	Epomops franqueti	Laurasiatheria	E	Group1	Frugivore	Altricial	Boundary	Herbivore
Epomops_franqueti_NHMUK_66.3499	1.4754	Coronal	1.0753	Epomops franqueti	Laurasiatheria	A	Group4	Frugivore	Altricial	Boundary	Herbivore
Epomops_franqueti_NHMUK_68.353	1.43452	Coronal	1.05962	Epomops franqueti	Laurasiatheria	E	Group1	Frugivore	Altricial	Boundary	Herbivore
Epomops_franqueti_NHMUK_69.198	1.65256	Coronal	1.09678	Epomops franqueti	Laurasiatheria	E	Group1	Frugivore	Altricial	Boundary	Herbivore
Epomops_franqueti_NHMUK_80.7.21.4	1.45922	Coronal	1.07597	Epomops franqueti	Laurasiatheria	I	Group2	Frugivore	Altricial	Boundary	Herbivore
Felis_catus_NHMUK_19.7.7.3514	1.56469	Coronal	1.08082	Felis catus	Laurasiatheria	I	Group2	Carnivore	Semi-altricial	Boundary	Faunivore
Felis_catus_NHMUK_1952.10.20.1	1.55798	Coronal	1.0859	Felis catus	Laurasiatheria	A	Group4	Carnivore	Semi-altricial	Boundary	Faunivore
Felis_catus_NHMUK_1952.10.20.2	1.4634	Coronal	1.06483	Felis catus	Laurasiatheria	SA	Group3	Carnivore	Semi-altricial	Boundary	Faunivore
Felis_catus_NHMUK_1992.178	1.6424	Coronal	1.07202	Felis catus	Laurasiatheria	I	Group2	Carnivore	Semi-altricial	Boundary	Faunivore
Felis_catus_NHMUK_1992.184	1.56337	Coronal	1.08604	Felis catus	Laurasiatheria	I	Group2	Carnivore	Semi-altricial	Boundary	Faunivore
Felis_catus_NHMUK_1999.132	1.58845	Coronal	1.0981	Felis catus	Laurasiatheria	E	Group1	Carnivore	Semi-altricial	Boundary	Faunivore
Felis_catus_NHMUK_69.508	1.53189	Coronal	1.07611	Felis catus	Laurasiatheria	I	Group2	Carnivore	Semi-altricial	Boundary	Faunivore
Macroscelides_proboscideus_NHMUK_2.9.1.17	1.47747	Coronal	1.05887	Macroscelides proboscideus	Afrotheria	I	Group2	Insectivore	Precocial	Boundary	Faunivore
Macroscelides_proboscideus_NHMUK_2.9.1.18	1.46957	Coronal	1.06563	Macroscelides proboscideus	Afrotheria	I	Group2	Insectivore	Precocial	Boundary	Faunivore
Macroscelides_proboscideus_NHMUK_3.1.4.10	1.46196	Coronal	1.06239	Macroscelides proboscideus	Afrotheria	A	Group4	Insectivore	Precocial	Boundary	Faunivore
Macroscelides_proboscideus_UMZC_48	1.48463	Coronal	1.07711	Macroscelides proboscideus	Afrotheria	E	Group1	Insectivore	Precocial	Boundary	Faunivore
Macroscelides_proboscideus_UMZC_w3	1.47081	Coronal	1.07761	Macroscelides proboscideus	Afrotheria	I	Group2	Insectivore	Precocial	Boundary	Faunivore
Macroscelides_proboscideus_UMZC_w39	1.49321	Coronal	1.07844	Macroscelides proboscideus	Afrotheria	SA	Group3	Insectivore	Precocial	Boundary	Faunivore
Manis_tricuspis_NHMUK_1.8.9.108	1.565	Coronal	1.08414	Phataginus tricuspis	Laurasiatheria	A	Group4	Insectivore	Semi-precocial	Boundary	Faunivore
Manis_tricuspis_NHMUK_1999.102	1.47102	Coronal	1.0855	Phataginus tricuspis	Laurasiatheria	E	Group1	Insectivore	Semi-precocial	Boundary	Faunivore
Manis_tricuspis_NHMUK_1999.93	1.53488	Coronal	1.08307	Phataginus tricuspis	Laurasiatheria	I	Group2	Insectivore	Semi-precocial	Boundary	Faunivore
Manis_tricuspis_NHMUK_66.3562	1.54594	Coronal	1.08051	Phataginus tricuspis	Laurasiatheria	SA	Group3	Insectivore	Semi-precocial	Boundary	Faunivore
Manis_tricuspis_NHMUK_9.1.4.66	1.53891	Coronal	1.0853	Phataginus tricuspis	Laurasiatheria	I	Group2	Insectivore	Semi-precocial	Boundary	Faunivore
Manis_tricuspis_NHMUK_91.363	1.51845	Coronal	1.0807	Phataginus tricuspis	Laurasiatheria	I	Group2	Insectivore	Semi-precocial	Boundary	Faunivore
Manis_tricuspis_NHMUK_95.7.17.1	1.54265	Coronal	1.08216	Phataginus tricuspis	Laurasiatheria	I	Group2	Insectivore	Semi-precocial	Boundary	Faunivore
Microcebus_murinus_DLC_7030f	1.41308	Coronal	1.07051	Microcebus murinus	Euarchontoglires	A	Group4	Frugivore	Semi-altricial	Boundary	Herbivore
Microcebus_murinus_infant1	1.48429	Coronal	1.06544	Microcebus murinus	Euarchontoglires	I	Group2	Frugivore	Semi-altricial	Boundary	Herbivore
Microcebus_murinus_infant2	1.43385	Coronal	1.07237	Microcebus murinus	Euarchontoglires	I	Group2	Frugivore	Semi-altricial	Boundary	Herbivore
Microcebus_murinus_juvenile	1.42818	Coronal	1.07664	Microcebus murinus	Euarchontoglires	SA	Group3	Frugivore	Semi-altricial	Boundary	Herbivore
Monodelphis_domestica_10days	1.55652	Coronal	1.11787	Monodelphis domestica	Marsupialia	E	Group1	Omnivore	Super-altricial	Boundary	Omnivore
Monodelphis_domestica_20days	1.62389	Coronal	1.12252	Monodelphis domestica	Marsupialia	E	Group1	Omnivore	Super-altricial	Boundary	Omnivore
Monodelphis_domestica_22days	1.65557	Coronal	1.08347	Monodelphis domestica	Marsupialia	I	Group2	Omnivore	Super-altricial	Boundary	Omnivore
Monodelphis_domestica_25days	1.6203	Coronal	1.10499	Monodelphis domestica	Marsupialia	I	Group2	Omnivore	Super-altricial	Boundary	Omnivore
Monodelphis_domestica_30days	1.65468	Coronal	1.09748	Monodelphis domestica	Marsupialia	I	Group2	Omnivore	Super-altricial	Boundary	Omnivore
Monodelphis_domestica_35days	1.8561	Coronal	1.12235	Monodelphis domestica	Marsupialia	I	Group2	Omnivore	Super-altricial	Boundary	Omnivore
Monodelphis_domestica_6days	1.79441	Coronal	1.1301	Monodelphis domestica	Marsupialia	E	Group1	Omnivore	Super-altricial	Boundary	Omnivore
Monodelphis_domestica_TMM-M-7539_57days	1.52805	Coronal	1.08335	Monodelphis domestica	Marsupialia	I	Group2	Omnivore	Super-altricial	Boundary	Omnivore
Monodelphis_domestica_TMM-M-7542_75days	1.57632	Coronal	1.1132	Monodelphis domestica	Marsupialia	I	Group2	Omnivore	Super-altricial	Boundary	Omnivore
Monodelphis_domestica_TMM-M-8268_90days	1.64845	Coronal	1.10212	Monodelphis domestica	Marsupialia	SA	Group3	Omnivore	Super-altricial	Boundary	Omnivore
Monodelphis_domestica_TMM-M-8269_48days	1.5578	Coronal	1.10161	Monodelphis domestica	Marsupialia	I	Group2	Omnivore	Super-altricial	Boundary	Omnivore
Monodelphis_domestica_TMM-M-9038_adult	1.73802	Coronal	1.11608	Monodelphis domestica	Marsupialia	A	Group4	Omnivore	Super-altricial	Boundary	Omnivore
Monodelphis_domestica_UMUT-DK150007_15days	1.41606	Coronal	1.08652	Monodelphis domestica	Marsupialia	E	Group1	Omnivore	Super-altricial	Boundary	Omnivore
Mus_musculus_14days_cfos_WT_1051	1.52988	Coronal	1.07875	Mus musculus	Euarchontoglires	I	Group2	Omnivore	Altricial	Boundary	Omnivore
Mus_musculus_18days_cfos_WT_1044	1.67412	Coronal	1.10895	Mus musculus	Euarchontoglires	I	Group2	Omnivore	Altricial	Boundary	Omnivore
Mus_musculus_25days_CD1_harddiet1	1.77018	Coronal	1.11313	Mus musculus	Euarchontoglires	I	Group2	Omnivore	Altricial	Boundary	Omnivore
Mus_musculus_4.5moths_cfos_WT_1485	1.91477	Coronal	1.12088	Mus musculus	Euarchontoglires	A	Group4	Omnivore	Altricial	Boundary	Omnivore
Mus_musculus_5wks_cfos_het_1038	1.74624	Coronal	1.10778	Mus musculus	Euarchontoglires	I	Group2	Omnivore	Altricial	Boundary	Omnivore
Mus_musculus_9wk_CD1_harddiet1	1.8036	Coronal	1.11105	Mus musculus	Euarchontoglires	SA	Group3	Omnivore	Altricial	Boundary	Omnivore
Ornithorhynchus_anatinus_NHMUK_1859.5.30.13	1.75417	Coronal	1.10397	Ornithorhynchus anatinus	Monotremata	I	Group2	Carnivore	Super-altricial	Boundary	Faunivore
Ornithorhynchus_anatinus_NHMUK_90.12.4.5	1.74963	Coronal	1.117	Ornithorhynchus anatinus	Monotremata	A	Group4	Carnivore	Super-altricial	Boundary	Faunivore
Ornithorhynchus_anatinus_NHMUK_90.12.4.6	1.6696	Coronal	1.10342	Ornithorhynchus anatinus	Monotremata	I	Group2	Carnivore	Super-altricial	Boundary	Faunivore
Ornithorhynchus_anatinus_NHMUK_no_number	1.47249	Coronal	1.10181	Ornithorhynchus anatinus	Monotremata	SA	Group3	Carnivore	Super-altricial	Boundary	Faunivore
Phacochoerus_aethiopicus_NHMUK_66.425	1.54053	Coronal	1.0738	Phacochoerus aethiopicus	Laurasiatheria	A	Group4	Herbivore	Precocial	Boundary	Herbivore
Phacochoerus_aethiopicus_NHMUK_66.428	1.50183	Coronal	1.07695	Phacochoerus aethiopicus	Laurasiatheria	I	Group2	Herbivore	Precocial	Boundary	Herbivore
Phacochoerus_aethiopicus_NHMUK_66.517	1.44494	Coronal	1.06537	Phacochoerus aethiopicus	Laurasiatheria	I	Group2	Herbivore	Precocial	Boundary	Herbivore
Phacochoerus_aethiopicus_NHMUK_66.523	1.42134	Coronal	1.07433	Phacochoerus aethiopicus	Laurasiatheria	I	Group2	Herbivore	Precocial	Boundary	Herbivore
Phacochoerus_aethiopicus_NHMUK_66.807_01AUG1962_spec2	1.4699	Coronal	1.08015	Phacochoerus aethiopicus	Laurasiatheria	E	Group1	Herbivore	Precocial	Boundary	Herbivore
Phacochoerus_aethiopicus_NHMUK_66.807_28AUG1962	1.49403	Coronal	1.08219	Phacochoerus aethiopicus	Laurasiatheria	E	Group1	Herbivore	Precocial	Boundary	Herbivore
Phacochoerus_aethiopicus_NHMUK_66.808_A	1.46287	Coronal	1.0845	Phacochoerus aethiopicus	Laurasiatheria	E	Group1	Herbivore	Precocial	Boundary	Herbivore
Phacochoerus_aethiopicus_NHMUK_66.811	1.48572	Coronal	1.08514	Phacochoerus aethiopicus	Laurasiatheria	I	Group2	Herbivore	Precocial	Boundary	Herbivore
Phacochoerus_aethiopicus_NHMUK_71.2124	1.4804	Coronal	1.0769	Phacochoerus aethiopicus	Laurasiatheria	I	Group2	Herbivore	Precocial	Boundary	Herbivore
Phacochoerus_aethiopicus_NHMUK_71.2125	1.52484	Coronal	1.07821	Phacochoerus aethiopicus	Laurasiatheria	SA	Group3	Herbivore	Precocial	Boundary	Herbivore
Phacochoerus_aethiopicus_NHMUK_71.7.3.4	1.55864	Coronal	1.07176	Phacochoerus aethiopicus	Laurasiatheria	I	Group2	Herbivore	Precocial	Boundary	Herbivore
Phascolarctos_cincereus_KoalasBottomMiddle_spec2	1.49673	Coronal	1.06798	Phascolarctos cincereus	Marsupialia	I	Group2	Herbivore	Super-altricial	Boundary	Herbivore
Phascolarctos_cincereus_Pcin3-1_57days	1.50483	Coronal	1.06886	Phascolarctos cincereus	Marsupialia	I	Group2	Herbivore	Super-altricial	Boundary	Herbivore
Phascolarctos_cincereus_Pcin3-13_51days	1.49128	Coronal	1.09299	Phascolarctos cincereus	Marsupialia	I	Group2	Herbivore	Super-altricial	Boundary	Herbivore
Phascolarctos_cincereus_Pcin3-5_46days	1.45492	Coronal	1.06876	Phascolarctos cincereus	Marsupialia	I	Group2	Herbivore	Super-altricial	Boundary	Herbivore
Phascolarctos_cincereus_Pcin3-6_25days	1.50291	Coronal	1.08503	Phascolarctos cincereus	Marsupialia	I	Group2	Herbivore	Super-altricial	Boundary	Herbivore
Phascolarctos_cincereus_Pcin3-7_21days	1.79233	Coronal	1.09385	Phascolarctos cincereus	Marsupialia	I	Group2	Herbivore	Super-altricial	Boundary	Herbivore
Phascolarctos_cincereus_Pcin3-8_30days	1.52815	Coronal	1.09036	Phascolarctos cincereus	Marsupialia	I	Group2	Herbivore	Super-altricial	Boundary	Herbivore
Phascolarctos_cincereus_Pcin3-9_15days	1.68938	Coronal	1.11064	Phascolarctos cincereus	Marsupialia	E	Group1	Herbivore	Super-altricial	Boundary	Herbivore
Phascolarctos_cincereus_PcinLge02_100+days	1.4752	Coronal	1.07146	Phascolarctos cincereus	Marsupialia	A	Group4	Herbivore	Super-altricial	Boundary	Herbivore
Phascolarctos_cincereus_PcinLge03_100+days	1.48383	Coronal	1.0675	Phascolarctos cincereus	Marsupialia	SA	Group3	Herbivore	Super-altricial	Boundary	Herbivore
Phascolarctos_cincereus_PcinLge05_60+days	1.45058	Coronal	1.05911	Phascolarctos cincereus	Marsupialia	I	Group2	Herbivore	Super-altricial	Boundary	Herbivore
Rattus_rattus_NHMUK_1997.69	1.51825	Coronal	1.07542	Rattus rattus	Euarchontoglires	I	Group2	Omnivore	Altricial	Boundary	Omnivore
Rattus_rattus_NHMUK_1999.14	1.55477	Coronal	1.09775	Rattus rattus	Euarchontoglires	A	Group4	Omnivore	Altricial	Boundary	Omnivore
Rattus_rattus_NHMUK_52.1111	1.50259	Coronal	1.08675	Rattus rattus	Euarchontoglires	SA	Group3	Omnivore	Altricial	Boundary	Omnivore
Rattus_rattus_NHMUK_70.103	1.45314	Coronal	1.06703	Rattus rattus	Euarchontoglires	I	Group2	Omnivore	Altricial	Boundary	Omnivore
Rattus_rattus_NHMUK_79.1343	1.81743	Coronal	1.07691	Rattus rattus	Euarchontoglires	I	Group2	Omnivore	Altricial	Boundary	Omnivore
Setifer_setosus_NHMUK_1974.484	1.52843	Coronal	1.06902	Setifer setosus	Afrotheria	A	Group4	Omnivore	Altricial	Boundary	Omnivore
Setifer_setosus_NHMUK_55.12.26.304	1.52879	Coronal	1.07331	Setifer setosus	Afrotheria	I	Group2	Omnivore	Altricial	Boundary	Omnivore
Setifer_setosus_NHMUK_70.360	1.50689	Coronal	1.06818	Setifer setosus	Afrotheria	I	Group2	Omnivore	Altricial	Boundary	Omnivore
Setifer_setosus_NHMUK_74.545	1.57297	Coronal	1.0905	Setifer setosus	Afrotheria	I	Group2	Omnivore	Altricial	Boundary	Omnivore
Setifer_setosus_NHMUK_74.554	1.44172	Coronal	1.06511	Setifer setosus	Afrotheria	I	Group2	Omnivore	Altricial	Boundary	Omnivore
Setifer_setosus_NHMUK_76.273	1.45472	Coronal	1.06412	Setifer setosus	Afrotheria	I	Group2	Omnivore	Altricial	Boundary	Omnivore
Setifer_setosus_NHMUK_76.274	1.46917	Coronal	1.07792	Setifer setosus	Afrotheria	SA	Group3	Omnivore	Altricial	Boundary	Omnivore
Setifer_setosus_NHMUK_79.545	1.48244	Coronal	1.07932	Setifer setosus	Afrotheria	I	Group2	Omnivore	Altricial	Boundary	Omnivore
Setonix_brachyurus_NHMUK_1989.580	1.46222	Coronal	1.06126	Setonix brachyurus	Marsupialia	E	Group1	Herbivore	Super-altricial	Boundary	Herbivore
Setonix_brachyurus_NHMUK_1989.581	1.42325	Coronal	1.0582	Setonix brachyurus	Marsupialia	I	Group2	Herbivore	Super-altricial	Boundary	Herbivore
Setonix_brachyurus_NHMUK_1989.582	1.48555	Coronal	1.07502	Setonix brachyurus	Marsupialia	I	Group2	Herbivore	Super-altricial	Boundary	Herbivore
Setonix_brachyurus_NHMUK_1989.583	1.4744	Coronal	1.07537	Setonix brachyurus	Marsupialia	I	Group2	Herbivore	Super-altricial	Boundary	Herbivore
Setonix_brachyurus_NHMUK_1989.584	1.55368	Coronal	1.08616	Setonix brachyurus	Marsupialia	I	Group2	Herbivore	Super-altricial	Boundary	Herbivore
Setonix_brachyurus_NHMUK_1989.585	1.47719	Coronal	1.07033	Setonix brachyurus	Marsupialia	I	Group2	Herbivore	Super-altricial	Boundary	Herbivore
Setonix_brachyurus_NHMUK_1989.586	1.4568	Coronal	1.06657	Setonix brachyurus	Marsupialia	I	Group2	Herbivore	Super-altricial	Boundary	Herbivore
Setonix_brachyurus_NHMUK_1989.587	1.49148	Coronal	1.07966	Setonix brachyurus	Marsupialia	I	Group2	Herbivore	Super-altricial	Boundary	Herbivore
Setonix_brachyurus_NHMUK_1989.588	1.45887	Coronal	1.06992	Setonix brachyurus	Marsupialia	I	Group2	Herbivore	Super-altricial	Boundary	Herbivore
Setonix_brachyurus_NHMUK_1989.589	1.52226	Coronal	1.06926	Setonix brachyurus	Marsupialia	I	Group2	Herbivore	Super-altricial	Boundary	Herbivore
Setonix_brachyurus_NHMUK_1989.590	1.45655	Coronal	1.06685	Setonix brachyurus	Marsupialia	SA	Group3	Herbivore	Super-altricial	Boundary	Herbivore
Setonix_brachyurus_NHMUK_1989.591	1.48838	Coronal	1.0675	Setonix brachyurus	Marsupialia	I	Group2	Herbivore	Super-altricial	Boundary	Herbivore
Setonix_brachyurus_NHMUK_6.8.1.245	1.59725	Coronal	1.06462	Setonix brachyurus	Marsupialia	A	Group4	Herbivore	Super-altricial	Boundary	Herbivore
Sminthopsis_macroura_Smac54dPYA_No44_08_54days	1.48732	Coronal	1.06885	Sminthopsis macroura	Marsupialia	I	Group2	Insectivore	Super-altricial	Boundary	Faunivore
Sminthopsis_macroura_Smac64_9_09_64days	1.57418	Coronal	1.06669	Sminthopsis macroura	Marsupialia	I	Group2	Insectivore	Super-altricial	Boundary	Faunivore
Sminthopsis_macroura_SmacAdult33_08_adult	2.1432	Coronal	1.10917	Sminthopsis macroura	Marsupialia	A	Group4	Insectivore	Super-altricial	Boundary	Faunivore
Sminthopsis_macroura_Smacd19_19days	1.47136	Coronal	1.08462	Sminthopsis macroura	Marsupialia	E	Group1	Insectivore	Super-altricial	Boundary	Faunivore
Sminthopsis_macroura_Smacd22_22days	1.47308	Coronal	1.07903	Sminthopsis macroura	Marsupialia	I	Group2	Insectivore	Super-altricial	Boundary	Faunivore
Sminthopsis_macroura_Smacd31_31days	1.49626	Coronal	1.08377	Sminthopsis macroura	Marsupialia	I	Group2	Insectivore	Super-altricial	Boundary	Faunivore
Sminthopsis_macroura_SmacPYE74d_No14_08_74days	1.57461	Coronal	1.09348	Sminthopsis macroura	Marsupialia	SA	Group3	Insectivore	Super-altricial	Boundary	Faunivore
Talpa_europaea_NHMUK_19.4.57	1.56694	Coronal	1.1052	Talpa europaea	Laurasiatheria	SA	Group3	Insectivore	Altricial	Boundary	Faunivore
Talpa_europaea_NHMUK_1989.565	1.51406	Coronal	1.05777	Talpa europaea	Laurasiatheria	A	Group4	Insectivore	Altricial	Boundary	Faunivore
Talpa_europaea_NHMUK_57.366	1.50094	Coronal	1.0765	Talpa europaea	Laurasiatheria	I	Group2	Insectivore	Altricial	Boundary	Faunivore
Talpa_europaea_NHMUK_57.367	1.49114	Coronal	1.07703	Talpa europaea	Laurasiatheria	I	Group2	Insectivore	Altricial	Boundary	Faunivore
Talpa_europaea_NHMUK_57.368	1.50031	Coronal	1.08896	Talpa europaea	Laurasiatheria	I	Group2	Insectivore	Altricial	Boundary	Faunivore
Talpa_europaea_NHMUK_57.370	1.56019	Coronal	1.08709	Talpa europaea	Laurasiatheria	I	Group2	Insectivore	Altricial	Boundary	Faunivore
Talpa_europaea_NHMUK_57.371	1.49719	Coronal	1.08005	Talpa europaea	Laurasiatheria	I	Group2	Insectivore	Altricial	Boundary	Faunivore
Talpa_europaea_NHMUK_57.374	1.49878	Coronal	1.07916	Talpa europaea	Laurasiatheria	I	Group2	Insectivore	Altricial	Boundary	Faunivore
Trichosaurus_vulpecula_TV1_adult	1.49598	Coronal	1.07495	Trichosaurus vulpecula	Marsupialia	SA	Group3	Herbivore	Super-altricial	Boundary	Herbivore
Trichosaurus_vulpecula_TV2_100days	1.45918	Coronal	1.06535	Trichosaurus vulpecula	Marsupialia	A	Group4	Herbivore	Super-altricial	Boundary	Herbivore
Trichosaurus_vulpecula_TV3_85days	1.50832	Coronal	1.08085	Trichosaurus vulpecula	Marsupialia	I	Group2	Herbivore	Super-altricial	Boundary	Herbivore
Trichosaurus_vulpecula_TV6_35-42days	1.50957	Coronal	1.1018	Trichosaurus vulpecula	Marsupialia	I	Group2	Herbivore	Super-altricial	Boundary	Herbivore
Trichosaurus_vulpecula_TV7_35days	1.45824	Coronal	1.0803	Trichosaurus vulpecula	Marsupialia	I	Group2	Herbivore	Super-altricial	Boundary	Herbivore
Trichosaurus_vulpecula_TV8_68days	1.50724	Coronal	1.09028	Trichosaurus vulpecula	Marsupialia	I	Group2	Herbivore	Super-altricial	Boundary	Herbivore
Trichosaurus_vulpecula_TVAC_14days	1.51224	Coronal	1.0683	Trichosaurus vulpecula	Marsupialia	E	Group1	Herbivore	Super-altricial	Boundary	Herbivore
Trichosaurus_vulpecula_TVPYE_15days	1.4495	Coronal	1.07284	Trichosaurus vulpecula	Marsupialia	E	Group1	Herbivore	Super-altricial	Boundary	Herbivore
Trichosaurus_vulpecula_TVPYK_21days	1.49939	Coronal	1.10209	Trichosaurus vulpecula	Marsupialia	I	Group2	Herbivore	Super-altricial	Boundary	Herbivore
Bettongia_penicillata_SAM-24228_80days	1.44881	Interfrontal	1.09449	Bettongia penicillata	Marsupialia	I	Group2	Fungivore	Super-altricial	Neural crest	Herbivore
Bettongia_penicillata_SAM-24230_46days	1.45982	Interfrontal	1.098	Bettongia penicillata	Marsupialia	I	Group2	Fungivore	Super-altricial	Neural crest	Herbivore
Bettongia_penicillata_SAM-24233_13-15days	1.47408	Interfrontal	1.09937	Bettongia penicillata	Marsupialia	E	Group1	Fungivore	Super-altricial	Neural crest	Herbivore
Bettongia_penicillata_SAM-24238_35days	1.46669	Interfrontal	1.08636	Bettongia penicillata	Marsupialia	I	Group2	Fungivore	Super-altricial	Neural crest	Herbivore
Bettongia_penicillata_SAM-24239_20days	1.46862	Interfrontal	1.07962	Bettongia penicillata	Marsupialia	E	Group1	Fungivore	Super-altricial	Neural crest	Herbivore
Bettongia_penicillata_SAM-24240_56days	1.488	Interfrontal	1.08407	Bettongia penicillata	Marsupialia	I	Group2	Fungivore	Super-altricial	Neural crest	Herbivore
Bettongia_penicillata_SAM-24243_85+days	1.46277	Interfrontal	1.0841	Bettongia penicillata	Marsupialia	SA	Group3	Fungivore	Super-altricial	Neural crest	Herbivore
Bettongia_penicillata_SAM-24244_28days	1.46131	Interfrontal	1.07955	Bettongia penicillata	Marsupialia	I	Group2	Fungivore	Super-altricial	Neural crest	Herbivore
Bettongia_penicillata_SAM-24246_60-69days	1.5016	Interfrontal	1.08664	Bettongia penicillata	Marsupialia	I	Group2	Fungivore	Super-altricial	Neural crest	Herbivore
Bettongia_penicillata_SAM-24247_adult	1.45634	Interfrontal	1.07797	Bettongia penicillata	Marsupialia	A	Group4	Fungivore	Super-altricial	Neural crest	Herbivore
Bradypus_tridactylus_NHMUK_1867.4.12.579	1.49045	Interfrontal	1.09033	Bradypus tridactylus	Xenarthra	A	Group4	Herbivore	Semi-precocial	Neural crest	Herbivore
Bradypus_tridactylus_NHMUK_1989.226	1.4665	Interfrontal	1.09359	Bradypus tridactylus	Xenarthra	I	Group2	Herbivore	Semi-precocial	Neural crest	Herbivore
Bradypus_tridactylus_NHMUK_1994.6	1.45989	Interfrontal	1.10146	Bradypus tridactylus	Xenarthra	E	Group1	Herbivore	Semi-precocial	Neural crest	Herbivore
Bradypus_tridactylus_NHMUK_52.1173	1.46561	Interfrontal	1.08004	Bradypus tridactylus	Xenarthra	I	Group2	Herbivore	Semi-precocial	Neural crest	Herbivore
Bradypus_tridactylus_NHMUK_no_number	1.45919	Interfrontal	1.08872	Bradypus tridactylus	Xenarthra	SA	Group3	Herbivore	Semi-precocial	Neural crest	Herbivore
Bradypus_tridactylus_ZMB_18834	1.49725	Interfrontal	1.08998	Bradypus tridactylus	Xenarthra	E	Group1	Herbivore	Semi-precocial	Neural crest	Herbivore
Bradypus_tridactylus_ZMB_9195	1.49949	Interfrontal	1.0885	Bradypus tridactylus	Xenarthra	E	Group1	Herbivore	Semi-precocial	Neural crest	Herbivore
Cebus_apella_NHMUK_12.6.5.8	1.56171	Interfrontal	1.09743	Sapajus apella	Euarchontoglires	A	Group4	Frugivore	Semi-altricial	Neural crest	Herbivore
Cebus_apella_NHMUK_28.2.9.3	1.57219	Interfrontal	1.09508	Sapajus apella	Euarchontoglires	I	Group2	Frugivore	Semi-altricial	Neural crest	Herbivore
Cebus_apella_NHMUK_3.7.25.1	1.5504	Interfrontal	1.0956	Sapajus apella	Euarchontoglires	SA	Group3	Frugivore	Semi-altricial	Neural crest	Herbivore
Cebus_apella_NHMUK_67.4.12.394	1.58428	Interfrontal	1.08359	Sapajus apella	Euarchontoglires	E	Group1	Frugivore	Semi-altricial	Neural crest	Herbivore
Cebus_apella_NHMUK_71.3174	1.57886	Interfrontal	1.09322	Sapajus apella	Euarchontoglires	I	Group2	Frugivore	Semi-altricial	Neural crest	Herbivore
Cebus_apella_NHMUK_71.3177	1.53481	Interfrontal	1.09304	Sapajus apella	Euarchontoglires	I	Group2	Frugivore	Semi-altricial	Neural crest	Herbivore
Cyclopes_didactylus_NHMUK_2010.105	1.47056	Interfrontal	1.0902	Cyclopes didactylus	Xenarthra	I	Group2	Insectivore	Semi-precocial	Neural crest	Faunivore
Cyclopes_didactylus_NHMUK_26.12.4.68	1.46246	Interfrontal	1.09701	Cyclopes didactylus	Xenarthra	A	Group4	Insectivore	Semi-precocial	Neural crest	Faunivore
Cyclopes_didactylus_NHMUK_55.12.36.345	1.46136	Interfrontal	1.08819	Cyclopes didactylus	Xenarthra	SA	Group3	Insectivore	Semi-precocial	Neural crest	Faunivore
Cyclopes_didactylus_ZMB_6XII1906a	1.47148	Interfrontal	1.09725	Cyclopes didactylus	Xenarthra	E	Group1	Insectivore	Semi-precocial	Neural crest	Faunivore
Dasyprocta_leporina_NHMUK_12.5.11.8	1.46475	Interfrontal	1.08083	Dasyprocta leporina	Euarchontoglires	SA	Group3	Herbivore	Precocial	Neural crest	Herbivore
Dasyprocta_leporina_NHMUK_52.1156	1.46141	Interfrontal	1.10193	Dasyprocta leporina	Euarchontoglires	A	Group4	Herbivore	Precocial	Neural crest	Herbivore
Dasyprocta_leporina_NHMUK_67.4.12.472	1.46667	Interfrontal	1.1066	Dasyprocta leporina	Euarchontoglires	I	Group2	Herbivore	Precocial	Neural crest	Herbivore
Dasyprocta_leporina_NHMUK_67.4.12.497	1.4737	Interfrontal	1.09275	Dasyprocta leporina	Euarchontoglires	I	Group2	Herbivore	Precocial	Neural crest	Herbivore
Dasyprocta_leporina_NHMUK_67.4.12.585_spec1	1.47476	Interfrontal	1.08836	Dasyprocta leporina	Euarchontoglires	E	Group1	Herbivore	Precocial	Neural crest	Herbivore
Dasyprocta_leporina_NHMUK_67.4.12.585_spec2	1.46953	Interfrontal	1.0786	Dasyprocta leporina	Euarchontoglires	E	Group1	Herbivore	Precocial	Neural crest	Herbivore
Dasyprocta_leporina_NHMUK_97.8.13.2	1.46435	Interfrontal	1.08123	Dasyprocta leporina	Euarchontoglires	I	Group2	Herbivore	Precocial	Neural crest	Herbivore
Dasyprocta_leporina_NHMUK_ZD.2021.1	1.45963	Interfrontal	1.06497	Dasyprocta leporina	Euarchontoglires	I	Group2	Herbivore	Precocial	Neural crest	Herbivore
Dasypus_novemcinctus_MNHN_1901-331	1.457	Interfrontal	1.0882	Dasypus novemcinctus	Xenarthra	I	Group2	Insectivore	Precocial	Neural crest	Faunivore
Dasypus_novemcinctus_MNHN_1910-409b	1.46708	Interfrontal	1.07375	Dasypus novemcinctus	Xenarthra	I	Group2	Insectivore	Precocial	Neural crest	Faunivore
Dasypus_novemcinctus_MNHN_1910-410	1.46496	Interfrontal	1.07571	Dasypus novemcinctus	Xenarthra	I	Group2	Insectivore	Precocial	Neural crest	Faunivore
Dasypus_novemcinctus_z.134	1.46202	Interfrontal	1.0754	Dasypus novemcinctus	Xenarthra	A	Group4	Insectivore	Precocial	Neural crest	Faunivore
Dasypus_novemcinctus_ZMB_40641	1.46624	Interfrontal	1.06195	Dasypus novemcinctus	Xenarthra	E	Group1	Insectivore	Precocial	Neural crest	Faunivore
Dasypus_novemcinctus_ZMB_40651	1.45095	Interfrontal	1.073	Dasypus novemcinctus	Xenarthra	I	Group2	Insectivore	Precocial	Neural crest	Faunivore
Epomops_franqueti_NHMUK_48.283	1.46899	Interfrontal	1.08039	Epomops franqueti	Laurasiatheria	E	Group1	Frugivore	Altricial	Neural crest	Herbivore
Epomops_franqueti_NHMUK_66.3499	1.46503	Interfrontal	1.10277	Epomops franqueti	Laurasiatheria	A	Group4	Frugivore	Altricial	Neural crest	Herbivore
Epomops_franqueti_NHMUK_68.353	1.47784	Interfrontal	1.08758	Epomops franqueti	Laurasiatheria	E	Group1	Frugivore	Altricial	Neural crest	Herbivore
Epomops_franqueti_NHMUK_69.198	1.52023	Interfrontal	1.09028	Epomops franqueti	Laurasiatheria	E	Group1	Frugivore	Altricial	Neural crest	Herbivore
Epomops_franqueti_NHMUK_80.7.21.4	1.47212	Interfrontal	1.09033	Epomops franqueti	Laurasiatheria	I	Group2	Frugivore	Altricial	Neural crest	Herbivore
Felis_catus_NHMUK_19.7.7.3514	1.50756	Interfrontal	1.09454	Felis catus	Laurasiatheria	I	Group2	Carnivore	Semi-altricial	Neural crest	Faunivore
Felis_catus_NHMUK_1952.10.20.1	1.49016	Interfrontal	1.09905	Felis catus	Laurasiatheria	A	Group4	Carnivore	Semi-altricial	Neural crest	Faunivore
Felis_catus_NHMUK_1952.10.20.2	1.48075	Interfrontal	1.09867	Felis catus	Laurasiatheria	SA	Group3	Carnivore	Semi-altricial	Neural crest	Faunivore
Felis_catus_NHMUK_1992.178	1.52859	Interfrontal	1.10098	Felis catus	Laurasiatheria	I	Group2	Carnivore	Semi-altricial	Neural crest	Faunivore
Felis_catus_NHMUK_1992.184	1.47599	Interfrontal	1.1013	Felis catus	Laurasiatheria	I	Group2	Carnivore	Semi-altricial	Neural crest	Faunivore
Felis_catus_NHMUK_1999.132	1.47603	Interfrontal	1.09257	Felis catus	Laurasiatheria	E	Group1	Carnivore	Semi-altricial	Neural crest	Faunivore
Felis_catus_NHMUK_69.508	1.52721	Interfrontal	1.08934	Felis catus	Laurasiatheria	I	Group2	Carnivore	Semi-altricial	Neural crest	Faunivore
Macroscelides_proboscideus_NHMUK_2.9.1.17	1.47417	Interfrontal	1.08867	Macroscelides proboscideus	Afrotheria	I	Group2	Insectivore	Precocial	Neural crest	Faunivore
Macroscelides_proboscideus_NHMUK_2.9.1.18	1.47018	Interfrontal	1.08244	Macroscelides proboscideus	Afrotheria	I	Group2	Insectivore	Precocial	Neural crest	Faunivore
Macroscelides_proboscideus_NHMUK_3.1.4.10	1.46516	Interfrontal	1.08749	Macroscelides proboscideus	Afrotheria	A	Group4	Insectivore	Precocial	Neural crest	Faunivore
Macroscelides_proboscideus_UMZC_48	1.50797	Interfrontal	1.08924	Macroscelides proboscideus	Afrotheria	E	Group1	Insectivore	Precocial	Neural crest	Faunivore
Macroscelides_proboscideus_UMZC_w3	1.45757	Interfrontal	1.08518	Macroscelides proboscideus	Afrotheria	I	Group2	Insectivore	Precocial	Neural crest	Faunivore
Macroscelides_proboscideus_UMZC_w39	1.46924	Interfrontal	1.09634	Macroscelides proboscideus	Afrotheria	SA	Group3	Insectivore	Precocial	Neural crest	Faunivore
Manis_tricuspis_NHMUK_1.8.9.108	1.46488	Interfrontal	1.09879	Phataginus tricuspis	Laurasiatheria	A	Group4	Insectivore	Semi-precocial	Neural crest	Faunivore
Manis_tricuspis_NHMUK_1999.102	1.4691	Interfrontal	1.08951	Phataginus tricuspis	Laurasiatheria	E	Group1	Insectivore	Semi-precocial	Neural crest	Faunivore
Manis_tricuspis_NHMUK_1999.93	1.46379	Interfrontal	1.07136	Phataginus tricuspis	Laurasiatheria	I	Group2	Insectivore	Semi-precocial	Neural crest	Faunivore
Manis_tricuspis_NHMUK_66.3562	1.46961	Interfrontal	1.09149	Phataginus tricuspis	Laurasiatheria	SA	Group3	Insectivore	Semi-precocial	Neural crest	Faunivore
Manis_tricuspis_NHMUK_9.1.4.66	1.47692	Interfrontal	1.089	Phataginus tricuspis	Laurasiatheria	I	Group2	Insectivore	Semi-precocial	Neural crest	Faunivore
Manis_tricuspis_NHMUK_91.363	1.47018	Interfrontal	1.10245	Phataginus tricuspis	Laurasiatheria	I	Group2	Insectivore	Semi-precocial	Neural crest	Faunivore
Manis_tricuspis_NHMUK_95.7.17.1	1.46471	Interfrontal	1.07208	Phataginus tricuspis	Laurasiatheria	I	Group2	Insectivore	Semi-precocial	Neural crest	Faunivore
Microcebus_murinus_DLC_7030f	1.45938	Interfrontal	1.07624	Microcebus murinus	Euarchontoglires	A	Group4	Frugivore	Semi-altricial	Neural crest	Herbivore
Microcebus_murinus_infant1	1.48143	Interfrontal	1.09006	Microcebus murinus	Euarchontoglires	I	Group2	Frugivore	Semi-altricial	Neural crest	Herbivore
Microcebus_murinus_infant2	1.48175	Interfrontal	1.09134	Microcebus murinus	Euarchontoglires	I	Group2	Frugivore	Semi-altricial	Neural crest	Herbivore
Microcebus_murinus_juvenile	1.47083	Interfrontal	1.09438	Microcebus murinus	Euarchontoglires	SA	Group3	Frugivore	Semi-altricial	Neural crest	Herbivore
Monodelphis_domestica_10days	1.59874	Interfrontal	1.09733	Monodelphis domestica	Marsupialia	E	Group1	Omnivore	Super-altricial	Neural crest	Omnivore
Monodelphis_domestica_20days	1.47524	Interfrontal	1.08451	Monodelphis domestica	Marsupialia	E	Group1	Omnivore	Super-altricial	Neural crest	Omnivore
Monodelphis_domestica_22days	1.49153	Interfrontal	1.09238	Monodelphis domestica	Marsupialia	I	Group2	Omnivore	Super-altricial	Neural crest	Omnivore
Monodelphis_domestica_25days	1.47112	Interfrontal	1.09125	Monodelphis domestica	Marsupialia	I	Group2	Omnivore	Super-altricial	Neural crest	Omnivore
Monodelphis_domestica_30days	1.48112	Interfrontal	1.09768	Monodelphis domestica	Marsupialia	I	Group2	Omnivore	Super-altricial	Neural crest	Omnivore
Monodelphis_domestica_35days	1.4673	Interfrontal	1.08304	Monodelphis domestica	Marsupialia	I	Group2	Omnivore	Super-altricial	Neural crest	Omnivore
Monodelphis_domestica_6days	1.40831	Interfrontal	1.08891	Monodelphis domestica	Marsupialia	E	Group1	Omnivore	Super-altricial	Neural crest	Omnivore
Monodelphis_domestica_TMM-M-7539_57days	1.47298	Interfrontal	1.07957	Monodelphis domestica	Marsupialia	I	Group2	Omnivore	Super-altricial	Neural crest	Omnivore
Monodelphis_domestica_TMM-M-7542_75days	1.46717	Interfrontal	1.09656	Monodelphis domestica	Marsupialia	I	Group2	Omnivore	Super-altricial	Neural crest	Omnivore
Monodelphis_domestica_TMM-M-8268_90days	1.44255	Interfrontal	1.11011	Monodelphis domestica	Marsupialia	SA	Group3	Omnivore	Super-altricial	Neural crest	Omnivore
Monodelphis_domestica_TMM-M-8269_48days	1.46413	Interfrontal	1.10104	Monodelphis domestica	Marsupialia	I	Group2	Omnivore	Super-altricial	Neural crest	Omnivore
Monodelphis_domestica_TMM-M-9038_adult	1.45676	Interfrontal	1.10017	Monodelphis domestica	Marsupialia	A	Group4	Omnivore	Super-altricial	Neural crest	Omnivore
Monodelphis_domestica_UMUT-DK150007_15days	1.49497	Interfrontal	1.08322	Monodelphis domestica	Marsupialia	E	Group1	Omnivore	Super-altricial	Neural crest	Omnivore
Mus_musculus_14days_cfos_WT_1051	1.47648	Interfrontal	1.10523	Mus musculus	Euarchontoglires	I	Group2	Omnivore	Altricial	Neural crest	Omnivore
Mus_musculus_18days_cfos_WT_1044	1.46871	Interfrontal	1.06753	Mus musculus	Euarchontoglires	I	Group2	Omnivore	Altricial	Neural crest	Omnivore
Mus_musculus_25days_CD1_harddiet1	1.46917	Interfrontal	1.07433	Mus musculus	Euarchontoglires	I	Group2	Omnivore	Altricial	Neural crest	Omnivore
Mus_musculus_4.5moths_cfos_WT_1485	1.47105	Interfrontal	1.09662	Mus musculus	Euarchontoglires	A	Group4	Omnivore	Altricial	Neural crest	Omnivore
Mus_musculus_5wks_cfos_het_1038	1.46803	Interfrontal	1.09258	Mus musculus	Euarchontoglires	I	Group2	Omnivore	Altricial	Neural crest	Omnivore
Mus_musculus_9wk_CD1_harddiet1	1.47713	Interfrontal	1.0824	Mus musculus	Euarchontoglires	SA	Group3	Omnivore	Altricial	Neural crest	Omnivore
Ornithorhynchus_anatinus_NHMUK_1859.5.30.13	1.45682	Interfrontal	1.09162	Ornithorhynchus anatinus	Monotremata	I	Group2	Carnivore	Super-altricial	Neural crest	Faunivore
Ornithorhynchus_anatinus_NHMUK_90.12.4.5	1.47507	Interfrontal	1.08604	Ornithorhynchus anatinus	Monotremata	A	Group4	Carnivore	Super-altricial	Neural crest	Faunivore
Ornithorhynchus_anatinus_NHMUK_90.12.4.6	1.45759	Interfrontal	1.09159	Ornithorhynchus anatinus	Monotremata	I	Group2	Carnivore	Super-altricial	Neural crest	Faunivore
Ornithorhynchus_anatinus_NHMUK_no_number	1.48913	Interfrontal	1.08682	Ornithorhynchus anatinus	Monotremata	SA	Group3	Carnivore	Super-altricial	Neural crest	Faunivore
Phacochoerus_aethiopicus_NHMUK_66.425	1.45048	Interfrontal	1.07739	Phacochoerus aethiopicus	Laurasiatheria	A	Group4	Herbivore	Precocial	Neural crest	Herbivore
Phacochoerus_aethiopicus_NHMUK_66.428	1.46612	Interfrontal	1.07644	Phacochoerus aethiopicus	Laurasiatheria	I	Group2	Herbivore	Precocial	Neural crest	Herbivore
Phacochoerus_aethiopicus_NHMUK_66.517	1.46355	Interfrontal	1.0908	Phacochoerus aethiopicus	Laurasiatheria	I	Group2	Herbivore	Precocial	Neural crest	Herbivore
Phacochoerus_aethiopicus_NHMUK_66.523	1.46953	Interfrontal	1.10256	Phacochoerus aethiopicus	Laurasiatheria	I	Group2	Herbivore	Precocial	Neural crest	Herbivore
Phacochoerus_aethiopicus_NHMUK_66.807_01AUG1962_spec2	1.52891	Interfrontal	1.09458	Phacochoerus aethiopicus	Laurasiatheria	E	Group1	Herbivore	Precocial	Neural crest	Herbivore
Phacochoerus_aethiopicus_NHMUK_66.807_28AUG1962	1.5436	Interfrontal	1.08962	Phacochoerus aethiopicus	Laurasiatheria	E	Group1	Herbivore	Precocial	Neural crest	Herbivore
Phacochoerus_aethiopicus_NHMUK_66.808_A	1.51663	Interfrontal	1.09125	Phacochoerus aethiopicus	Laurasiatheria	E	Group1	Herbivore	Precocial	Neural crest	Herbivore
Phacochoerus_aethiopicus_NHMUK_66.811	1.49513	Interfrontal	1.09038	Phacochoerus aethiopicus	Laurasiatheria	I	Group2	Herbivore	Precocial	Neural crest	Herbivore
Phacochoerus_aethiopicus_NHMUK_71.2124	1.44836	Interfrontal	1.09525	Phacochoerus aethiopicus	Laurasiatheria	I	Group2	Herbivore	Precocial	Neural crest	Herbivore
Phacochoerus_aethiopicus_NHMUK_71.2125	1.45912	Interfrontal	1.08424	Phacochoerus aethiopicus	Laurasiatheria	SA	Group3	Herbivore	Precocial	Neural crest	Herbivore
Phacochoerus_aethiopicus_NHMUK_71.7.3.4	1.46325	Interfrontal	1.08838	Phacochoerus aethiopicus	Laurasiatheria	I	Group2	Herbivore	Precocial	Neural crest	Herbivore
Phascolarctos_cincereus_KoalasBottomMiddle_spec2	1.47452	Interfrontal	1.08971	Phascolarctos cincereus	Marsupialia	I	Group2	Herbivore	Super-altricial	Neural crest	Herbivore
Phascolarctos_cincereus_Pcin3-1_57days	1.4934	Interfrontal	1.07972	Phascolarctos cincereus	Marsupialia	I	Group2	Herbivore	Super-altricial	Neural crest	Herbivore
Phascolarctos_cincereus_Pcin3-13_51days	1.47593	Interfrontal	1.07744	Phascolarctos cincereus	Marsupialia	I	Group2	Herbivore	Super-altricial	Neural crest	Herbivore
Phascolarctos_cincereus_Pcin3-5_46days	1.53002	Interfrontal	1.07295	Phascolarctos cincereus	Marsupialia	I	Group2	Herbivore	Super-altricial	Neural crest	Herbivore
Phascolarctos_cincereus_Pcin3-6_25days	1.49917	Interfrontal	1.08822	Phascolarctos cincereus	Marsupialia	I	Group2	Herbivore	Super-altricial	Neural crest	Herbivore
Phascolarctos_cincereus_Pcin3-7_21days	1.49015	Interfrontal	1.08629	Phascolarctos cincereus	Marsupialia	I	Group2	Herbivore	Super-altricial	Neural crest	Herbivore
Phascolarctos_cincereus_Pcin3-8_30days	1.50291	Interfrontal	1.07344	Phascolarctos cincereus	Marsupialia	I	Group2	Herbivore	Super-altricial	Neural crest	Herbivore
Phascolarctos_cincereus_Pcin3-9_15days	1.44734	Interfrontal	1.07157	Phascolarctos cincereus	Marsupialia	E	Group1	Herbivore	Super-altricial	Neural crest	Herbivore
Phascolarctos_cincereus_PcinLge02_100+days	1.45024	Interfrontal	1.09391	Phascolarctos cincereus	Marsupialia	A	Group4	Herbivore	Super-altricial	Neural crest	Herbivore
Phascolarctos_cincereus_PcinLge03_100+days	1.45623	Interfrontal	1.09784	Phascolarctos cincereus	Marsupialia	SA	Group3	Herbivore	Super-altricial	Neural crest	Herbivore
Phascolarctos_cincereus_PcinLge05_60+days	1.45719	Interfrontal	1.09048	Phascolarctos cincereus	Marsupialia	I	Group2	Herbivore	Super-altricial	Neural crest	Herbivore
Rattus_rattus_NHMUK_1997.69	1.46169	Interfrontal	1.0946	Rattus rattus	Euarchontoglires	I	Group2	Omnivore	Altricial	Neural crest	Omnivore
Rattus_rattus_NHMUK_1999.14	1.46877	Interfrontal	1.0928	Rattus rattus	Euarchontoglires	A	Group4	Omnivore	Altricial	Neural crest	Omnivore
Rattus_rattus_NHMUK_52.1111	1.47313	Interfrontal	1.09269	Rattus rattus	Euarchontoglires	SA	Group3	Omnivore	Altricial	Neural crest	Omnivore
Rattus_rattus_NHMUK_70.103	1.47172	Interfrontal	1.07159	Rattus rattus	Euarchontoglires	I	Group2	Omnivore	Altricial	Neural crest	Omnivore
Rattus_rattus_NHMUK_79.1343	1.4711	Interfrontal	1.0901	Rattus rattus	Euarchontoglires	I	Group2	Omnivore	Altricial	Neural crest	Omnivore
Setifer_setosus_NHMUK_1974.484	1.46466	Interfrontal	1.09796	Setifer setosus	Afrotheria	A	Group4	Omnivore	Altricial	Neural crest	Omnivore
Setifer_setosus_NHMUK_55.12.26.304	1.46901	Interfrontal	1.07338	Setifer setosus	Afrotheria	I	Group2	Omnivore	Altricial	Neural crest	Omnivore
Setifer_setosus_NHMUK_70.360	1.4776	Interfrontal	1.09167	Setifer setosus	Afrotheria	I	Group2	Omnivore	Altricial	Neural crest	Omnivore
Setifer_setosus_NHMUK_74.545	1.46055	Interfrontal	1.0909	Setifer setosus	Afrotheria	I	Group2	Omnivore	Altricial	Neural crest	Omnivore
Setifer_setosus_NHMUK_74.554	1.49342	Interfrontal	1.06912	Setifer setosus	Afrotheria	I	Group2	Omnivore	Altricial	Neural crest	Omnivore
Setifer_setosus_NHMUK_76.273	1.44739	Interfrontal	1.09996	Setifer setosus	Afrotheria	I	Group2	Omnivore	Altricial	Neural crest	Omnivore
Setifer_setosus_NHMUK_76.274	1.46047	Interfrontal	1.09878	Setifer setosus	Afrotheria	SA	Group3	Omnivore	Altricial	Neural crest	Omnivore
Setifer_setosus_NHMUK_79.545	1.47452	Interfrontal	1.09425	Setifer setosus	Afrotheria	I	Group2	Omnivore	Altricial	Neural crest	Omnivore
Setonix_brachyurus_NHMUK_1989.580	1.48198	Interfrontal	1.08414	Setonix brachyurus	Marsupialia	E	Group1	Herbivore	Super-altricial	Neural crest	Herbivore
Setonix_brachyurus_NHMUK_1989.581	1.47958	Interfrontal	1.088	Setonix brachyurus	Marsupialia	I	Group2	Herbivore	Super-altricial	Neural crest	Herbivore
Setonix_brachyurus_NHMUK_1989.582	1.47589	Interfrontal	1.08892	Setonix brachyurus	Marsupialia	I	Group2	Herbivore	Super-altricial	Neural crest	Herbivore
Setonix_brachyurus_NHMUK_1989.583	1.47391	Interfrontal	1.08902	Setonix brachyurus	Marsupialia	I	Group2	Herbivore	Super-altricial	Neural crest	Herbivore
Setonix_brachyurus_NHMUK_1989.584	1.46229	Interfrontal	1.09836	Setonix brachyurus	Marsupialia	I	Group2	Herbivore	Super-altricial	Neural crest	Herbivore
Setonix_brachyurus_NHMUK_1989.585	1.46971	Interfrontal	1.07704	Setonix brachyurus	Marsupialia	I	Group2	Herbivore	Super-altricial	Neural crest	Herbivore
Setonix_brachyurus_NHMUK_1989.586	1.46228	Interfrontal	1.09209	Setonix brachyurus	Marsupialia	I	Group2	Herbivore	Super-altricial	Neural crest	Herbivore
Setonix_brachyurus_NHMUK_1989.587	1.46594	Interfrontal	1.08971	Setonix brachyurus	Marsupialia	I	Group2	Herbivore	Super-altricial	Neural crest	Herbivore
Setonix_brachyurus_NHMUK_1989.588	1.47787	Interfrontal	1.08099	Setonix brachyurus	Marsupialia	I	Group2	Herbivore	Super-altricial	Neural crest	Herbivore
Setonix_brachyurus_NHMUK_1989.589	1.47683	Interfrontal	1.08281	Setonix brachyurus	Marsupialia	I	Group2	Herbivore	Super-altricial	Neural crest	Herbivore
Setonix_brachyurus_NHMUK_1989.590	1.47436	Interfrontal	1.08594	Setonix brachyurus	Marsupialia	SA	Group3	Herbivore	Super-altricial	Neural crest	Herbivore
Setonix_brachyurus_NHMUK_1989.591	1.46815	Interfrontal	1.08885	Setonix brachyurus	Marsupialia	I	Group2	Herbivore	Super-altricial	Neural crest	Herbivore
Setonix_brachyurus_NHMUK_6.8.1.245	1.43252	Interfrontal	1.08649	Setonix brachyurus	Marsupialia	A	Group4	Herbivore	Super-altricial	Neural crest	Herbivore
Sminthopsis_macroura_Smac54dPYA_No44_08_54days	1.47087	Interfrontal	1.09794	Sminthopsis macroura	Marsupialia	I	Group2	Insectivore	Super-altricial	Neural crest	Faunivore
Sminthopsis_macroura_Smac64_9_09_64days	1.4508	Interfrontal	1.1035	Sminthopsis macroura	Marsupialia	I	Group2	Insectivore	Super-altricial	Neural crest	Faunivore
Sminthopsis_macroura_SmacAdult33_08_adult	1.46839	Interfrontal	1.078	Sminthopsis macroura	Marsupialia	A	Group4	Insectivore	Super-altricial	Neural crest	Faunivore
Sminthopsis_macroura_Smacd19_19days	1.45424	Interfrontal	1.09475	Sminthopsis macroura	Marsupialia	E	Group1	Insectivore	Super-altricial	Neural crest	Faunivore
Sminthopsis_macroura_Smacd22_22days	1.50741	Interfrontal	1.0905	Sminthopsis macroura	Marsupialia	I	Group2	Insectivore	Super-altricial	Neural crest	Faunivore
Sminthopsis_macroura_Smacd31_31days	1.48308	Interfrontal	1.06998	Sminthopsis macroura	Marsupialia	I	Group2	Insectivore	Super-altricial	Neural crest	Faunivore
Sminthopsis_macroura_SmacPYE74d_No14_08_74days	1.45635	Interfrontal	1.10218	Sminthopsis macroura	Marsupialia	SA	Group3	Insectivore	Super-altricial	Neural crest	Faunivore
Talpa_europaea_NHMUK_19.4.57	1.47433	Interfrontal	1.08026	Talpa europaea	Laurasiatheria	SA	Group3	Insectivore	Altricial	Neural crest	Faunivore
Talpa_europaea_NHMUK_1989.565	1.48845	Interfrontal	1.08992	Talpa europaea	Laurasiatheria	A	Group4	Insectivore	Altricial	Neural crest	Faunivore
Talpa_europaea_NHMUK_57.366	1.4661	Interfrontal	1.08625	Talpa europaea	Laurasiatheria	I	Group2	Insectivore	Altricial	Neural crest	Faunivore
Talpa_europaea_NHMUK_57.367	1.45403	Interfrontal	1.09222	Talpa europaea	Laurasiatheria	I	Group2	Insectivore	Altricial	Neural crest	Faunivore
Talpa_europaea_NHMUK_57.368	1.45746	Interfrontal	1.08317	Talpa europaea	Laurasiatheria	I	Group2	Insectivore	Altricial	Neural crest	Faunivore
Talpa_europaea_NHMUK_57.370	1.46624	Interfrontal	1.08867	Talpa europaea	Laurasiatheria	I	Group2	Insectivore	Altricial	Neural crest	Faunivore
Talpa_europaea_NHMUK_57.371	1.47295	Interfrontal	1.08456	Talpa europaea	Laurasiatheria	I	Group2	Insectivore	Altricial	Neural crest	Faunivore
Talpa_europaea_NHMUK_57.374	1.47201	Interfrontal	1.09309	Talpa europaea	Laurasiatheria	I	Group2	Insectivore	Altricial	Neural crest	Faunivore
Trichosaurus_vulpecula_TV1_adult	1.47437	Interfrontal	1.09623	Trichosaurus vulpecula	Marsupialia	SA	Group3	Herbivore	Super-altricial	Neural crest	Herbivore
Trichosaurus_vulpecula_TV2_100days	1.45727	Interfrontal	1.09611	Trichosaurus vulpecula	Marsupialia	A	Group4	Herbivore	Super-altricial	Neural crest	Herbivore
Trichosaurus_vulpecula_TV3_85days	1.46389	Interfrontal	1.09207	Trichosaurus vulpecula	Marsupialia	I	Group2	Herbivore	Super-altricial	Neural crest	Herbivore
Trichosaurus_vulpecula_TV6_35-42days	1.52428	Interfrontal	1.08767	Trichosaurus vulpecula	Marsupialia	I	Group2	Herbivore	Super-altricial	Neural crest	Herbivore
Trichosaurus_vulpecula_TV7_35days	1.54994	Interfrontal	1.0926	Trichosaurus vulpecula	Marsupialia	I	Group2	Herbivore	Super-altricial	Neural crest	Herbivore
Trichosaurus_vulpecula_TV8_68days	1.47509	Interfrontal	1.07807	Trichosaurus vulpecula	Marsupialia	I	Group2	Herbivore	Super-altricial	Neural crest	Herbivore
Trichosaurus_vulpecula_TVAC_14days	1.56795	Interfrontal	1.10215	Trichosaurus vulpecula	Marsupialia	E	Group1	Herbivore	Super-altricial	Neural crest	Herbivore
Trichosaurus_vulpecula_TVPYE_15days	1.54201	Interfrontal	1.09343	Trichosaurus vulpecula	Marsupialia	E	Group1	Herbivore	Super-altricial	Neural crest	Herbivore
Trichosaurus_vulpecula_TVPYK_21days	1.53125	Interfrontal	1.08104	Trichosaurus vulpecula	Marsupialia	I	Group2	Herbivore	Super-altricial	Neural crest	Herbivore

## Sheet: B) Adult-only dataset
Specimen	PSD_sagittal	FD_sagittal	PSD_coronal	FD_coronal	PSD_interfrontal	FD_interfrontal	Specimen_number	Subclass	Major_clades	Genus	Precocial_altricial_spectrum	Diet	CS	CS_logged	Diet_3	Tree_names	Coronoid
Bettongia_penicillata_SAM-24247_adult	1.39818	1.07403	1.50101	1.07567	1.45634	1.07797	SAM-24247	Metatheria	Marsupialia	Bettongia	Super altricial	Fungivore	278.716	5.63019	Herbivore	Bettongia_penicillata_POTOROIDAE_DIPROTODONTIA	Very large
Bradypus_tridactylus_NHMUK_1867.4.12.579	1.43425	1.08729	1.51255	1.0878	1.49045	1.09033	NHMUK_1867.4.12.579	Eutheria	Xenarthra	Bradypus	Semi-precocial	Herbivore	311.024	5.73987	Herbivore	Bradypus_tridactylus_BRADYPODIDAE_PILOSA	Medium
Cebus_apella_NHMUK_12.6.5.8	1.42841	1.07562	1.4865	1.07738	1.56171	1.09743	NHMUK_12.6.5.8	Eutheria	Euarchontoglires	Sapajus	Semi-altricial	Frugivore	393.39	5.9748	Herbivore	Sapajus_apella_CEBIDAE_PRIMATES	Medium
Cyclopes_didactylus_NHMUK_26.12.4.68	1.45081	1.09531	1.44531	1.07677	1.46246	1.09701	NHMUK_26.12.4.68	Eutheria	Xenarthra	Cyclopes	Semi-precocial	Insectivore	210.83	5.35105	Faunivore	Cyclopes_didactylus_CYCLOPEDIDAE_PILOSA	Tiny
Dasyprocta_leporina_NHMUK_52.1156	1.45221	1.08996	1.52015	1.07889	1.46141	1.10193	NHMUK_52.1156	Eutheria	Euarchontoglires	Dasyprocta	Precocial	Herbivore	390.961	5.96861	Herbivore	Dasyprocta_leporina_DASYPROCTIDAE_RODENTIA	Small
Dasypus_novemcinctus_z.134	1.45052	1.08502	1.47658	1.09229	1.46202	1.0754	z.134	Eutheria	Xenarthra	Dasypus	Precocial	Insectivore	362.796	5.89384	Faunivore	Dasypus_novemcinctus_DASYPODIDAE_CINGULATA	Small
Epomops_franqueti_NHMUK_66.3499	1.44297	1.08635	1.4754	1.0753	1.46503	1.10277	NHMUK_66.3499	Eutheria	Laurasiatheria	Epomops	Altricial	Frugivore	201.873	5.30764	Herbivore	Epomops_franqueti_PTEROPODIDAE_CHIROPTERA	Medium
Felis_catus_NHMUK_1952.10.20.1	1.45067	1.09271	1.55798	1.0859	1.49016	1.09905	NHMUK_1952.10.20.1	Eutheria	Laurasiatheria	Felis	Semi-altricial	Carnivore	386.362	5.95677	Faunivore	Felis_catus_FELIDAE_CARNIVORA	Very large
Macroscelides_proboscideus_NHMUK_3.1.4.10	1.47118	1.09641	1.46196	1.06239	1.46516	1.08749	NHMUK_3.1.4.10	Eutheria	Afrotheria	Macroscelides	Precocial	Insectivore	126.573	4.84082	Faunivore	Macroscelides_proboscideus_MACROSCELIDIDAE_MACROSCELIDEA	Medium
Manis_tricuspis_NHMUK_1.8.9.108	1.45673	1.08465	1.565	1.08414	1.46488	1.09879	NHMUK_1.8.9.108	Eutheria	Laurasiatheria	Phataginus	Semi-precocial	Insectivore	240.829	5.48409	Faunivore	Phataginus_tricuspis_MANIDAE_PHOLIDOTA	Tiny
Microcebus_murinus_DLC_7030f	1.43194	1.08814	1.41308	1.07051	1.45938	1.07624	DLC_7030f	Eutheria	Euarchontoglires	Microcebus	Semi-altricial	Frugivore	140.633	4.94616	Herbivore	Microcebus_murinus_CHEIROGALEIDAE_PRIMATES	Very large
Monodelphis_domestica_TMM-M-9038_adult	1.46789	1.09451	1.73802	1.11608	1.45676	1.10017	TMM-M-9038	Metatheria	Marsupialia	Monodelphis	Super altricial	Omnivore	163.547	5.0971	Omnivore	Monodelphis_domestica_DIDELPHIDAE_DIDELPHIMORPHIA	Large
Mus_musculus_4.5moths_cfos_WT_1485	1.42054	1.08651	1.91477	1.12088	1.47105	1.09662	cfos_WT_1485	Eutheria	Euarchontoglires	Mus	Altricial	Omnivore	87.5827	4.47258	Omnivore	Mus_musculus_MURIDAE_RODENTIA	Medium
Ornithorhynchus_anatinus_NHMUK_90.12.4.5	1.46357	1.09431	1.74963	1.117	1.47507	1.08604	NHMUK_90.12.4.5	Prototheria	Monotremata	Ornithorhynchus	Super altricial	Carnivore	327.656	5.79197	Faunivore	Ornithorhynchus_anatinus_ORNITHORHYNCHIDAE_MONOTREMATA	Tiny
Phacochoerus_aethiopicus_NHMUK_66.425	1.4217	1.07599	1.54053	1.0738	1.45048	1.07739	NHMUK_66.425	Eutheria	Laurasiatheria	Phacochoerus	Precocial	Herbivore	1465.47	7.28993	Herbivore	Phacochoerus_aethiopicus_SUIDAE_CETARTIODACTYLA	Small
Phascolarctos_cincereus_PcinLge02_100+days	1.45414	1.08936	1.4752	1.07146	1.45024	1.09391	PcinLge02	Metatheria	Marsupialia	Phascolarctos	Super altricial	Herbivore	495.917	6.20641	Herbivore	Phascolarctos_cinereus_PHASCOLARCTIDAE_DIPROTODONTIA	Medium
Rattus_rattus_NHMUK_1999.14	1.46059	1.0656	1.55477	1.09775	1.46877	1.0928	NHMUK_1999.14	Eutheria	Euarchontoglires	Rattus	Altricial	Omnivore	135.056	4.90569	Omnivore	Rattus_rattus_MURIDAE_RODENTIA	Medium
Setifer_setosus_NHMUK_1974.484	1.45188	1.08612	1.52843	1.06902	1.46466	1.09796	NHMUK_1974.484	Eutheria	Afrotheria	Setifer	Altricial	Omnivore	171.619	5.14528	Omnivore	Setifer_setosus_TENRECIDAE_AFROSORICIDA	Large
Setonix_brachyurus_NHMUK_6.8.1.245	1.46055	1.08908	1.59725	1.06462	1.43252	1.08649	NHMUK_6.8.1.245	Metatheria	Marsupialia	Setonix	Super altricial	Herbivore	325.415	5.7851	Herbivore	Setonix_brachyurus_MACROPODIDAE_DIPROTODONTIA	Very large
Sminthopsis_macroura_SmacAdult33_08_adult	1.47609	1.08128	2.1432	1.10917	1.46839	1.078	SmacAdult33_08	Metatheria	Marsupialia	Sminthopsis	Super altricial	Insectivore	98.8868	4.59398	Faunivore	Sminthopsis_macroura_DASYURIDAE_DASYUROMORPHIA	Very large
Talpa_europaea_NHMUK_1989.565	1.45785	1.09729	1.51406	1.05777	1.48845	1.08992	NHMUK_1989.565	Eutheria	Laurasiatheria	Talpa	Altricial	Insectivore	128.554	4.85635	Faunivore	Talpa_europaea_TALPIDAE_EULIPOTYPHLA	Very large
Trichosurus_vulpecula_TV1_adult	1.44535	1.08406	1.49598	1.07495	1.47437	1.09623	TV1	Metatheria	Marsupialia	Trichosurus	Super altricial	Herbivore	181.027	5.19864	Herbivore	Trichosurus_vulpecula_PHALANGERIDAE_DIPROTODONTIA	Medium
