# Supplementary material for: A suture in time: The ontogeny of cranial suture morphology in mammals
Source: J Anat. 2025 Aug 25;248(3):501–16. doi: 10.1111/joa.70035 (PMC12881876; doi:10.1111/joa.70035)
Supplement: Supplementary file 4 — Appendix S4. [file JOA-248-501-s001.xlsx]

## Sheet: A) Sagittal_disparity
	PV	Species	Age_cat	Clade
Bettongia penicillata.Group1	0.212878	Bettongia penicillata	Group1	Marsupialia
Bettongia penicillata.Group2	0.247283	Bettongia penicillata	Group2	Marsupialia
Bettongia penicillata.Group3	0.0853404	Bettongia penicillata	Group3	Marsupialia
Bettongia penicillata.Group4	0.0301353	Bettongia penicillata	Group4	Marsupialia
Bradypus tridactylus.Group1	0.315829	Bradypus tridactylus	Group1	Placentalia
Bradypus tridactylus.Group2	0.270734	Bradypus tridactylus	Group2	Placentalia
Bradypus tridactylus.Group3	0.115952	Bradypus tridactylus	Group3	Placentalia
Bradypus tridactylus.Group4	0.0314007	Bradypus tridactylus	Group4	Placentalia
Cyclopes didactylus.Group1	0.104409	Cyclopes didactylus	Group1	Placentalia
Cyclopes didactylus.Group2	0.082856	Cyclopes didactylus	Group2	Placentalia
Cyclopes didactylus.Group3	0.0213379	Cyclopes didactylus	Group3	Placentalia
Cyclopes didactylus.Group4	0.0575882	Cyclopes didactylus	Group4	Placentalia
Dasyprocta leporina.Group1	0.0582005	Dasyprocta leporina	Group1	Placentalia
Dasyprocta leporina.Group2	0.0289897	Dasyprocta leporina	Group2	Placentalia
Dasyprocta leporina.Group3	0.10575	Dasyprocta leporina	Group3	Placentalia
Dasyprocta leporina.Group4	0.122912	Dasyprocta leporina	Group4	Placentalia
Dasypus novemcinctus.Group1	0.096492	Dasypus novemcinctus	Group1	Placentalia
Dasypus novemcinctus.Group2	0.0841839	Dasypus novemcinctus	Group2	Placentalia
Dasypus novemcinctus.Group4	0.308139	Dasypus novemcinctus	Group4	Placentalia
Epomops franqueti.Group1	0.522007	Epomops franqueti	Group1	Placentalia
Epomops franqueti.Group2	0.0863691	Epomops franqueti	Group2	Placentalia
Epomops franqueti.Group4	0.233287	Epomops franqueti	Group4	Placentalia
Felis catus.Group1	0.364125	Felis catus	Group1	Placentalia
Felis catus.Group2	0.402901	Felis catus	Group2	Placentalia
Felis catus.Group3	0.1544	Felis catus	Group3	Placentalia
Felis catus.Group4	0.0774163	Felis catus	Group4	Placentalia
Macroscelides proboscideus.Group1	0.153266	Macroscelides proboscideus	Group1	Placentalia
Macroscelides proboscideus.Group2	0.0840737	Macroscelides proboscideus	Group2	Placentalia
Macroscelides proboscideus.Group3	0.130571	Macroscelides proboscideus	Group3	Placentalia
Macroscelides proboscideus.Group4	0.16748	Macroscelides proboscideus	Group4	Placentalia
Microcebus murinus.Group2	0.337617	Microcebus murinus	Group2	Placentalia
Microcebus murinus.Group3	0.137308	Microcebus murinus	Group3	Placentalia
Microcebus murinus.Group4	0.134145	Microcebus murinus	Group4	Placentalia
Monodelphis domestica.Group1	0.556984	Monodelphis domestica	Group1	Placentalia
Monodelphis domestica.Group2	0.216498	Monodelphis domestica	Group2	Placentalia
Monodelphis domestica.Group3	0.264905	Monodelphis domestica	Group3	Placentalia
Monodelphis domestica.Group4	0.412314	Monodelphis domestica	Group4	Placentalia
Mus musculus.Group2	0.106015	Mus musculus	Group2	Placentalia
Mus musculus.Group3	0.161675	Mus musculus	Group3	Placentalia
Mus musculus.Group4	0.208913	Mus musculus	Group4	Placentalia
Ornithorhynchus anatinus.Group2	0.509212	Ornithorhynchus anatinus	Group2	Monotremata
Ornithorhynchus anatinus.Group3	0.552709	Ornithorhynchus anatinus	Group3	Monotremata
Ornithorhynchus anatinus.Group4	0.691316	Ornithorhynchus anatinus	Group4	Monotremata
Phacochoerus aethiopicus.Group1	0.0932962	Phacochoerus aethiopicus	Group1	Placentalia
Phacochoerus aethiopicus.Group2	0.205768	Phacochoerus aethiopicus	Group2	Placentalia
Phacochoerus aethiopicus.Group3	0.348423	Phacochoerus aethiopicus	Group3	Placentalia
Phacochoerus aethiopicus.Group4	0.494681	Phacochoerus aethiopicus	Group4	Placentalia
Phascolarctos cincereus.Group1	0.965643	Phascolarctos cincereus	Group1	Marsupialia
Phascolarctos cincereus.Group2	0.281428	Phascolarctos cincereus	Group2	Marsupialia
Phascolarctos cincereus.Group3	0.169361	Phascolarctos cincereus	Group3	Marsupialia
Phascolarctos cincereus.Group4	0.085649	Phascolarctos cincereus	Group4	Marsupialia
Phataginus tricuspis.Group1	0.0412594	Phataginus tricuspis	Group1	Placentalia
Phataginus tricuspis.Group2	0.11157	Phataginus tricuspis	Group2	Placentalia
Phataginus tricuspis.Group3	0.0774842	Phataginus tricuspis	Group3	Placentalia
Phataginus tricuspis.Group4	0.113438	Phataginus tricuspis	Group4	Placentalia
Rattus rattus.Group2	0.0413892	Rattus rattus	Group2	Placentalia
Rattus rattus.Group3	0.0811745	Rattus rattus	Group3	Placentalia
Rattus rattus.Group4	0.136034	Rattus rattus	Group4	Placentalia
Sapajus apella.Group1	0.915244	Sapajus apella	Group1	Placentalia
Sapajus apella.Group2	1.85796	Sapajus apella	Group2	Placentalia
Sapajus apella.Group3	2.19818	Sapajus apella	Group3	Placentalia
Sapajus apella.Group4	0.693445	Sapajus apella	Group4	Placentalia
Setifer setosus.Group2	0.21326	Setifer setosus	Group2	Placentalia
Setifer setosus.Group3	0.335733	Setifer setosus	Group3	Placentalia
Setifer setosus.Group4	0.317293	Setifer setosus	Group4	Placentalia
Setonix brachyurus.Group1	0.428963	Setonix brachyurus	Group1	Marsupialia
Setonix brachyurus.Group2	0.233072	Setonix brachyurus	Group2	Marsupialia
Setonix brachyurus.Group3	0.136149	Setonix brachyurus	Group3	Marsupialia
Setonix brachyurus.Group4	0.0398209	Setonix brachyurus	Group4	Marsupialia
Sminthopsis macroura.Group1	0.256583	Sminthopsis macroura	Group1	Marsupialia
Sminthopsis macroura.Group2	0.239666	Sminthopsis macroura	Group2	Marsupialia
Sminthopsis macroura.Group3	0.326643	Sminthopsis macroura	Group3	Marsupialia
Sminthopsis macroura.Group4	0.424361	Sminthopsis macroura	Group4	Marsupialia
Talpa europaea.Group2	0.387891	Talpa europaea	Group2	Placentalia
Talpa europaea.Group3	0.61205	Talpa europaea	Group3	Placentalia
Talpa europaea.Group4	0.866091	Talpa europaea	Group4	Placentalia
Trichosurus vulpecula.Group1	0.665169	Trichosurus vulpecula	Group1	Marsupialia
Trichosurus vulpecula.Group2	0.233083	Trichosurus vulpecula	Group2	Marsupialia
Trichosurus vulpecula.Group3	0.0561705	Trichosurus vulpecula	Group3	Marsupialia
Trichosurus vulpecula.Group4	0.0255052	Trichosurus vulpecula	Group4	Marsupialia

## Sheet: B) Interfrontal_disparity
	PV	Species	Age_cat	Clade
Bettongia penicillata.Group1	0.289359	Bettongia penicillata	Group1	Marsupialia
Bettongia penicillata.Group2	0.221492	Bettongia penicillata	Group2	Marsupialia
Bettongia penicillata.Group3	0.0655685	Bettongia penicillata	Group3	Marsupialia
Bettongia penicillata.Group4	0.0402924	Bettongia penicillata	Group4	Marsupialia
Bradypus tridactylus.Group1	0.311931	Bradypus tridactylus	Group1	Placentalia
Bradypus tridactylus.Group2	0.206683	Bradypus tridactylus	Group2	Placentalia
Bradypus tridactylus.Group3	0.0657098	Bradypus tridactylus	Group3	Placentalia
Bradypus tridactylus.Group4	0.206333	Bradypus tridactylus	Group4	Placentalia
Cyclopes didactylus.Group1	0.066501	Cyclopes didactylus	Group1	Placentalia
Cyclopes didactylus.Group2	0.0678429	Cyclopes didactylus	Group2	Placentalia
Cyclopes didactylus.Group3	0.0424661	Cyclopes didactylus	Group3	Placentalia
Cyclopes didactylus.Group4	0.0670878	Cyclopes didactylus	Group4	Placentalia
Dasyprocta leporina.Group1	0.036637	Dasyprocta leporina	Group1	Placentalia
Dasyprocta leporina.Group2	0.113989	Dasyprocta leporina	Group2	Placentalia
Dasyprocta leporina.Group3	0.115765	Dasyprocta leporina	Group3	Placentalia
Dasyprocta leporina.Group4	0.0584891	Dasyprocta leporina	Group4	Placentalia
Dasypus novemcinctus.Group1	0.377075	Dasypus novemcinctus	Group1	Placentalia
Dasypus novemcinctus.Group2	0.179194	Dasypus novemcinctus	Group2	Placentalia
Dasypus novemcinctus.Group4	0.213822	Dasypus novemcinctus	Group4	Placentalia
Epomops franqueti.Group1	0.180556	Epomops franqueti	Group1	Placentalia
Epomops franqueti.Group2	0.0983587	Epomops franqueti	Group2	Placentalia
Epomops franqueti.Group4	0.212592	Epomops franqueti	Group4	Placentalia
Felis catus.Group1	0.356038	Felis catus	Group1	Placentalia
Felis catus.Group2	0.322742	Felis catus	Group2	Placentalia
Felis catus.Group3	0.080324	Felis catus	Group3	Placentalia
Felis catus.Group4	0.0906107	Felis catus	Group4	Placentalia
Macroscelides proboscideus.Group1	0.0421934	Macroscelides proboscideus	Group1	Placentalia
Macroscelides proboscideus.Group2	0.141776	Macroscelides proboscideus	Group2	Placentalia
Macroscelides proboscideus.Group3	0.181478	Macroscelides proboscideus	Group3	Placentalia
Macroscelides proboscideus.Group4	0.163503	Macroscelides proboscideus	Group4	Placentalia
Microcebus murinus.Group2	0.115539	Microcebus murinus	Group2	Placentalia
Microcebus murinus.Group3	0.0555376	Microcebus murinus	Group3	Placentalia
Microcebus murinus.Group4	0.0361408	Microcebus murinus	Group4	Placentalia
Monodelphis domestica.Group1	0.12931	Monodelphis domestica	Group1	Placentalia
Monodelphis domestica.Group2	0.268137	Monodelphis domestica	Group2	Placentalia
Monodelphis domestica.Group3	0.324812	Monodelphis domestica	Group3	Placentalia
Monodelphis domestica.Group4	0.375234	Monodelphis domestica	Group4	Placentalia
Mus musculus.Group2	0.120936	Mus musculus	Group2	Placentalia
Mus musculus.Group3	0.116551	Mus musculus	Group3	Placentalia
Mus musculus.Group4	0.185722	Mus musculus	Group4	Placentalia
Ornithorhynchus anatinus.Group2	0.490132	Ornithorhynchus anatinus	Group2	Monotremata
Ornithorhynchus anatinus.Group3	0.531206	Ornithorhynchus anatinus	Group3	Monotremata
Ornithorhynchus anatinus.Group4	0.498868	Ornithorhynchus anatinus	Group4	Monotremata
Phacochoerus aethiopicus.Group1	0.107964	Phacochoerus aethiopicus	Group1	Placentalia
Phacochoerus aethiopicus.Group2	0.18644	Phacochoerus aethiopicus	Group2	Placentalia
Phacochoerus aethiopicus.Group3	0.345506	Phacochoerus aethiopicus	Group3	Placentalia
Phacochoerus aethiopicus.Group4	0.548322	Phacochoerus aethiopicus	Group4	Placentalia
Phascolarctos cincereus.Group1	0.501946	Phascolarctos cincereus	Group1	Marsupialia
Phascolarctos cincereus.Group2	0.177923	Phascolarctos cincereus	Group2	Marsupialia
Phascolarctos cincereus.Group3	0.205432	Phascolarctos cincereus	Group3	Marsupialia
Phascolarctos cincereus.Group4	0.172716	Phascolarctos cincereus	Group4	Marsupialia
Phataginus tricuspis.Group1	0.0803608	Phataginus tricuspis	Group1	Placentalia
Phataginus tricuspis.Group2	0.0663344	Phataginus tricuspis	Group2	Placentalia
Phataginus tricuspis.Group3	0.0328592	Phataginus tricuspis	Group3	Placentalia
Phataginus tricuspis.Group4	0.0403598	Phataginus tricuspis	Group4	Placentalia
Rattus rattus.Group2	0.0363604	Rattus rattus	Group2	Placentalia
Rattus rattus.Group3	0.0338115	Rattus rattus	Group3	Placentalia
Rattus rattus.Group4	0.0969043	Rattus rattus	Group4	Placentalia
Sapajus apella.Group1	0.25744	Sapajus apella	Group1	Placentalia
Sapajus apella.Group2	0.955812	Sapajus apella	Group2	Placentalia
Sapajus apella.Group3	1.41692	Sapajus apella	Group3	Placentalia
Sapajus apella.Group4	0.562411	Sapajus apella	Group4	Placentalia
Setifer setosus.Group2	0.395245	Setifer setosus	Group2	Placentalia
Setifer setosus.Group3	0.480274	Setifer setosus	Group3	Placentalia
Setifer setosus.Group4	0.298301	Setifer setosus	Group4	Placentalia
Setonix brachyurus.Group1	0.358353	Setonix brachyurus	Group1	Marsupialia
Setonix brachyurus.Group2	0.284453	Setonix brachyurus	Group2	Marsupialia
Setonix brachyurus.Group3	0.146711	Setonix brachyurus	Group3	Marsupialia
Setonix brachyurus.Group4	0.0298212	Setonix brachyurus	Group4	Marsupialia
Sminthopsis macroura.Group1	0.0722914	Sminthopsis macroura	Group1	Marsupialia
Sminthopsis macroura.Group2	0.187679	Sminthopsis macroura	Group2	Marsupialia
Sminthopsis macroura.Group3	0.33846	Sminthopsis macroura	Group3	Marsupialia
Sminthopsis macroura.Group4	0.462554	Sminthopsis macroura	Group4	Marsupialia
Talpa europaea.Group2	0.292133	Talpa europaea	Group2	Placentalia
Talpa europaea.Group3	0.402022	Talpa europaea	Group3	Placentalia
Talpa europaea.Group4	0.565603	Talpa europaea	Group4	Placentalia
Trichosurus vulpecula.Group1	0.17707	Trichosurus vulpecula	Group1	Marsupialia
Trichosurus vulpecula.Group2	0.0799009	Trichosurus vulpecula	Group2	Marsupialia
Trichosurus vulpecula.Group3	0.0260842	Trichosurus vulpecula	Group3	Marsupialia
Trichosurus vulpecula.Group4	0.00515022	Trichosurus vulpecula	Group4	Marsupialia

## Sheet: C) Coronal_disparity
	PV	Species	Age_cat	Clade
Bettongia penicillata.Group1	0.186573	Bettongia penicillata	Group1	Marsupialia
Bettongia penicillata.Group2	0.240619	Bettongia penicillata	Group2	Marsupialia
Bettongia penicillata.Group3	0.108583	Bettongia penicillata	Group3	Marsupialia
Bettongia penicillata.Group4	0.0476494	Bettongia penicillata	Group4	Marsupialia
Bradypus tridactylus.Group1	0.330652	Bradypus tridactylus	Group1	Placentalia
Bradypus tridactylus.Group2	0.279101	Bradypus tridactylus	Group2	Placentalia
Bradypus tridactylus.Group3	0.22228	Bradypus tridactylus	Group3	Placentalia
Bradypus tridactylus.Group4	0.0640144	Bradypus tridactylus	Group4	Placentalia
Cyclopes didactylus.Group1	0.109713	Cyclopes didactylus	Group1	Placentalia
Cyclopes didactylus.Group2	0.139267	Cyclopes didactylus	Group2	Placentalia
Cyclopes didactylus.Group3	0.144459	Cyclopes didactylus	Group3	Placentalia
Cyclopes didactylus.Group4	0.21961	Cyclopes didactylus	Group4	Placentalia
Dasyprocta leporina.Group1	0.131179	Dasyprocta leporina	Group1	Placentalia
Dasyprocta leporina.Group2	0.114847	Dasyprocta leporina	Group2	Placentalia
Dasyprocta leporina.Group3	0.085766	Dasyprocta leporina	Group3	Placentalia
Dasyprocta leporina.Group4	0.140795	Dasyprocta leporina	Group4	Placentalia
Dasypus novemcinctus.Group1	0.61962	Dasypus novemcinctus	Group1	Placentalia
Dasypus novemcinctus.Group2	0.225369	Dasypus novemcinctus	Group2	Placentalia
Dasypus novemcinctus.Group4	0.505862	Dasypus novemcinctus	Group4	Placentalia
Epomops franqueti.Group1	0.181019	Epomops franqueti	Group1	Placentalia
Epomops franqueti.Group2	0.168221	Epomops franqueti	Group2	Placentalia
Epomops franqueti.Group4	0.393559	Epomops franqueti	Group4	Placentalia
Felis catus.Group1	0.491553	Felis catus	Group1	Placentalia
Felis catus.Group2	0.365386	Felis catus	Group2	Placentalia
Felis catus.Group3	0.0758984	Felis catus	Group3	Placentalia
Felis catus.Group4	0.0324975	Felis catus	Group4	Placentalia
Macroscelides proboscideus.Group1	0.0618446	Macroscelides proboscideus	Group1	Placentalia
Macroscelides proboscideus.Group2	0.123209	Macroscelides proboscideus	Group2	Placentalia
Macroscelides proboscideus.Group3	0.149407	Macroscelides proboscideus	Group3	Placentalia
Macroscelides proboscideus.Group4	0.186706	Macroscelides proboscideus	Group4	Placentalia
Microcebus murinus.Group2	0.148442	Microcebus murinus	Group2	Placentalia
Microcebus murinus.Group3	0.0324529	Microcebus murinus	Group3	Placentalia
Microcebus murinus.Group4	0.108973	Microcebus murinus	Group4	Placentalia
Monodelphis domestica.Group1	0.40855	Monodelphis domestica	Group1	Placentalia
Monodelphis domestica.Group2	0.273219	Monodelphis domestica	Group2	Placentalia
Monodelphis domestica.Group3	0.394153	Monodelphis domestica	Group3	Placentalia
Monodelphis domestica.Group4	0.684259	Monodelphis domestica	Group4	Placentalia
Mus musculus.Group2	0.121079	Mus musculus	Group2	Placentalia
Mus musculus.Group3	0.190084	Mus musculus	Group3	Placentalia
Mus musculus.Group4	0.208664	Mus musculus	Group4	Placentalia
Ornithorhynchus anatinus.Group2	0.590057	Ornithorhynchus anatinus	Group2	Monotremata
Ornithorhynchus anatinus.Group3	0.370665	Ornithorhynchus anatinus	Group3	Monotremata
Ornithorhynchus anatinus.Group4	0.761165	Ornithorhynchus anatinus	Group4	Monotremata
Phacochoerus aethiopicus.Group1	0.319438	Phacochoerus aethiopicus	Group1	Placentalia
Phacochoerus aethiopicus.Group2	0.277322	Phacochoerus aethiopicus	Group2	Placentalia
Phacochoerus aethiopicus.Group3	0.331317	Phacochoerus aethiopicus	Group3	Placentalia
Phacochoerus aethiopicus.Group4	0.461273	Phacochoerus aethiopicus	Group4	Placentalia
Phascolarctos cincereus.Group1	0.325442	Phascolarctos cincereus	Group1	Marsupialia
Phascolarctos cincereus.Group2	0.165399	Phascolarctos cincereus	Group2	Marsupialia
Phascolarctos cincereus.Group3	0.165161	Phascolarctos cincereus	Group3	Marsupialia
Phascolarctos cincereus.Group4	0.150051	Phascolarctos cincereus	Group4	Marsupialia
Phataginus tricuspis.Group1	0.119275	Phataginus tricuspis	Group1	Placentalia
Phataginus tricuspis.Group2	0.0639079	Phataginus tricuspis	Group2	Placentalia
Phataginus tricuspis.Group3	0.0730265	Phataginus tricuspis	Group3	Placentalia
Phataginus tricuspis.Group4	0.0669054	Phataginus tricuspis	Group4	Placentalia
Rattus rattus.Group2	0.495958	Rattus rattus	Group2	Placentalia
Rattus rattus.Group3	0.055124	Rattus rattus	Group3	Placentalia
Rattus rattus.Group4	0.119478	Rattus rattus	Group4	Placentalia
Sapajus apella.Group1	0.729775	Sapajus apella	Group1	Placentalia
Sapajus apella.Group2	0.983211	Sapajus apella	Group2	Placentalia
Sapajus apella.Group3	1.1182	Sapajus apella	Group3	Placentalia
Sapajus apella.Group4	0.455646	Sapajus apella	Group4	Placentalia
Setifer setosus.Group2	0.307548	Setifer setosus	Group2	Placentalia
Setifer setosus.Group3	0.497072	Setifer setosus	Group3	Placentalia
Setifer setosus.Group4	0.454995	Setifer setosus	Group4	Placentalia
Setonix brachyurus.Group1	0.270012	Setonix brachyurus	Group1	Marsupialia
Setonix brachyurus.Group2	0.205696	Setonix brachyurus	Group2	Marsupialia
Setonix brachyurus.Group3	0.283111	Setonix brachyurus	Group3	Marsupialia
Setonix brachyurus.Group4	0.212114	Setonix brachyurus	Group4	Marsupialia
Sminthopsis macroura.Group1	0.328883	Sminthopsis macroura	Group1	Marsupialia
Sminthopsis macroura.Group2	0.187014	Sminthopsis macroura	Group2	Marsupialia
Sminthopsis macroura.Group3	0.322639	Sminthopsis macroura	Group3	Marsupialia
Sminthopsis macroura.Group4	1.28682	Sminthopsis macroura	Group4	Marsupialia
Talpa europaea.Group2	0.490644	Talpa europaea	Group2	Placentalia
Talpa europaea.Group3	0.659636	Talpa europaea	Group3	Placentalia
Talpa europaea.Group4	0.798085	Talpa europaea	Group4	Placentalia
Trichosurus vulpecula.Group1	0.170418	Trichosurus vulpecula	Group1	Marsupialia
Trichosurus vulpecula.Group2	0.125987	Trichosurus vulpecula	Group2	Marsupialia
Trichosurus vulpecula.Group3	0.0928108	Trichosurus vulpecula	Group3	Marsupialia
Trichosurus vulpecula.Group4	0.102487	Trichosurus vulpecula	Group4	Marsupialia
