# Supplementary material for: A suture in time: The ontogeny of cranial suture morphology in mammals
Source: J Anat. 2025 Aug 25;248(3):501–16. doi: 10.1111/joa.70035 (PMC12881876; doi:10.1111/joa.70035)
Supplement: Supplementary file 5 — Appendix S5. [file JOA-248-501-s008.xlsx]

## Sheet: A) Sagittal_PCs
	Comp1	Comp2	Comp3	Comp4	Comp5	Comp6	Comp7	Comp8	Comp9	Comp10
Eigenvalues	0.176	0.107	0.0435	0.0158	0.00261	0.00221	0.000936	0.000833	0.000305	0.000221
Proportion of Variance	0.502	0.306	0.124	0.0452	0.00746	0.0063	0.00267	0.00238	0.00087	0.000629
Cumulative Proportion	0.502	0.808	0.932	0.978	0.985	0.991	0.994	0.996	0.997	0.998
	Comp12	Comp13	Comp14	Comp15	Comp16	Comp17	Comp18	Comp19	Comp20	Comp21
Eigenvalues	0.000109	6.72e-05	5.25e-05	4.98e-05	4.24e-05	3.33e-05	2.89e-05	2.03e-05	1.9e-05	1.8e-05
Proportion of Variance	0.000312	0.000192	0.00015	0.000142	0.000121	9.52e-05	8.24e-05	5.79e-05	5.42e-05	5.15e-05
Cumulative Proportion	0.999	0.999	0.999	0.999	0.999	0.999	0.999	0.999	0.999	1
	Comp23	Comp24	Comp25	Comp26	Comp27	Comp28	Comp29	Comp30	Comp31	Comp32
Eigenvalues	1.38e-05	1.2e-05	1.12e-05	9.84e-06	8.91e-06	7.58e-06	6.32e-06	5.27e-06	4.79e-06	4.39e-06
Proportion of Variance	3.95e-05	3.43e-05	3.19e-05	2.81e-05	2.54e-05	2.16e-05	1.8e-05	1.5e-05	1.37e-05	1.25e-05
Cumulative Proportion	1	1	1	1	1	1	1	1	1	1
	Comp34	Comp35	Comp36	Comp37	Comp38	Comp39	Comp40	Comp41	Comp42	Comp43
Eigenvalues	3.98e-06	3.56e-06	3.36e-06	3.15e-06	3.02e-06	2.71e-06	2.43e-06	2.28e-06	1.99e-06	1.9e-06
Proportion of Variance	1.14e-05	1.02e-05	9.58e-06	8.98e-06	8.62e-06	7.72e-06	6.93e-06	6.5e-06	5.67e-06	5.41e-06
Cumulative Proportion	1	1	1	1	1	1	1	1	1	1
	Comp45	Comp46	Comp47	Comp48	Comp49	Comp50	Comp51	Comp52	Comp53	Comp54
Eigenvalues	1.63e-06	1.57e-06	1.41e-06	1.32e-06	1.23e-06	1.12e-06	1.07e-06	1.05e-06	9.31e-07	8.89e-07
Proportion of Variance	4.65e-06	4.48e-06	4.03e-06	3.77e-06	3.51e-06	3.21e-06	3.05e-06	2.98e-06	2.66e-06	2.54e-06
Cumulative Proportion	1	1	1	1	1	1	1	1	1	1
	Comp56	Comp57	Comp58	Comp59	Comp60	Comp61	Comp62	Comp63	Comp64	Comp65
Eigenvalues	7.86e-07	7.23e-07	7.04e-07	6.7e-07	6.55e-07	6.09e-07	5.48e-07	5.14e-07	4.89e-07	4.71e-07
Proportion of Variance	2.24e-06	2.06e-06	2.01e-06	1.91e-06	1.87e-06	1.74e-06	1.56e-06	1.47e-06	1.4e-06	1.34e-06
Cumulative Proportion	1	1	1	1	1	1	1	1	1	1
	Comp67	Comp68	Comp69	Comp70	Comp71	Comp72	Comp73	Comp74	Comp75	Comp76
Eigenvalues	4.09e-07	3.87e-07	3.67e-07	3.23e-07	3.06e-07	2.94e-07	2.68e-07	2.55e-07	2.38e-07	2.24e-07
Proportion of Variance	1.17e-06	1.1e-06	1.05e-06	9.22e-07	8.75e-07	8.41e-07	7.65e-07	7.28e-07	6.78e-07	6.4e-07
Cumulative Proportion	1	1	1	1	1	1	1	1	1	1
	Comp78	Comp79	Comp80	Comp81	Comp82	Comp83	Comp84	Comp85	Comp86	Comp87
Eigenvalues	1.95e-07	1.93e-07	1.76e-07	1.67e-07	1.59e-07	1.5e-07	1.49e-07	1.43e-07	1.36e-07	1.31e-07
Proportion of Variance	5.56e-07	5.51e-07	5.02e-07	4.78e-07	4.55e-07	4.29e-07	4.26e-07	4.07e-07	3.87e-07	3.74e-07
Cumulative Proportion	1	1	1	1	1	1	1	1	1	1
	Comp89	Comp90	Comp91	Comp92	Comp93	Comp94	Comp95	Comp96	Comp97	Comp98
Eigenvalues	1.13e-07	1.07e-07	9.97e-08	9.49e-08	9.17e-08	8.52e-08	8.11e-08	7.78e-08	7.53e-08	6.38e-08
Proportion of Variance	3.24e-07	3.05e-07	2.85e-07	2.71e-07	2.62e-07	2.43e-07	2.32e-07	2.22e-07	2.15e-07	1.82e-07
Cumulative Proportion	1	1	1	1	1	1	1	1	1	1
	Comp100	Comp101	Comp102	Comp103	Comp104	Comp105	Comp106	Comp107	Comp108	Comp109
Eigenvalues	5.9e-08	5.81e-08	5.42e-08	5.19e-08	5.05e-08	4.63e-08	4.56e-08	4.36e-08	3.98e-08	3.89e-08
Proportion of Variance	1.68e-07	1.66e-07	1.55e-07	1.48e-07	1.44e-07	1.32e-07	1.3e-07	1.25e-07	1.14e-07	1.11e-07
Cumulative Proportion	1	1	1	1	1	1	1	1	1	1
	Comp111	Comp112	Comp113	Comp114	Comp115	Comp116	Comp117	Comp118	Comp119	Comp120
Eigenvalues	3.51e-08	3.32e-08	3.21e-08	2.95e-08	2.72e-08	2.5e-08	2.4e-08	2.34e-08	2.3e-08	2.14e-08
Proportion of Variance	1e-07	9.48e-08	9.16e-08	8.42e-08	7.76e-08	7.14e-08	6.84e-08	6.67e-08	6.58e-08	6.1e-08
Cumulative Proportion	1	1	1	1	1	1	1	1	1	1
	Comp122	Comp123	Comp124	Comp125	Comp126	Comp127	Comp128	Comp129	Comp130	Comp131
Eigenvalues	1.84e-08	1.75e-08	1.67e-08	1.6e-08	1.49e-08	1.45e-08	1.26e-08	1.23e-08	1.14e-08	1.13e-08
Proportion of Variance	5.24e-08	4.99e-08	4.76e-08	4.55e-08	4.24e-08	4.13e-08	3.59e-08	3.51e-08	3.25e-08	3.22e-08
Cumulative Proportion	1	1	1	1	1	1	1	1	1	1
	Comp133	Comp134	Comp135	Comp136	Comp137	Comp138	Comp139	Comp140	Comp141	Comp142
Eigenvalues	1.02e-08	9.62e-09	8.91e-09	7.94e-09	7.74e-09	6.85e-09	6.74e-09	6.54e-09	6.25e-09	5.54e-09
Proportion of Variance	2.92e-08	2.75e-08	2.54e-08	2.27e-08	2.21e-08	1.95e-08	1.93e-08	1.87e-08	1.79e-08	1.58e-08
Cumulative Proportion	1	1	1	1	1	1	1	1	1	1
	Comp144	Comp145	Comp146	Comp147	Comp148	Comp149	Comp150	Comp151	Comp152	Comp153
Eigenvalues	4.75e-09	4.43e-09	3.85e-09	3.79e-09	3.36e-09	2.84e-09	2.53e-09	2.28e-09	2.18e-09	2.05e-09
Proportion of Variance	1.36e-08	1.26e-08	1.1e-08	1.08e-08	9.58e-09	8.11e-09	7.22e-09	6.5e-09	6.21e-09	5.84e-09
Cumulative Proportion	1	1	1	1	1	1	1	1	1	1
	Comp155	Comp156	Comp157	Comp158	Comp159	Comp160	Comp161	Comp162	Comp163	Comp164
Eigenvalues	1.18e-09	1.15e-09	1.05e-09	8.45e-10	7.43e-10	6.11e-10	4.92e-10	3.24e-10	2.68e-10	1.23e-10
Proportion of Variance	3.36e-09	3.3e-09	2.99e-09	2.41e-09	2.12e-09	1.75e-09	1.4e-09	9.25e-10	7.66e-10	3.51e-10
Cumulative Proportion	1	1	1	1	1	1	1	1	1	1

## Sheet: B) Interfrontal_PCs
	Comp1	Comp2	Comp3	Comp4	Comp5	Comp6	Comp7	Comp8	Comp9	Comp10	Comp11
Eigenvalues	0.162	0.0893	0.0212	0.0106	0.0045	0.000931	0.000743	0.000282	0.00017	0.000144	0.000101
Proportion of Variance	0.557	0.308	0.0732	0.0365	0.0155	0.00321	0.00256	0.000971	0.000585	0.000496	0.000348
Cumulative Proportion	0.557	0.865	0.938	0.975	0.99	0.994	0.996	0.997	0.998	0.998	0.999
	Comp12	Comp13	Comp14	Comp15	Comp16	Comp17	Comp18	Comp19	Comp20	Comp21	Comp22
Eigenvalues	8.28e-05	4.69e-05	4.07e-05	2.94e-05	2.54e-05	2.32e-05	1.73e-05	1.37e-05	1.15e-05	1.04e-05	8.03e-06
Proportion of Variance	0.000286	0.000162	0.00014	0.000101	8.77e-05	7.99e-05	5.98e-05	4.73e-05	3.95e-05	3.58e-05	2.77e-05
Cumulative Proportion	0.999	0.999	0.999	0.999	0.999	0.999	1	1	1	1	1
	Comp23	Comp24	Comp25	Comp26	Comp27	Comp28	Comp29	Comp30	Comp31	Comp32	Comp33
Eigenvalues	7.44e-06	6.76e-06	5.98e-06	5.47e-06	4.92e-06	4.35e-06	4.26e-06	3.99e-06	3.36e-06	2.98e-06	2.87e-06
Proportion of Variance	2.56e-05	2.33e-05	2.06e-05	1.88e-05	1.7e-05	1.5e-05	1.47e-05	1.38e-05	1.16e-05	1.03e-05	9.91e-06
Cumulative Proportion	1	1	1	1	1	1	1	1	1	1	1
	Comp34	Comp35	Comp36	Comp37	Comp38	Comp39	Comp40	Comp41	Comp42	Comp43	Comp44
Eigenvalues	2.32e-06	2.07e-06	2e-06	1.79e-06	1.75e-06	1.5e-06	1.41e-06	1.35e-06	1.23e-06	1.11e-06	1.04e-06
Proportion of Variance	8e-06	7.14e-06	6.89e-06	6.16e-06	6.04e-06	5.17e-06	4.85e-06	4.65e-06	4.24e-06	3.83e-06	3.6e-06
Cumulative Proportion	1	1	1	1	1	1	1	1	1	1	1
	Comp45	Comp46	Comp47	Comp48	Comp49	Comp50	Comp51	Comp52	Comp53	Comp54	Comp55
Eigenvalues	9.36e-07	9e-07	8.27e-07	7.56e-07	7.3e-07	6.83e-07	6.26e-07	5.85e-07	5.64e-07	5.24e-07	5.03e-07
Proportion of Variance	3.23e-06	3.1e-06	2.85e-06	2.61e-06	2.52e-06	2.35e-06	2.16e-06	2.02e-06	1.95e-06	1.81e-06	1.74e-06
Cumulative Proportion	1	1	1	1	1	1	1	1	1	1	1
	Comp56	Comp57	Comp58	Comp59	Comp60	Comp61	Comp62	Comp63	Comp64	Comp65	Comp66
Eigenvalues	4.58e-07	4.56e-07	4.08e-07	3.66e-07	3.58e-07	3.36e-07	3.2e-07	3.18e-07	2.94e-07	2.91e-07	2.74e-07
Proportion of Variance	1.58e-06	1.57e-06	1.41e-06	1.26e-06	1.23e-06	1.16e-06	1.1e-06	1.1e-06	1.02e-06	1e-06	9.45e-07
Cumulative Proportion	1	1	1	1	1	1	1	1	1	1	1
	Comp67	Comp68	Comp69	Comp70	Comp71	Comp72	Comp73	Comp74	Comp75	Comp76	Comp77
Eigenvalues	2.56e-07	2.52e-07	2.32e-07	2.3e-07	2.1e-07	2.01e-07	1.97e-07	1.87e-07	1.8e-07	1.74e-07	1.53e-07
Proportion of Variance	8.82e-07	8.69e-07	8.01e-07	7.93e-07	7.24e-07	6.94e-07	6.8e-07	6.45e-07	6.2e-07	5.98e-07	5.28e-07
Cumulative Proportion	1	1	1	1	1	1	1	1	1	1	1
	Comp78	Comp79	Comp80	Comp81	Comp82	Comp83	Comp84	Comp85	Comp86	Comp87	Comp88
Eigenvalues	1.5e-07	1.38e-07	1.34e-07	1.29e-07	1.21e-07	1.19e-07	1.13e-07	1.07e-07	1.03e-07	9.37e-08	9.11e-08
Proportion of Variance	5.16e-07	4.75e-07	4.62e-07	4.45e-07	4.18e-07	4.1e-07	3.89e-07	3.71e-07	3.57e-07	3.23e-07	3.14e-07
Cumulative Proportion	1	1	1	1	1	1	1	1	1	1	1
	Comp89	Comp90	Comp91	Comp92	Comp93	Comp94	Comp95	Comp96	Comp97	Comp98	Comp99
Eigenvalues	8.48e-08	7.95e-08	7.61e-08	7.38e-08	7.12e-08	6.83e-08	6.76e-08	6.36e-08	5.97e-08	5.81e-08	5.4e-08
Proportion of Variance	2.92e-07	2.74e-07	2.62e-07	2.54e-07	2.46e-07	2.36e-07	2.33e-07	2.19e-07	2.06e-07	2e-07	1.86e-07
Cumulative Proportion	1	1	1	1	1	1	1	1	1	1	1
	Comp100	Comp101	Comp102	Comp103	Comp104	Comp105	Comp106	Comp107	Comp108	Comp109	Comp110
Eigenvalues	5.12e-08	5.02e-08	4.84e-08	4.55e-08	4.42e-08	4.34e-08	4.1e-08	3.84e-08	3.7e-08	3.6e-08	3.47e-08
Proportion of Variance	1.76e-07	1.73e-07	1.67e-07	1.57e-07	1.52e-07	1.5e-07	1.42e-07	1.33e-07	1.28e-07	1.24e-07	1.2e-07
Cumulative Proportion	1	1	1	1	1	1	1	1	1	1	1
	Comp111	Comp112	Comp113	Comp114	Comp115	Comp116	Comp117	Comp118	Comp119	Comp120	Comp121
Eigenvalues	3.32e-08	3.18e-08	3.01e-08	2.96e-08	2.8e-08	2.64e-08	2.48e-08	2.42e-08	2.26e-08	2.18e-08	2.12e-08
Proportion of Variance	1.14e-07	1.1e-07	1.04e-07	1.02e-07	9.65e-08	9.1e-08	8.56e-08	8.35e-08	7.8e-08	7.51e-08	7.3e-08
Cumulative Proportion	1	1	1	1	1	1	1	1	1	1	1
	Comp122	Comp123	Comp124	Comp125	Comp126	Comp127	Comp128	Comp129	Comp130	Comp131	Comp132
Eigenvalues	2.07e-08	2.04e-08	1.98e-08	1.89e-08	1.81e-08	1.67e-08	1.66e-08	1.56e-08	1.45e-08	1.43e-08	1.37e-08
Proportion of Variance	7.14e-08	7.05e-08	6.83e-08	6.52e-08	6.24e-08	5.78e-08	5.71e-08	5.39e-08	5e-08	4.94e-08	4.73e-08
Cumulative Proportion	1	1	1	1	1	1	1	1	1	1	1
	Comp133	Comp134	Comp135	Comp136	Comp137	Comp138	Comp139	Comp140	Comp141	Comp142	Comp143
Eigenvalues	1.35e-08	1.29e-08	1.19e-08	1.14e-08	1.09e-08	1.05e-08	9.81e-09	9.63e-09	9.22e-09	8.74e-09	8.45e-09
Proportion of Variance	4.66e-08	4.46e-08	4.09e-08	3.94e-08	3.76e-08	3.61e-08	3.38e-08	3.32e-08	3.18e-08	3.01e-08	2.91e-08
Cumulative Proportion	1	1	1	1	1	1	1	1	1	1	1
	Comp144	Comp145	Comp146	Comp147	Comp148	Comp149	Comp150	Comp151	Comp152	Comp153	Comp154
Eigenvalues	7.87e-09	7.58e-09	7.15e-09	6.68e-09	6.34e-09	5.81e-09	5.51e-09	5.3e-09	5.25e-09	5.03e-09	4.36e-09
Proportion of Variance	2.71e-08	2.61e-08	2.47e-08	2.3e-08	2.19e-08	2e-08	1.9e-08	1.83e-08	1.81e-08	1.73e-08	1.5e-08
Cumulative Proportion	1	1	1	1	1	1	1	1	1	1	1
	Comp155	Comp156	Comp157	Comp158	Comp159	Comp160	Comp161	Comp162	Comp163	Comp164
Eigenvalues	3.97e-09	3.58e-09	3.46e-09	3.14e-09	2.65e-09	2.3e-09	1.65e-09	1.07e-09	9.78e-10	9.16e-10
Proportion of Variance	1.37e-08	1.24e-08	1.19e-08	1.08e-08	9.15e-09	7.94e-09	5.69e-09	3.68e-09	3.37e-09	3.16e-09
Cumulative Proportion	1	1	1	1	1	1	1	1	1	1

## Sheet: C) Coronal_PCs
	Comp1	Comp2	Comp3	Comp4	Comp5	Comp6	Comp7	Comp8	Comp9	Comp10	Comp11
Eigenvalues	0.133	0.0861	0.0456	0.0266	0.0158	0.0071	0.0047	0.00224	0.00105	0.00101	0.000583
Proportion of Variance	0.408	0.264	0.14	0.0815	0.0485	0.0218	0.0144	0.00687	0.00322	0.0031	0.00179
Cumulative Proportion	0.408	0.672	0.812	0.893	0.942	0.963	0.978	0.985	0.988	0.991	0.993
	Comp12	Comp13	Comp14	Comp15	Comp16	Comp17	Comp18	Comp19	Comp20	Comp21	Comp22
Eigenvalues	0.000552	0.000446	0.000234	0.000194	0.000148	0.000124	8.62e-05	6.39e-05	4.96e-05	4.36e-05	3.6e-05
Proportion of Variance	0.00169	0.00137	0.000716	0.000596	0.000454	0.000381	0.000264	0.000196	0.000152	0.000134	0.00011
Cumulative Proportion	0.995	0.996	0.997	0.997	0.998	0.998	0.998	0.999	0.999	0.999	0.999
	Comp23	Comp24	Comp25	Comp26	Comp27	Comp28	Comp29	Comp30	Comp31	Comp32	Comp33
Eigenvalues	3.05e-05	2.83e-05	2.53e-05	2.27e-05	2.08e-05	1.8e-05	1.67e-05	1.34e-05	1.26e-05	1.11e-05	1.09e-05
Proportion of Variance	9.35e-05	8.67e-05	7.76e-05	6.97e-05	6.39e-05	5.53e-05	5.12e-05	4.12e-05	3.86e-05	3.39e-05	3.34e-05
Cumulative Proportion	0.999	0.999	0.999	0.999	0.999	0.999	0.999	0.999	1	1	1
	Comp34	Comp35	Comp36	Comp37	Comp38	Comp39	Comp40	Comp41	Comp42	Comp43	Comp44
Eigenvalues	9.05e-06	8.09e-06	7.06e-06	6.69e-06	6.38e-06	6.08e-06	5.61e-06	5.23e-06	4.29e-06	4.08e-06	3.86e-06
Proportion of Variance	2.78e-05	2.48e-05	2.16e-05	2.05e-05	1.96e-05	1.86e-05	1.72e-05	1.6e-05	1.32e-05	1.25e-05	1.18e-05
Cumulative Proportion	1	1	1	1	1	1	1	1	1	1	1
	Comp45	Comp46	Comp47	Comp48	Comp49	Comp50	Comp51	Comp52	Comp53	Comp54	Comp55
Eigenvalues	3.53e-06	3.42e-06	3.31e-06	3.13e-06	2.84e-06	2.72e-06	2.46e-06	2.32e-06	2.16e-06	2.08e-06	2.01e-06
Proportion of Variance	1.08e-05	1.05e-05	1.01e-05	9.59e-06	8.71e-06	8.33e-06	7.54e-06	7.13e-06	6.62e-06	6.39e-06	6.18e-06
Cumulative Proportion	1	1	1	1	1	1	1	1	1	1	1
	Comp56	Comp57	Comp58	Comp59	Comp60	Comp61	Comp62	Comp63	Comp64	Comp65	Comp66
Eigenvalues	1.86e-06	1.75e-06	1.66e-06	1.63e-06	1.37e-06	1.34e-06	1.32e-06	1.2e-06	1.09e-06	1.06e-06	1.04e-06
Proportion of Variance	5.7e-06	5.37e-06	5.1e-06	4.98e-06	4.19e-06	4.1e-06	4.04e-06	3.69e-06	3.35e-06	3.25e-06	3.19e-06
Cumulative Proportion	1	1	1	1	1	1	1	1	1	1	1
	Comp67	Comp68	Comp69	Comp70	Comp71	Comp72	Comp73	Comp74	Comp75	Comp76	Comp77
Eigenvalues	9.32e-07	9.07e-07	8.43e-07	8.28e-07	8.07e-07	7.51e-07	7.34e-07	6.94e-07	6.39e-07	6.34e-07	5.91e-07
Proportion of Variance	2.86e-06	2.78e-06	2.59e-06	2.54e-06	2.48e-06	2.3e-06	2.25e-06	2.13e-06	1.96e-06	1.95e-06	1.81e-06
Cumulative Proportion	1	1	1	1	1	1	1	1	1	1	1
	Comp78	Comp79	Comp80	Comp81	Comp82	Comp83	Comp84	Comp85	Comp86	Comp87	Comp88
Eigenvalues	5.7e-07	5.03e-07	4.56e-07	4.5e-07	4.34e-07	4.25e-07	4.04e-07	3.79e-07	3.57e-07	3.43e-07	3.34e-07
Proportion of Variance	1.75e-06	1.54e-06	1.4e-06	1.38e-06	1.33e-06	1.3e-06	1.24e-06	1.16e-06	1.1e-06	1.05e-06	1.02e-06
Cumulative Proportion	1	1	1	1	1	1	1	1	1	1	1
	Comp89	Comp90	Comp91	Comp92	Comp93	Comp94	Comp95	Comp96	Comp97	Comp98	Comp99
Eigenvalues	3.27e-07	2.92e-07	2.83e-07	2.67e-07	2.58e-07	2.42e-07	2.26e-07	2.19e-07	2.14e-07	2.02e-07	1.91e-07
Proportion of Variance	1e-06	8.95e-07	8.68e-07	8.2e-07	7.92e-07	7.44e-07	6.93e-07	6.72e-07	6.55e-07	6.2e-07	5.86e-07
Cumulative Proportion	1	1	1	1	1	1	1	1	1	1	1
	Comp100	Comp101	Comp102	Comp103	Comp104	Comp105	Comp106	Comp107	Comp108	Comp109	Comp110
Eigenvalues	1.85e-07	1.71e-07	1.69e-07	1.66e-07	1.58e-07	1.54e-07	1.47e-07	1.41e-07	1.35e-07	1.27e-07	1.24e-07
Proportion of Variance	5.66e-07	5.24e-07	5.18e-07	5.09e-07	4.84e-07	4.71e-07	4.52e-07	4.33e-07	4.14e-07	3.9e-07	3.81e-07
Cumulative Proportion	1	1	1	1	1	1	1	1	1	1	1
	Comp111	Comp112	Comp113	Comp114	Comp115	Comp116	Comp117	Comp118	Comp119	Comp120	Comp121
Eigenvalues	1.17e-07	1.08e-07	1.06e-07	1.03e-07	9.47e-08	9.2e-08	8.5e-08	8.29e-08	7.91e-08	7.77e-08	7.58e-08
Proportion of Variance	3.6e-07	3.33e-07	3.26e-07	3.17e-07	2.91e-07	2.82e-07	2.61e-07	2.54e-07	2.43e-07	2.38e-07	2.33e-07
Cumulative Proportion	1	1	1	1	1	1	1	1	1	1	1
	Comp122	Comp123	Comp124	Comp125	Comp126	Comp127	Comp128	Comp129	Comp130	Comp131	Comp132
Eigenvalues	6.83e-08	6.71e-08	6.33e-08	6.09e-08	6.03e-08	5.81e-08	5.6e-08	5.46e-08	5.17e-08	5.1e-08	5.07e-08
Proportion of Variance	2.1e-07	2.06e-07	1.94e-07	1.87e-07	1.85e-07	1.78e-07	1.72e-07	1.68e-07	1.59e-07	1.57e-07	1.55e-07
Cumulative Proportion	1	1	1	1	1	1	1	1	1	1	1
	Comp133	Comp134	Comp135	Comp136	Comp137	Comp138	Comp139	Comp140	Comp141	Comp142	Comp143
Eigenvalues	4.52e-08	4.23e-08	4.2e-08	4.09e-08	3.71e-08	3.65e-08	3.51e-08	3.35e-08	3.19e-08	2.96e-08	2.84e-08
Proportion of Variance	1.39e-07	1.3e-07	1.29e-07	1.25e-07	1.14e-07	1.12e-07	1.08e-07	1.03e-07	9.8e-08	9.09e-08	8.72e-08
Cumulative Proportion	1	1	1	1	1	1	1	1	1	1	1
	Comp144	Comp145	Comp146	Comp147	Comp148	Comp149	Comp150	Comp151	Comp152	Comp153	Comp154
Eigenvalues	2.47e-08	2.36e-08	2.26e-08	2.11e-08	1.96e-08	1.94e-08	1.8e-08	1.74e-08	1.64e-08	1.48e-08	1.42e-08
Proportion of Variance	7.56e-08	7.24e-08	6.94e-08	6.48e-08	6.01e-08	5.95e-08	5.54e-08	5.34e-08	5.02e-08	4.53e-08	4.36e-08
Cumulative Proportion	1	1	1	1	1	1	1	1	1	1	1
	Comp155	Comp156	Comp157	Comp158	Comp159	Comp160	Comp161	Comp162	Comp163	Comp164
Eigenvalues	1.36e-08	1.25e-08	1.09e-08	1.03e-08	9.36e-09	8.91e-09	8.34e-09	7.6e-09	6.25e-09	5.85e-09
Proportion of Variance	4.16e-08	3.82e-08	3.34e-08	3.17e-08	2.87e-08	2.73e-08	2.56e-08	2.33e-08	1.92e-08	1.79e-08
Cumulative Proportion	1	1	1	1	1	1	1	1	1	1

## Sheet: D) Sagittal_PCs_adult
	Comp1	Comp2	Comp3	Comp4	Comp5	Comp6	Comp7	Comp8	Comp9	Comp10	Comp11
Eigenvalues	0.137	0.0413	0.0129	0.00123	0.00115	0.000339	0.000104	7.2e-05	6.08e-05	4.74e-05	3.64e-05
Proportion of Variance	0.706	0.212	0.0663	0.00635	0.00591	0.00174	0.000534	0.00037	0.000313	0.000244	0.000187
Cumulative Proportion	0.706	0.918	0.984	0.99	0.996	0.998	0.999	0.999	0.999	1	1
	Comp12	Comp13	Comp14	Comp15	Comp16	Comp17	Comp18	Comp19	Comp20	Comp21
Eigenvalues	1.86e-05	8.34e-06	5.95e-06	3.91e-06	2.63e-06	1.31e-06	1.11e-06	3.74e-07	3.01e-07	9.73e-08
Proportion of Variance	9.58e-05	4.29e-05	3.06e-05	2.01e-05	1.35e-05	6.72e-06	5.7e-06	1.92e-06	1.55e-06	5e-07
Cumulative Proportion	1	1	1	1	1	1	1	1	1	1

## Sheet: E) Interfrontal_PCs_adult
	Comp1	Comp2	Comp3	Comp4	Comp5	Comp6	Comp7	Comp8	Comp9	Comp10	Comp11
Eigenvalues	0.118	0.0511	0.0146	0.00394	0.00119	0.000459	0.000255	0.000122	5.67e-05	4.6e-05	3.13e-05
Proportion of Variance	0.622	0.269	0.0768	0.0208	0.00626	0.00242	0.00135	0.000642	0.000299	0.000242	0.000165
Cumulative Proportion	0.622	0.891	0.968	0.988	0.995	0.997	0.998	0.999	0.999	1	1
	Comp12	Comp13	Comp14	Comp15	Comp16	Comp17	Comp18	Comp19	Comp20	Comp21
Eigenvalues	1.27e-05	9.06e-06	6.68e-06	5.5e-06	4.86e-06	3.41e-06	2.72e-06	2.12e-06	8.84e-07	4.76e-07
Proportion of Variance	6.71e-05	4.77e-05	3.52e-05	2.89e-05	2.56e-05	1.8e-05	1.43e-05	1.12e-05	4.65e-06	2.51e-06
Cumulative Proportion	1	1	1	1	1	1	1	1	1	1

## Sheet: F) Coronal_PCs_adult
	Comp1	Comp2	Comp3	Comp4	Comp5	Comp6	Comp7	Comp8	Comp9	Comp10	Comp11
Eigenvalues	0.11	0.0979	0.0292	0.0181	0.0143	0.00653	0.003	0.00105	0.00073	0.000544	0.000278
Proportion of Variance	0.389	0.347	0.103	0.064	0.0508	0.0232	0.0106	0.00372	0.00259	0.00193	0.000986
Cumulative Proportion	0.389	0.736	0.84	0.904	0.955	0.978	0.988	0.992	0.995	0.997	0.998
	Comp12	Comp13	Comp14	Comp15	Comp16	Comp17	Comp18	Comp19	Comp20	Comp21
Eigenvalues	0.000202	0.000155	0.000115	8.62e-05	4.42e-05	3.08e-05	2.32e-05	1.75e-05	9.02e-06	6.52e-06
Proportion of Variance	0.000717	0.000551	0.000409	0.000305	0.000157	0.000109	8.2e-05	6.21e-05	3.19e-05	2.31e-05
Cumulative Proportion	0.998	0.999	0.999	1	1	1	1	1	1	1
