# Supplementary material for: A suture in time: The ontogeny of cranial suture morphology in mammals
Source: J Anat. 2025 Aug 25;248(3):501–16. doi: 10.1111/joa.70035 (PMC12881876; doi:10.1111/joa.70035)
Supplement: Supplementary file 7 — Appendix S7. [file JOA-248-501-s007.xlsx]

## Sheet: A) Complexity_scores_specimen
Specimen	PSD sagittal	FD sagittal	PSD coronal	FD coronal	PSD interfrontal	FD interfrontal
Bettongia penicillata SAM-24228_80days	1.413	1.081	1.479	1.07	1.449	1.094
Bettongia penicillata SAM-24230_46days	1.49	1.081	1.442	1.075	1.46	1.098
Bettongia penicillata SAM-24233_13-15days	1.558	1.119	1.601	1.112	1.474	1.099
Bettongia penicillata SAM-24238_35days	1.476	1.079	1.451	1.075	1.467	1.086
Bettongia penicillata SAM-24239_20days	1.563	1.096	1.47	1.101	1.469	1.08
Bettongia penicillata SAM-24240_56days	1.413	1.079	1.461	1.06	1.488	1.084
Bettongia penicillata SAM-24243_85+days	1.392	1.077	1.469	1.077	1.463	1.084
Bettongia penicillata SAM-24244_28days	1.47	1.071	1.457	1.085	1.461	1.08
Bettongia penicillata SAM-24246_60-69days	1.421	1.082	1.468	1.068	1.502	1.087
Bettongia penicillata SAM-24247_adult	1.398	1.074	1.501	1.076	1.456	1.078
Bradypus tridactylus NHMUK_1867.4.12.579	1.434	1.087	1.513	1.088	1.49	1.09
Bradypus tridactylus NHMUK_1989.226	1.418	1.085	1.535	1.07	1.466	1.094
Bradypus tridactylusNHMUK_1994.6	1.486	1.059	1.496	1.083	1.46	1.101
Bradypus tridactylus NHMUK_52.1173	1.42	1.081	1.503	1.088	1.466	1.08
Bradypus tridactylus NHMUK_no_number	1.388	1.083	1.49	1.078	1.459	1.089
Bradypus tridactylus ZMB_18834	1.415	1.074	1.47	1.083	1.497	1.09
Bradypus tridactylus ZMB_9195	1.48	1.076	1.5	1.08	1.499	1.088
Sapajus apella NHMUK_12.6.5.8	1.428	1.076	1.487	1.077	1.562	1.097
Sapajus apella NHMUK_28.2.9.3	1.487	1.062	1.478	1.067	1.572	1.095
Sapajus apella NHMUK_3.7.25.1	1.46	1.073	1.452	1.063	1.55	1.096
Sapajus apella NHMUK_67.4.12.394	1.439	1.097	1.474	1.074	1.584	1.084
Sapajus apella NHMUK_71.3174	1.448	1.071	1.512	1.083	1.579	1.093
Sapajus apella NHMUK_71.3177	1.443	1.089	1.466	1.059	1.535	1.093
Cyclopes didactylus NHMUK_2010.105	1.447	1.087	1.471	1.079	1.471	1.09
Cyclopes didactylus NHMUK_26.12.4.68	1.451	1.095	1.445	1.077	1.462	1.097
Cyclopes didactylus NHMUK_55.12.36.345	1.46	1.065	1.444	1.083	1.461	1.088
Cyclopes didactylus ZMB_6XII1906a	1.453	1.087	1.479	1.078	1.471	1.097
Dasyprocta leporina NHMUK_12.5.11.8	1.453	1.088	1.503	1.06	1.465	1.081
Dasyprocta leporina NHMUK_52.1156	1.452	1.09	1.52	1.079	1.461	1.102
Dasyprocta leporina NHMUK_67.4.12.472	1.447	1.081	1.522	1.06	1.467	1.107
Dasyprocta leporina NHMUK_67.4.12.497	1.456	1.087	1.446	1.074	1.474	1.093
Dasyprocta leporina NHMUK_67.4.12.585_spec1	1.457	1.098	1.501	1.086	1.475	1.088
Dasyprocta leporina NHMUK_67.4.12.585_spec2	1.458	1.087	1.48	1.068	1.47	1.079
Dasyprocta leporina NHMUK_97.8.13.2	1.458	1.091	1.529	1.062	1.464	1.081
Dasyprocta leporina NHMUK_ZD.2021.1	1.456	1.084	1.506	1.061	1.46	1.065
Dasypus novemcinctus MNHN_1901-331	1.439	1.092	1.558	1.092	1.457	1.088
Dasypus novemcinctus MNHN_1910-409b	1.431	1.089	1.526	1.065	1.467	1.074
Dasypus novemcinctus MNHN_1910-410	1.444	1.077	1.548	1.065	1.465	1.076
Dasypus novemcinctus z.134	1.451	1.085	1.477	1.092	1.462	1.075
Dasypus novemcinctus ZMB_40641	1.481	1.09	1.878	1.114	1.466	1.062
Dasypus novemcinctus ZMB_40651	1.454	1.084	1.554	1.089	1.451	1.073
Epomops franqueti NHMUK_48.283	1.95	1.105	1.458	1.076	1.469	1.08
Epomops franqueti NHMUK_66.3499	1.443	1.086	1.475	1.075	1.465	1.103
Epomops franqueti NHMUK_68.353	1.445	1.078	1.435	1.06	1.478	1.088
Epomops franqueti NHMUK_69.198	1.585	1.095	1.653	1.097	1.52	1.09
Epomops franqueti NHMUK_80.7.21.4	1.432	1.081	1.459	1.076	1.472	1.09
Felis catus NHMUK_19.7.7.3514	1.446	1.089	1.565	1.081	1.508	1.095
Felis catus NHMUK_1952.10.20.1	1.451	1.093	1.558	1.086	1.49	1.099
Felis catus NHMUK_1952.10.20.2	1.431	1.083	1.463	1.065	1.481	1.099
Felis catus NHMUK_1992.178	1.443	1.074	1.642	1.072	1.529	1.101
Felis catus NHMUK_1992.184	1.393	1.092	1.563	1.086	1.476	1.101
Felis catus NHMUK_1999.132	1.446	1.083	1.588	1.098	1.476	1.093
Felis catus NHMUK_69.508	1.429	1.078	1.532	1.076	1.527	1.089
Macroscelides proboscideus NHMUK_2.9.1.17	1.468	1.094	1.477	1.059	1.474	1.089
Macroscelides proboscideus NHMUK_2.9.1.18	1.46	1.097	1.47	1.066	1.47	1.082
Macroscelides proboscideus NHMUK_3.1.4.10	1.471	1.096	1.462	1.062	1.465	1.087
Macroscelides proboscideus UMZC_48	1.47	1.089	1.485	1.077	1.508	1.089
Macroscelides proboscideus UMZC_w3	1.445	1.089	1.471	1.078	1.458	1.085
Macroscelides proboscideus UMZC_w39	1.462	1.073	1.493	1.078	1.469	1.096
Phataginus tricuspis NHMUK_1.8.9.108	1.457	1.085	1.565	1.084	1.465	1.099
Phataginus tricuspis NHMUK_1999.102	1.475	1.097	1.471	1.085	1.469	1.09
Phataginus tricuspis NHMUK_1999.93	1.467	1.074	1.535	1.083	1.464	1.071
Phataginus tricuspis NHMUK_66.3562	1.437	1.097	1.546	1.081	1.47	1.091
Phataginus tricuspis NHMUK_9.1.4.66	1.452	1.086	1.539	1.085	1.477	1.089
Phataginus tricuspis NHMUK_91.363	1.464	1.093	1.518	1.081	1.47	1.102
Phataginus tricuspis NHMUK_95.7.17.1	1.445	1.095	1.543	1.082	1.465	1.072
Microcebus murinus DLC_7030f	1.432	1.088	1.413	1.071	1.459	1.076
Microcebus murinus 162H	1.58	1.111	1.484	1.065	1.481	1.09
Microcebus murinus 948GP	1.453	1.081	1.434	1.072	1.482	1.091
Microcebus murinus 143CAD	1.436	1.079	1.428	1.077	1.471	1.094
Monodelphis domestica 10days	1.479	1.074	1.557	1.118	1.599	1.097
Monodelphis domestica 20days	1.748	1.112	1.624	1.123	1.475	1.085
Monodelphis domestica 22days	1.677	1.099	1.656	1.083	1.492	1.092
Monodelphis domestica 25days	1.505	1.078	1.62	1.105	1.471	1.091
Monodelphis domestica 30days	1.516	1.1	1.655	1.097	1.481	1.098
Monodelphis domestica 35days	1.466	1.091	1.856	1.122	1.467	1.083
Monodelphis domestica 6days	1.537	1.087	1.794	1.13	1.408	1.089
Monodelphis domestica TMM-M-7539_57days	1.464	1.086	1.528	1.083	1.473	1.08
Monodelphis domestica TMM-M-7542_75days	1.451	1.095	1.576	1.113	1.467	1.097
Monodelphis domestica TMM-M-8268_90days	1.454	1.099	1.648	1.102	1.443	1.11
Monodelphis domestica TMM-M-8269_48days	1.473	1.084	1.558	1.102	1.464	1.101
Monodelphis domestica TMM-M-9038_adult	1.468	1.095	1.738	1.116	1.457	1.1
Monodelphis domestica UMUT-DK150007_15days	1.484	1.081	1.416	1.087	1.495	1.083
Mus musculus KCL_14days_cfos_WT_1051	1.485	1.097	1.53	1.079	1.476	1.105
Mus musculus KCL_18days_cfos_WT_1044	1.463	1.082	1.674	1.109	1.469	1.068
Mus musculus KCL_25days_CD1_harddiet1	1.477	1.098	1.77	1.113	1.469	1.074
Mus musculus KCL_4.5moths_cfos_WT_1485	1.421	1.087	1.915	1.121	1.471	1.097
Mus musculus KCL_5wks_cfos_het_1038	1.478	1.095	1.746	1.108	1.468	1.093
Mus musculus KCL_9wk_CD1_harddiet1	1.477	1.063	1.804	1.111	1.477	1.082
Ornithorhynchus anatinus NHMUK_1859.5.30.13	1.459	1.094	1.754	1.104	1.457	1.092
Ornithorhynchus anatinus NHMUK_90.12.4.5	1.464	1.094	1.75	1.117	1.475	1.086
Ornithorhynchus anatinus NHMUK_90.12.4.6	1.465	1.093	1.67	1.103	1.458	1.092
Ornithorhynchus anatinus NHMUK_no_number	1.456	1.096	1.472	1.102	1.489	1.087
Phacochoerus aethiopicus NHMUK_66.425	1.422	1.076	1.541	1.074	1.45	1.077
Phacochoerus aethiopicus NHMUK_66.428	1.437	1.081	1.502	1.077	1.466	1.076
Phacochoerus aethiopicus NHMUK_66.517	1.447	1.086	1.445	1.065	1.464	1.091
Phacochoerus aethiopicus NHMUK_66.523	1.457	1.086	1.421	1.074	1.47	1.103
Phacochoerus aethiopicus NHMUK_66.807_01AUG1962_spec2	1.425	1.076	1.47	1.08	1.529	1.095
Phacochoerus aethiopicus NHMUK_66.807_28AUG1962	1.435	1.086	1.494	1.082	1.544	1.09
Phacochoerus aethiopicus NHMUK_66.808_A	1.433	1.072	1.463	1.084	1.517	1.091
Phacochoerus aethiopicus NHMUK_66.811	1.414	1.082	1.486	1.085	1.495	1.09
Phacochoerus aethiopicus NHMUK_71.2124	1.484	1.068	1.48	1.077	1.448	1.095
Phacochoerus aethiopicus NHMUK_71.2125	1.434	1.079	1.525	1.078	1.459	1.084
Phacochoerus aethiopicus NHMUK_71.7.3.4	1.438	1.089	1.559	1.072	1.463	1.088
Phascolarctos cinereus KoalasBottomMiddle_spec2	1.479	1.089	1.497	1.068	1.475	1.09
Phascolarctos cinereus Pcin3-1_57days	1.453	1.084	1.505	1.069	1.493	1.08
Phascolarctos cinereus Pcin3-13_51days	1.447	1.083	1.491	1.093	1.476	1.077
Phascolarctos cinereus Pcin3-5_46days	1.491	1.075	1.455	1.069	1.53	1.073
Phascolarctos cinereus Pcin3-6_25days	1.468	1.092	1.503	1.085	1.499	1.088
Phascolarctos cinereus Pcin3-7_21days	1.495	1.111	1.792	1.094	1.49	1.086
Phascolarctos cinereus Pcin3-8_30days	1.498	1.089	1.528	1.09	1.503	1.073
Phascolarctos cinereus Pcin3-9_15days	1.544	1.095	1.689	1.111	1.447	1.072
Phascolarctos cinereus PcinLge02_100+days	1.454	1.089	1.475	1.071	1.45	1.094
Phascolarctos cinereus PcinLge03_100+days	1.463	1.084	1.484	1.068	1.456	1.098
Phascolarctos cinereus PcinLge05_60+days	1.449	1.081	1.451	1.059	1.457	1.09
Rattus rattus NHMUK_1997.69	1.476	1.059	1.518	1.075	1.462	1.095
Rattus rattus NHMUK_1999.14	1.461	1.066	1.555	1.098	1.469	1.093
Rattus rattus NHMUK_52.1111	1.481	1.088	1.503	1.087	1.473	1.093
Rattus rattus NHMUK_70.103	1.472	1.084	1.453	1.067	1.472	1.072
Rattus rattus NHMUK_79.1343	1.476	1.096	1.817	1.077	1.471	1.09
Setifer setosus NHMUK_1974.484	1.452	1.086	1.528	1.069	1.465	1.098
Setifer setosus NHMUK_55.12.26.304	1.512	1.085	1.529	1.073	1.469	1.073
Setifer setosus NHMUK_70.360	1.478	1.091	1.507	1.068	1.478	1.092
Setifer setosus NHMUK_74.545	1.628	1.087	1.573	1.091	1.461	1.091
Setifer setosus NHMUK_74.554	1.602	1.112	1.442	1.065	1.493	1.069
Setifer setosus NHMUK_76.273	1.446	1.08	1.455	1.064	1.447	1.1
Setifer setosus NHMUK_76.274	1.472	1.1	1.469	1.078	1.46	1.099
Setifer setosus NHMUK_79.545	1.469	1.086	1.482	1.079	1.475	1.094
Setonix brachyurus NHMUK_1989.580	1.484	1.065	1.462	1.061	1.482	1.084
Setonix brachyurus NHMUK_1989.581	1.481	1.068	1.423	1.058	1.48	1.088
Setonix brachyurus NHMUK_1989.582	1.496	1.073	1.486	1.075	1.476	1.089
Setonix brachyurus NHMUK_1989.583	1.472	1.074	1.474	1.075	1.474	1.089
Setonix brachyurus NHMUK_1989.584	1.464	1.079	1.554	1.086	1.462	1.098
Setonix brachyurus NHMUK_1989.585	1.476	1.078	1.477	1.07	1.47	1.077
Setonix brachyurus NHMUK_1989.586	1.454	1.081	1.457	1.067	1.462	1.092
Setonix brachyurus NHMUK_1989.587	1.48	1.08	1.491	1.08	1.466	1.09
Setonix brachyurus NHMUK_1989.588	1.442	1.08	1.459	1.07	1.478	1.081
Setonix brachyurus NHMUK_1989.589	1.535	1.092	1.522	1.069	1.477	1.083
Setonix brachyurus NHMUK_1989.590	1.43	1.086	1.457	1.067	1.474	1.086
Setonix brachyurus NHMUK_1989.591	1.479	1.088	1.488	1.067	1.468	1.089
Setonix brachyurus NHMUK_6.8.1.245	1.461	1.089	1.597	1.065	1.433	1.086
Sminthopsis macroura Smac54dPYA_No44_08_54days	1.452	1.084	1.487	1.069	1.471	1.098
Sminthopsis macroura Smac64_9_09_64days	1.434	1.091	1.574	1.067	1.451	1.104
Sminthopsis macroura SmacAdult33_08_adult	1.476	1.081	2.143	1.109	1.468	1.078
Sminthopsis macroura Smacd19_19days	1.456	1.103	1.471	1.085	1.454	1.095
Sminthopsis macroura Smacd22_22days	1.536	1.081	1.473	1.079	1.507	1.09
Sminthopsis macroura Smacd31_31days	1.51	1.085	1.496	1.084	1.483	1.07
Sminthopsis macroura SmacPYE74d_No14_08_74days	1.477	1.093	1.575	1.093	1.456	1.102
Talpa europaea NHMUK_19.4.57	1.468	1.1	1.567	1.105	1.474	1.08
Talpa europaea NHMUK_1989.565	1.458	1.097	1.514	1.058	1.488	1.09
Talpa europaea NHMUK_57.366	1.471	1.097	1.501	1.077	1.466	1.086
Talpa europaea NHMUK_57.367	1.48	1.088	1.491	1.077	1.454	1.092
Talpa europaea NHMUK_57.368	1.431	1.079	1.5	1.089	1.457	1.083
Talpa europaea NHMUK_57.370	1.467	1.095	1.56	1.087	1.466	1.089
Talpa europaea NHMUK_57.371	1.461	1.093	1.497	1.08	1.473	1.085
Talpa europaea NHMUK_57.374	1.482	1.098	1.499	1.079	1.472	1.093
Trichosurus vulpecula TV1_adult	1.445	1.084	1.496	1.075	1.474	1.096
Trichosurus vulpecula TV2_100days	1.456	1.068	1.459	1.065	1.457	1.096
Trichosurus vulpecula TV3_85days	1.456	1.078	1.508	1.081	1.464	1.092
Trichosurus vulpecula TV6_35-42days	1.446	1.096	1.51	1.102	1.524	1.088
Trichosurus vulpecula TV7_35days	1.511	1.089	1.458	1.08	1.55	1.093
Trichosurus vulpecula TV8_68days	1.453	1.081	1.507	1.09	1.475	1.078
Trichosurus vulpecula TVAC_14days	1.438	1.092	1.512	1.068	1.568	1.102
Trichosurus vulpecula TVPYE_15days	1.494	1.077	1.45	1.073	1.542	1.093
Trichosurus vulpecula TVPYK_21days	1.472	1.094	1.499	1.102	1.531	1.081

## Sheet: B) Complexity_scores_age
	Foetal	Infant	Sub-adult	Adult
Mean PSD interfrontal	1.494	1.478	1.471	1.469
Mean PSD Sagittal	1.504	1.469	1.449	1.448
Mean PSD Coronal	1.53	1.527	1.514	1.574
Variance PSD interfrontal	0.002	0.001	0.001	0.001
Variance PSD sagittal	0.012	0.002	0.001	0.001
Variance PSD Coronal	0.012	0.008	0.007	0.03
Minimum PSD score interfrontal	1.408	1.447	1.443	1.433
Maximum PSD score interfrontal	1.599	1.579	1.55	1.562
Minimum PSD score interfrontal	1.415	1.393	1.388	1.398
Maximum PSD score interfrontal	1.95	1.677	1.481	1.476
Minimum PSD score coronal	1.416	1.421	1.428	1.413
Maximum PSD score coronal	1.878	1.856	1.804	2.143
